# Supplementary material for: DNA methylation profiling in the thalamus and hippocampus of postnatal malnourished mice, including effects related to long-term potentiation
Source: BMC Neurosci. 2014 Feb 20;15:31. doi: 10.1186/1471-2202-15-31 (PMC3941971; doi:10.1186/1471-2202-15-31)
Supplement: Additional file 2: Table S1 — MSCC results of the thalamus for all MSCC 30+ sites. [file 1471-2202-15-31-S2.zip › 1529372002101629_add3.xlsx]

## Sheet: thalamus ann
Table S1: MSCC results of the thalamus for all MSCC 30+ sites (chr10 - chrY).
No.	location.	control	famine	region	chr	strand	TSS	TES	ref_seq	gene	CGIstart	CGIend	CGIname
Ref2	3000630	95.714	96.839	intergenic	chr10	#	#	#	#	#	#	#	#
Ref13	3020353	97.528	97.07	intergenic	chr10	#	#	#	#	#	#	#	#
Ref15	3021264	95.667	88.732	intergenic	chr10	#	#	#	#	#	#	#	#
Ref16	3023380	79.297	67.354	intergenic	chr10	#	#	#	#	#	#	#	#
Ref29	3055853	97.561	90.431	intergenic	chr10	#	#	#	#	#	#	#	#
Ref30	3056354	28.378	38.889	intergenic	chr10	#	#	#	#	#	#	#	#
Ref46	3080997	81.667	80.148	intergenic	chr10	#	#	#	#	#	#	#	#
Ref83	3133649	31.818	46.927	promotor	chr10	+	3134303	3227479	NM_172546	Cnksr3	#	#	shore
Ref84	3134208	35	22.998	promotor	chr10	+	3134303	3227479	NM_172546	Cnksr3	3134203	3135100	CpG:90
Ref85	3134237	27.344	25.197	promotor	chr10	+	3134303	3227479	NM_172546	Cnksr3	3134203	3135100	CpG:90
Ref86	3134309	40.265	28.899	exon	chr10	+	3134303	3227479	NM_172546	Cnksr3	3134203	3135100	CpG:90
Ref87	3134375	21.154	27.754	exon	chr10	+	3134303	3227479	NM_172546	Cnksr3	3134203	3135100	CpG:90
Ref88	3134513	54.091	53.535	exon	chr10	+	3134303	3227479	NM_172546	Cnksr3	3134203	3135100	CpG:90
Ref89	3134544	34.314	44.812	exon	chr10	+	3134303	3227479	NM_172546	Cnksr3	3134203	3135100	CpG:90
Ref90	3134774	35.402	40.079	exon	chr10	+	3134303	3227479	NM_172546	Cnksr3	3134203	3135100	CpG:90
Ref91	3134946	35.252	45.902	intron	chr10	+	3134303	3227479	NM_172546	Cnksr3	3134203	3135100	CpG:90
Ref92	3135000	34.091	31.349	intron	chr10	+	3134303	3227479	NM_172546	Cnksr3	3134203	3135100	CpG:90
Ref93	3136944	97.055	97.253	intron	chr10	+	3134303	3227479	NM_172546	Cnksr3	#	#	shore
Ref94	3139513	77.778	76.48	intron	chr10	+	3134303	3227479	NM_172546	Cnksr3	#	#	#
Ref95	3140077	96.748	94.673	intron	chr10	+	3134303	3227479	NM_172546	Cnksr3	#	#	#
Ref96	3144472	90.716	86.261	intron	chr10	+	3134303	3227479	NM_172546	Cnksr3	#	#	#
Ref98	3145875	98.387	96.945	intron	chr10	+	3134303	3227479	NM_172546	Cnksr3	#	#	#
Ref115	3162983	57.988	48.032	intron	chr10	+	3134303	3227479	NM_172546	Cnksr3	#	#	#
Ref116	3163411	94.915	94.765	intron	chr10	+	3134303	3227479	NM_172546	Cnksr3	#	#	#
Ref117	3166636	85.083	81.833	intron	chr10	+	3134303	3227479	NM_172546	Cnksr3	#	#	#
Ref119	3167659	72.016	65.378	intron	chr10	+	3134303	3227479	NM_172546	Cnksr3	#	#	#
Ref121	3169517	77.033	76.364	intron	chr10	+	3134303	3227479	NM_172546	Cnksr3	#	#	#
Ref129	3177415	97.03	96.256	intron	chr10	+	3134303	3227479	NM_172546	Cnksr3	#	#	#
Ref130	3179491	87.111	81.444	intron	chr10	+	3134303	3227479	NM_172546	Cnksr3	#	#	#
Ref133	3182374	94.231	92.266	intron	chr10	+	3134303	3227479	NM_172546	Cnksr3	#	#	#
Ref139	3185610	97.368	91.081	intron	chr10	+	3134303	3227479	NM_172546	Cnksr3	#	#	#
Ref143	3187852	72.917	87.836	intron	chr10	+	3134303	3227479	NM_172546	Cnksr3	#	#	#
Ref144	3192146	99.51	97.738	exon	chr10	+	3134303	3227479	NM_172546	Cnksr3	#	#	#
Ref145	3192257	77.778	58.045	exon	chr10	+	3134303	3227479	NM_172546	Cnksr3	#	#	#
Ref152	3202262	77.241	82.024	intron	chr10	+	3134303	3227479	NM_172546	Cnksr3	#	#	#
Ref159	3206210	88.732	89.192	exon	chr10	+	3134303	3227479	NM_172546	Cnksr3	#	#	#
Ref173	3219845	97.097	96.711	exon	chr10	+	3134303	3227479	NM_172546	Cnksr3	#	#	#
Ref185	3250929	98.568	98.628	intergenic	chr10	#	#	#	#	#	#	#	#
Ref206	3269900	80.12	75.783	intergenic	chr10	#	#	#	#	#	#	#	#
Ref208	3270136	40.777	29.474	intergenic	chr10	#	#	#	#	#	#	#	#
Ref284	3459405	94.654	95.332	intron	chr10	-	3308331	3557940	NM_001039652	Oprm1	#	#	#
Ref312	3557486	56.757	64.368	exon	chr10	-	3308331	3557940	NM_001039652	Oprm1	#	#	#
Ref313	3557651	31.198	40.072	exon	chr10	-	3308331	3557940	NM_001039652	Oprm1	#	#	#
Ref324	3594689	95.968	97.674	intergenic	chr10	#	#	#	#	#	#	#	#
Ref333	3621307	100	98.018	intergenic	chr10	#	#	#	#	#	#	#	#
Ref337	3651742	42.424	50.777	intergenic	chr10	#	#	#	#	#	#	#	#
Ref383	3773742	97.674	96.397	intergenic	chr10	#	#	#	#	#	#	#	#
Ref478	3979525	87.866	86.874	intergenic	chr10	#	#	#	#	#	#	#	#
Ref514	4086842	71.186	62.396	intergenic	chr10	#	#	#	#	#	#	#	#
Ref516	4093406	96.633	96.552	intergenic	chr10	#	#	#	#	#	#	#	#
Ref524	4109377	99.834	99.876	intergenic	chr10	#	#	#	#	#	#	#	#
Ref554	4169320	93.732	92.175	intergenic	chr10	#	#	#	#	#	#	#	#
Ref608	4310276	81.313	71.239	intergenic	chr10	#	#	#	#	#	#	#	#
Ref616	4328715	99.099	98.006	intergenic	chr10	#	#	#	#	#	#	#	#
Ref617	4332098	96.474	97.409	intergenic	chr10	#	#	#	#	#	#	#	#
Ref621	4338690	37.838	37.086	intergenic	chr10	#	#	#	#	#	#	#	#
Ref656	4423353	50.4	27.762	promotor	chr10	+	4424140	4520877	NM_019958	Rgs17	#	#	shore
Ref657	4423988	55.446	33.871	promotor	chr10	+	4424140	4520877	NM_019958	Rgs17	4423984	4424839	CpG:75
Ref658	4424001	0	15.605	promotor	chr10	+	4424140	4520877	NM_019958	Rgs17	4423984	4424839	CpG:75
Ref659	4424066	8.485	20.769	promotor	chr10	+	4424140	4520877	NM_019958	Rgs17	4423984	4424839	CpG:75
Ref660	4424100	17.073	30.27	promotor	chr10	+	4424140	4520877	NM_019958	Rgs17	4423984	4424839	CpG:75
Ref661	4424196	17.004	42.335	exon	chr10	+	4424140	4520877	NM_019958	Rgs17	4423984	4424839	CpG:75
Ref662	4424276	0	41.614	exon	chr10	+	4424140	4520877	NM_019958	Rgs17	4423984	4424839	CpG:75
Ref665	4424336	64.919	61.751	intron	chr10	+	4424140	4520877	NM_019958	Rgs17	4423984	4424839	CpG:75
Ref666	4424588	26.064	24.963	intron	chr10	+	4424140	4520877	NM_019958	Rgs17	4423984	4424839	CpG:75
Ref667	4424605	37.5	29.192	intron	chr10	+	4424140	4520877	NM_019958	Rgs17	4423984	4424839	CpG:75
Ref668	4425407	55.524	49.412	intron	chr10	+	4424140	4520877	NM_019958	Rgs17	#	#	shore
Ref669	4425825	87.16	79.883	intron	chr10	+	4424140	4520877	NM_019958	Rgs17	#	#	shore
Ref691	4478408	62.222	64.435	intron	chr10	+	4424140	4520877	NM_019958	Rgs17	#	#	#
Ref711	4522328	39.286	51.22	promotor	chr10	+	4522597	4534654	NM_175374	Mtrf1l	4522154	4523054	CpG:76
Ref712	4522554	25.403	37.476	promotor	chr10	+	4522597	4534654	NM_175374	Mtrf1l	4522154	4523054	CpG:76
Ref713	4522682	11.111	32.477	exon	chr10	+	4522597	4534654	NM_175374	Mtrf1l	4522154	4523054	CpG:76
Ref714	4522703	13.208	18.502	exon	chr10	+	4522597	4534654	NM_175374	Mtrf1l	4522154	4523054	CpG:76
Ref715	4522805	14.957	49.983	exon	chr10	+	4522597	4534654	NM_175374	Mtrf1l	4522154	4523054	CpG:76
Ref716	4522918	7.071	28.705	exon	chr10	+	4522597	4534654	NM_175374	Mtrf1l	4522154	4523054	CpG:76
Ref724	4540276	38.889	28.309	promotor	chr10	+	4541075	4547383	NM_025995	Fbxo5	#	#	shore
Ref725	4540381	13.816	13.516	promotor	chr10	+	4541075	4547383	NM_025995	Fbxo5	4540340	4541532	CpG:97
Ref726	4540424	16.8	28.094	promotor	chr10	+	4541075	4547383	NM_025995	Fbxo5	4540340	4541532	CpG:97
Ref727	4540459	38.043	26.784	promotor	chr10	+	4541075	4547383	NM_025995	Fbxo5	4540340	4541532	CpG:97
Ref729	4540638	50.45	27.914	promotor	chr10	+	4541075	4547383	NM_025995	Fbxo5	4540340	4541532	CpG:97
Ref730	4540789	21	20.839	promotor	chr10	+	4541075	4547383	NM_025995	Fbxo5	4540340	4541532	CpG:97
Ref731	4541143	29.682	43.922	exon	chr10	+	4541075	4547383	NM_025995	Fbxo5	4540340	4541532	CpG:97
Ref732	4541210	3.933	22.031	exon	chr10	+	4541075	4547383	NM_025995	Fbxo5	4540340	4541532	CpG:97
Ref733	4541234	14.583	32.799	exon	chr10	+	4541075	4547383	NM_025995	Fbxo5	4540340	4541532	CpG:97
Ref734	4541365	25.735	34.176	intron	chr10	+	4541075	4547383	NM_025995	Fbxo5	4540340	4541532	CpG:97
Ref735	4541391	46.226	33.012	intron	chr10	+	4541075	4547383	NM_025995	Fbxo5	4540340	4541532	CpG:97
Ref736	4543513	94.159	92.926	intron	chr10	+	4541075	4547383	NM_025995	Fbxo5	#	#	shore
Ref737	4544402	97.794	92.647	exon	chr10	+	4541075	4547383	NM_025995	Fbxo5	#	#	#
Ref867	4742020	95.184	94.731	exon	chr10	-	4739751	4752813	NM_026793	Myct1	#	#	#
Ref868	4743320	95.023	94.826	intron	chr10	-	4739751	4752813	NM_026793	Myct1	#	#	#
Ref887	4795065	84.177	80.493	promotor	chr10	+	4795848	5009592	NM_153399	Syne1	#	#	#
Ref888	4795893	60.345	44.444	exon	chr10	+	4795848	5009592	NM_153399	Syne1	#	#	#
Ref889	4795903	15.909	32.122	exon	chr10	+	4795848	5009592	NM_153399	Syne1	#	#	#
Ref890	4795967	8.75	30.472	exon	chr10	+	4795848	5009592	NM_153399	Syne1	#	#	#
Ref894	4796074	42.982	51.613	exon	chr10	+	4795848	5009592	NM_153399	Syne1	#	#	#
Ref915	4831828	88.462	87.757	intron	chr10	+	4795848	5009592	NM_153399	Syne1	#	#	#
Ref1005	5017791	95.094	94.382	intergenic	chr10	#	#	#	#	#	#	#	#
Ref1008	5019474	95.872	94.873	intergenic	chr10	#	#	#	#	#	#	#	#
Ref1012	5027460	96.275	96.958	intergenic	chr10	#	#	#	#	#	#	#	#
Ref1018	5040728	70	44.056	intergenic	chr10	#	#	#	#	#	#	#	#
Ref1022	5047700	69.307	82.431	intergenic	chr10	#	#	#	#	#	#	#	#
Ref1025	5053063	97.61	96.377	intergenic	chr10	#	#	#	#	#	#	#	#
Ref1027	5057030	57.962	64.315	intergenic	chr10	#	#	#	#	#	#	#	#
Ref1043	5095218	95.221	95.859	intergenic	chr10	#	#	#	#	#	#	#	#
Ref1044	5095706	94.374	93.968	intergenic	chr10	#	#	#	#	#	#	#	#
Ref1045	5097344	97.674	94.253	intergenic	chr10	#	#	#	#	#	#	#	#
Ref1060	5118394	97.5	95.146	intergenic	chr10	#	#	#	#	#	#	#	#
Ref1061	5118982	87.724	84.848	intergenic	chr10	#	#	#	#	#	#	#	#
Ref1068	5138148	42.424	77.218	intergenic	chr10	#	#	#	#	#	#	#	#
Ref1071	5142376	80.065	73.861	intergenic	chr10	#	#	#	#	#	#	#	#
Ref1072	5142519	81.313	80.866	intergenic	chr10	#	#	#	#	#	#	#	#
Ref1076	5151738	36.721	32.874	promotor	chr10	+	5151833	5326342	NM_001079686	Syne1	#	#	#
Ref1077	5151797	49.873	53.707	promotor	chr10	+	5151833	5326342	NM_001079686	Syne1	#	#	#
Ref1080	5168524	94.76	89.487	intron	chr10	+	5151833	5326342	NM_001079686	Syne1	#	#	#
Ref1082	5171428	99.096	98.925	intron	chr10	+	5151833	5326342	NM_001079686	Syne1	#	#	#
Ref1083	5174199	98.371	97.778	intron	chr10	+	5151833	5326342	NM_001079686	Syne1	#	#	#
Ref1086	5182538	62.376	49.495	intron	chr10	+	5151833	5326342	NM_001079686	Syne1	#	#	#
Ref1090	5187011	89.944	90.255	intron	chr10	+	5151833	5326342	NM_001079686	Syne1	#	#	#
Ref1115	5249343	90.041	93.492	intron	chr10	+	5151833	5326342	NM_001079686	Syne1	#	#	#
Ref1201	5290119	63.636	68.085	exon	chr10	+	5151833	5326342	NM_001079686	Syne1	#	#	#
Ref1208	5301903	97.98	98.423	intron	chr10	+	5151833	5326342	NM_001079686	Syne1	#	#	#
Ref1220	5337207	87.879	85.197	intergenic	chr10	#	#	#	#	#	#	#	#
Ref1294	5451882	93.156	89.222	intron	chr10	-	5342779	5734495	NM_007956	Esr1	#	#	#
Ref1379	5633650	21.538	47.4	intron	chr10	-	5342779	5734495	NM_007956	Esr1	5633618	5634270	CpG:56
Ref1380	5633713	41.553	38.644	exon	chr10	-	5342779	5734495	NM_007956	Esr1	5633618	5634270	CpG:56
Ref1381	5633899	39.548	52.045	exon	chr10	-	5342779	5734495	NM_007956	Esr1	5633618	5634270	CpG:56
Ref1382	5633933	17.143	30.33	exon	chr10	-	5342779	5734495	NM_007956	Esr1	5633618	5634270	CpG:56
Ref1383	5634171	54.783	34.485	exon	chr10	-	5342779	5734495	NM_007956	Esr1	5633618	5634270	CpG:56
Ref1384	5634383	72.325	57.855	intron	chr10	-	5342779	5734495	NM_007956	Esr1	#	#	shore
Ref1387	5636074	63.636	58.045	intron	chr10	-	5342779	5734495	NM_007956	Esr1	#	#	shore
Ref1388	5636456	14.286	24.437	intron	chr10	-	5342779	5734495	NM_007956	Esr1	#	#	#
Ref1389	5636511	6.796	11.444	intron	chr10	-	5342779	5734495	NM_007956	Esr1	#	#	#
Ref1390	5636619	70.335	74.438	intron	chr10	-	5342779	5734495	NM_007956	Esr1	#	#	#
Ref1413	5677789	98.031	93.174	intron	chr10	-	5342779	5734495	NM_007956	Esr1	#	#	#
Ref1414	5679164	99.582	99.018	intron	chr10	-	5342779	5734495	NM_007956	Esr1	#	#	#
Ref1422	5688883	70.642	62.329	intron	chr10	-	5342779	5734495	NM_007956	Esr1	#	#	#
Ref1426	5692499	96.078	96.694	intron	chr10	-	5342779	5734495	NM_007956	Esr1	#	#	#
Ref1438	5710488	92.195	87.124	intron	chr10	-	5342779	5734495	NM_007956	Esr1	#	#	#
Ref1441	5720597	97.674	98.471	intron	chr10	-	5342779	5734495	NM_007956	Esr1	#	#	#
Ref1447	5725325	88.78	90.741	intron	chr10	-	5342779	5734495	NM_007956	Esr1	#	#	#
Ref1471	5764543	78.378	82.639	intergenic	chr10	#	#	#	#	#	#	#	#
Ref1482	5783144	99.227	98.624	terminator	chr10	-	5785429	5836669	NM_001195672	Gm221	#	#	#
Ref1483	5787149	86.777	74.537	intron	chr10	-	5785429	5836669	NM_001195672	Gm221	#	#	#
Ref1511	5837471	87.047	81.258	promotor	chr10	-	5785429	5836669	NM_001195672	Gm221	#	#	#
Ref1519	5849913	99.335	98.764	intergenic	chr10	#	#	#	#	#	#	#	#
Ref1520	5855181	92.703	93.007	intergenic	chr10	#	#	#	#	#	#	#	#
Ref1526	5863173	97.61	98.861	intergenic	chr10	#	#	#	#	#	#	#	#
Ref1527	5863943	85.083	88.444	intergenic	chr10	#	#	#	#	#	#	#	#
Ref1528	5863951	88.571	91.62	intergenic	chr10	#	#	#	#	#	#	#	#
Ref1529	5864044	76.282	68.332	intergenic	chr10	#	#	#	#	#	#	#	#
Ref1541	5879272	77.778	75.096	intergenic	chr10	#	#	#	#	#	#	#	#
Ref1572	5913747	0	67.221	intron	chr10	-	5891400	5913936	NM_024261	1700052N19Rik	5913679	5914395	CpG:72
Ref1573	5913856	48.092	87.598	exon	chr10	-	5891400	5913936	NM_024261	1700052N19Rik	5913679	5914395	CpG:72
Ref1578	5914158	36.431	60.958	promotor	chr10	+	5914188	5943372	NM_025343	Rmnd1	5913679	5914395	CpG:72
Ref1579	5914300	17.213	34.286	intron	chr10	+	5914188	5943372	NM_025343	Rmnd1	5913679	5914395	CpG:72
Ref1580	5914352	8.434	22.998	intron	chr10	+	5914188	5943372	NM_025343	Rmnd1	5913679	5914395	CpG:72
Ref1581	5915621	81.818	50.832	intron	chr10	+	5914188	5943372	NM_025343	Rmnd1	#	#	shore
Ref1582	5915918	78.261	65.54	intron	chr10	+	5914188	5943372	NM_025343	Rmnd1	#	#	shore
Ref1601	5939251	95.175	95.726	intron	chr10	+	5914188	5943372	NM_025343	Rmnd1	#	#	#
Ref1602	5939698	77.273	62.867	intron	chr10	+	5914188	5943372	NM_025343	Rmnd1	#	#	#
Ref1614	5958031	36.082	42.897	promotor	chr10	+	5958432	5979467	NM_001033466	Zbtb2	#	#	shore
Ref1615	5958182	0	0	promotor	chr10	+	5958432	5979467	NM_001033466	Zbtb2	#	#	shore
Ref1617	5958203	93.586	92.426	promotor	chr10	+	5958432	5979467	NM_001033466	Zbtb2	#	#	shore
Ref1618	5958443	63.942	51.376	exon	chr10	+	5958432	5979467	NM_001033466	Zbtb2	5958412	5959826	CpG:145
Ref1619	5958513	6.667	8.777	exon	chr10	+	5958432	5979467	NM_001033466	Zbtb2	5958412	5959826	CpG:145
Ref1620	5958553	30.315	12.049	exon	chr10	+	5958432	5979467	NM_001033466	Zbtb2	5958412	5959826	CpG:145
Ref1621	5958645	4.73	26.128	exon	chr10	+	5958432	5979467	NM_001033466	Zbtb2	5958412	5959826	CpG:145
Ref1622	5958688	0	10.448	exon	chr10	+	5958432	5979467	NM_001033466	Zbtb2	5958412	5959826	CpG:145
Ref1623	5958722	0	28.571	intron	chr10	+	5958432	5979467	NM_001033466	Zbtb2	5958412	5959826	CpG:145
Ref1631	5958856	11.864	15.879	intron	chr10	+	5958432	5979467	NM_001033466	Zbtb2	5958412	5959826	CpG:145
Ref1632	5958894	9.589	11.667	intron	chr10	+	5958432	5979467	NM_001033466	Zbtb2	5958412	5959826	CpG:145
Ref1633	5958911	0	15.162	intron	chr10	+	5958432	5979467	NM_001033466	Zbtb2	5958412	5959826	CpG:145
Ref1634	5958944	8.333	17.284	intron	chr10	+	5958432	5979467	NM_001033466	Zbtb2	5958412	5959826	CpG:145
Ref1635	5958981	25.301	24.597	intron	chr10	+	5958432	5979467	NM_001033466	Zbtb2	5958412	5959826	CpG:145
Ref1636	5959011	4.167	19.154	intron	chr10	+	5958432	5979467	NM_001033466	Zbtb2	5958412	5959826	CpG:145
Ref1637	5959083	0	16.185	intron	chr10	+	5958432	5979467	NM_001033466	Zbtb2	5958412	5959826	CpG:145
Ref1638	5959096	0	5.405	intron	chr10	+	5958432	5979467	NM_001033466	Zbtb2	5958412	5959826	CpG:145
Ref1639	5959129	0	20.475	intron	chr10	+	5958432	5979467	NM_001033466	Zbtb2	5958412	5959826	CpG:145
Ref1641	5959163	26.923	3.509	intron	chr10	+	5958432	5979467	NM_001033466	Zbtb2	5958412	5959826	CpG:145
Ref1642	5959216	20.588	31.732	intron	chr10	+	5958432	5979467	NM_001033466	Zbtb2	5958412	5959826	CpG:145
Ref1643	5959312	14.894	21.594	intron	chr10	+	5958432	5979467	NM_001033466	Zbtb2	5958412	5959826	CpG:145
Ref1645	5959332	35.22	44.304	intron	chr10	+	5958432	5979467	NM_001033466	Zbtb2	5958412	5959826	CpG:145
Ref1646	5959437	30	39.223	intron	chr10	+	5958432	5979467	NM_001033466	Zbtb2	5958412	5959826	CpG:145
Ref1647	5959525	24.823	49.515	intron	chr10	+	5958432	5979467	NM_001033466	Zbtb2	5958412	5959826	CpG:145
Ref1649	5959543	97.387	96.506	intron	chr10	+	5958432	5979467	NM_001033466	Zbtb2	5958412	5959826	CpG:145
Ref1650	5959727	49.763	50.755	intron	chr10	+	5958432	5979467	NM_001033466	Zbtb2	5958412	5959826	CpG:145
Ref1651	5959814	12.883	40.433	intron	chr10	+	5958432	5979467	NM_001033466	Zbtb2	5958412	5959826	CpG:145
Ref1652	5959867	34.426	46.281	intron	chr10	+	5958432	5979467	NM_001033466	Zbtb2	#	#	shore
Ref1656	5968825	99.684	99.605	intron	chr10	+	5958432	5979467	NM_001033466	Zbtb2	#	#	#
Ref1657	5969499	76.712	70.588	intron	chr10	+	5958432	5979467	NM_001033466	Zbtb2	#	#	#
Ref1660	5970982	93.769	80.46	intron	chr10	+	5958432	5979467	NM_001033466	Zbtb2	#	#	#
Ref1661	5971610	92.906	88.128	intron	chr10	+	5958432	5979467	NM_001033466	Zbtb2	#	#	#
Ref1677	5989218	91.418	91.525	exon	chr10	-	5987069	6080212	NM_031185	Akap12	#	#	#
Ref1679	5989786	53.846	39.024	exon	chr10	-	5987069	6080212	NM_031185	Akap12	#	#	#
Ref1683	5991363	98.824	98.201	exon	chr10	-	5987069	6080212	NM_031185	Akap12	#	#	#
Ref1684	5992125	92.105	89.66	exon	chr10	-	5987069	6080212	NM_031185	Akap12	#	#	#
Ref1689	5994291	56.977	46.556	intron	chr10	-	5987069	6080212	NM_031185	Akap12	#	#	#
Ref1692	5997851	91.774	91.141	intron	chr10	-	5987069	6080212	NM_031185	Akap12	#	#	shore
Ref1693	5999295	91.118	89.859	intron	chr10	-	5987069	6080212	NM_031185	Akap12	#	#	shore
Ref1694	5999614	45.581	41.718	intron	chr10	-	5987069	6080212	NM_031185	Akap12	5999538	5999761	CpG:23
Ref1697	5999676	13.861	25.339	intron	chr10	-	5987069	6080212	NM_031185	Akap12	5999538	5999761	CpG:23
Ref1698	5999750	14.841	32.384	intron	chr10	-	5987069	6080212	NM_031185	Akap12	5999538	5999761	CpG:23
Ref1700	6002004	85.849	77.411	intron	chr10	-	5987069	6080212	NM_031185	Akap12	#	#	#
Ref1704	6005976	89.444	80.576	intron	chr10	-	5987069	6080212	NM_031185	Akap12	#	#	#
Ref1708	6008471	98.636	97.674	intron	chr10	-	5987069	6080212	NM_031185	Akap12	#	#	#
Ref1709	6011576	68.293	76.038	intron	chr10	-	5987069	6080212	NM_031185	Akap12	#	#	#
Ref1711	6011916	33.511	43.339	intron	chr10	-	5987069	6080212	NM_031185	Akap12	#	#	#
Ref1712	6012085	14	35.484	intron	chr10	-	5987069	6080212	NM_031185	Akap12	#	#	#
Ref1715	6015976	96.237	91.576	intron	chr10	-	5987069	6080212	NM_031185	Akap12	#	#	#
Ref1745	6056865	93.201	93.991	intron	chr10	-	5987069	6080212	NM_031185	Akap12	#	#	#
Ref1765	6079323	33.816	55.309	intron	chr10	-	5987069	6080212	NM_031185	Akap12	#	#	shore
Ref1766	6079426	48.276	73.387	intron	chr10	-	5987069	6080212	NM_031185	Akap12	#	#	shore
Ref1767	6079591	18.75	40	intron	chr10	-	5987069	6080212	NM_031185	Akap12	#	#	shore
Ref1768	6079618	50.838	75.291	intron	chr10	-	5987069	6080212	NM_031185	Akap12	#	#	shore
Ref1769	6079731	11.667	51.49	intron	chr10	-	5987069	6080212	NM_031185	Akap12	#	#	shore
Ref1772	6079851	10	36.95	intron	chr10	-	5987069	6080212	NM_031185	Akap12	6079764	6080194	CpG:40
Ref1773	6079978	15.108	34.974	exon	chr10	-	5987069	6080212	NM_031185	Akap12	6079764	6080194	CpG:40
Ref1774	6080048	12.017	16.1	exon	chr10	-	5987069	6080212	NM_031185	Akap12	6079764	6080194	CpG:40
Ref1775	6080167	55.809	67.598	exon	chr10	-	5987069	6080212	NM_031185	Akap12	6079764	6080194	CpG:40
Ref1776	6080628	49.852	60.851	promotor	chr10	-	5987069	6080212	NM_031185	Akap12	#	#	shore
Ref1777	6080813	40.385	66.894	promotor	chr10	-	5987069	6080212	NM_031185	Akap12	#	#	shore
Ref1789	6092767	98.185	95.875	intergenic	chr10	#	#	#	#	#	#	#	#
Ref1798	6100454	81.25	79.524	intergenic	chr10	#	#	#	#	#	#	#	#
Ref1806	6113188	40.58	45.741	intergenic	chr10	#	#	#	#	#	#	#	#
Ref1808	6115435	89.13	89.457	intergenic	chr10	#	#	#	#	#	#	#	#
Ref1809	6117600	88.462	94.118	intergenic	chr10	#	#	#	#	#	#	#	#
Ref1826	6135538	63.333	58.787	intergenic	chr10	#	#	#	#	#	#	#	#
Ref1827	6135901	58.333	60.507	intergenic	chr10	#	#	#	#	#	#	#	#
Ref1843	6157600	74.242	71.471	intergenic	chr10	#	#	#	#	#	#	#	#
Ref1857	6178121	80.153	56.376	terminator	chr10	-	6179459	6373466	NM_001170785	Mthfd1l	#	#	#
Ref1862	6184252	97.08	92.551	intron	chr10	-	6179459	6373466	NM_001170785	Mthfd1l	#	#	#
Ref1864	6186081	92.168	88.622	intron	chr10	-	6179459	6373466	NM_001170785	Mthfd1l	#	#	#
Ref1865	6186991	99.574	99.253	intron	chr10	-	6179459	6373466	NM_001170785	Mthfd1l	#	#	#
Ref1868	6192051	93.038	94.048	intron	chr10	-	6179459	6373466	NM_001170785	Mthfd1l	#	#	#
Ref1889	6217449	87.94	71.014	intron	chr10	-	6179459	6373466	NM_001170785	Mthfd1l	#	#	#
Ref1892	6219719	95.455	90.323	intron	chr10	-	6179459	6373466	NM_001170785	Mthfd1l	#	#	#
Ref1893	6220076	93.505	93.615	intron	chr10	-	6179459	6373466	NM_001170785	Mthfd1l	#	#	#
Ref1895	6221609	97.783	95.91	intron	chr10	-	6179459	6373466	NM_001170785	Mthfd1l	#	#	#
Ref1898	6225776	78.61	73.022	intron	chr10	-	6179459	6373466	NM_001170785	Mthfd1l	#	#	#
Ref1902	6233844	45.455	47.368	intron	chr10	-	6179459	6373466	NM_001170785	Mthfd1l	#	#	#
Ref1904	6235044	44.954	52.83	intron	chr10	-	6179459	6373466	NM_001170785	Mthfd1l	#	#	#
Ref1907	6235292	83.125	70	intron	chr10	-	6179459	6373466	NM_001170785	Mthfd1l	#	#	#
Ref1908	6235663	99.167	96.76	intron	chr10	-	6179459	6373466	NM_001170785	Mthfd1l	#	#	#
Ref1909	6240055	65.625	71.163	exon	chr10	-	6179459	6373466	NM_001170785	Mthfd1l	#	#	#
Ref1917	6249933	80.889	71.795	intron	chr10	-	6179459	6373466	NM_001170785	Mthfd1l	#	#	#
Ref1926	6257566	41.398	50.725	intron	chr10	-	6179459	6373466	NM_001170785	Mthfd1l	#	#	#
Ref1928	6261332	82.84	84.12	intron	chr10	-	6179459	6373466	NM_001170785	Mthfd1l	#	#	#
Ref1938	6276914	98.07	97.058	intron	chr10	-	6179459	6373466	NM_001170785	Mthfd1l	#	#	#
Ref1946	6293828	88.983	87.095	intron	chr10	-	6179459	6373466	NM_001170785	Mthfd1l	#	#	#
Ref1951	6299869	57.463	56.853	intron	chr10	-	6179459	6373466	NM_001170785	Mthfd1l	#	#	#
Ref1955	6304671	93.333	92.693	intron	chr10	-	6179459	6373466	NM_001170785	Mthfd1l	#	#	#
Ref1956	6304696	82.99	85.998	exon	chr10	-	6179459	6373466	NM_001170785	Mthfd1l	#	#	#
Ref1957	6306980	98.479	96.945	intron	chr10	-	6179459	6373466	NM_001170785	Mthfd1l	#	#	#
Ref1963	6309321	81.737	79.087	intron	chr10	-	6179459	6373466	NM_001170785	Mthfd1l	#	#	#
Ref1965	6310393	99.736	99.532	intron	chr10	-	6179459	6373466	NM_001170785	Mthfd1l	#	#	#
Ref1966	6315496	99.534	96.291	intron	chr10	-	6179459	6373466	NM_001170785	Mthfd1l	#	#	#
Ref1973	6330523	99.61	99.47	intron	chr10	-	6179459	6373466	NM_001170785	Mthfd1l	#	#	#
Ref1975	6334145	97.249	96.711	intron	chr10	-	6179459	6373466	NM_001170785	Mthfd1l	#	#	#
Ref1984	6348417	94.915	94.715	intron	chr10	-	6179459	6373466	NM_001170785	Mthfd1l	#	#	#
Ref1989	6354901	98.622	98.547	intron	chr10	-	6179459	6373466	NM_001170785	Mthfd1l	#	#	#
Ref1999	6371023	91.418	91.515	intron	chr10	-	6179459	6373466	NM_001170785	Mthfd1l	#	#	shore
Ref2000	6372539	24.561	21.875	intron	chr10	-	6179459	6373466	NM_001170785	Mthfd1l	#	#	shore
Ref2002	6372607	6.306	27.481	intron	chr10	-	6179459	6373466	NM_001170785	Mthfd1l	6372598	6373361	CpG:69
Ref2003	6372767	9.272	39.138	intron	chr10	-	6179459	6373466	NM_001170785	Mthfd1l	6372598	6373361	CpG:69
Ref2004	6372787	0	33.136	intron	chr10	-	6179459	6373466	NM_001170785	Mthfd1l	6372598	6373361	CpG:69
Ref2005	6372839	7.447	7.216	intron	chr10	-	6179459	6373466	NM_001170785	Mthfd1l	6372598	6373361	CpG:69
Ref2007	6372879	25.926	36.754	intron	chr10	-	6179459	6373466	NM_001170785	Mthfd1l	6372598	6373361	CpG:69
Ref2008	6373082	57.295	58.007	exon	chr10	-	6179459	6373466	NM_001170785	Mthfd1l	6372598	6373361	CpG:69
Ref2009	6373092	11.475	46.364	exon	chr10	-	6179459	6373466	NM_001170785	Mthfd1l	6372598	6373361	CpG:69
Ref2010	6373224	14.047	37.61	exon	chr10	-	6179459	6373466	NM_001170785	Mthfd1l	6372598	6373361	CpG:69
Ref2011	6373352	49.863	41.325	exon	chr10	-	6179459	6373466	NM_001170785	Mthfd1l	6372598	6373361	CpG:69
Ref2012	6375515	98.42	97.902	promotor	chr10	-	6179459	6373466	NM_001170785	Mthfd1l	#	#	#
Ref2020	6383632	85.366	91.245	intron	chr10	-	6379238	6473874	NM_001033253	Plekhg1	#	#	#
Ref2040	6404900	78.75	73.436	intron	chr10	-	6379238	6473874	NM_001033253	Plekhg1	#	#	#
Ref2041	6405328	63.927	52.582	intron	chr10	-	6379238	6473874	NM_001033253	Plekhg1	#	#	#
Ref2079	6473716	65.625	63.636	intron	chr10	-	6379238	6473874	NM_001033253	Plekhg1	#	#	#
Ref2085	6479658	99.829	99.467	intron	chr10	-	6379238	6606164	NM_001159942	Plekhg1	#	#	#
Ref2086	6481178	82.824	85.437	intron	chr10	-	6379238	6606164	NM_001159942	Plekhg1	#	#	#
Ref2091	6486503	92.032	83.391	intron	chr10	-	6379238	6606164	NM_001159942	Plekhg1	#	#	#
Ref2092	6487633	78.378	65.116	intron	chr10	-	6379238	6606164	NM_001159942	Plekhg1	#	#	#
Ref2093	6488271	97.309	92.114	intron	chr10	-	6379238	6606164	NM_001159942	Plekhg1	#	#	#
Ref2097	6494737	46.667	55.446	intron	chr10	-	6379238	6606164	NM_001159942	Plekhg1	#	#	#
Ref2106	6506055	75.587	68.933	intron	chr10	-	6379238	6606164	NM_001159942	Plekhg1	#	#	#
Ref2111	6510747	58.333	46.667	intron	chr10	-	6379238	6606164	NM_001159942	Plekhg1	#	#	#
Ref2112	6511630	74.009	67.47	intron	chr10	-	6379238	6606164	NM_001159942	Plekhg1	#	#	#
Ref2119	6522471	20.29	17.722	intron	chr10	-	6379238	6606164	NM_001159942	Plekhg1	#	#	#
Ref2124	6534719	63.636	69.613	intron	chr10	-	6379238	6606164	NM_001159942	Plekhg1	#	#	#
Ref2125	6535570	28.571	18.006	intron	chr10	-	6379238	6606164	NM_001159942	Plekhg1	#	#	#
Ref2141	6570034	90.811	92.223	intron	chr10	-	6379238	6606164	NM_001159942	Plekhg1	#	#	#
Ref2144	6584643	95.672	95.435	intron	chr10	-	6379238	6606164	NM_001159942	Plekhg1	#	#	#
Ref2152	6605457	49.359	41.379	intron	chr10	-	6379238	6606164	NM_001159942	Plekhg1	#	#	shore
Ref2153	6605542	10.938	18.451	intron	chr10	-	6379238	6606164	NM_001159942	Plekhg1	6605533	6606271	CpG:66
Ref2154	6605575	44.211	32.886	intron	chr10	-	6379238	6606164	NM_001159942	Plekhg1	6605533	6606271	CpG:66
Ref2155	6605806	54.027	45.575	intron	chr10	-	6379238	6606164	NM_001159942	Plekhg1	6605533	6606271	CpG:66
Ref2156	6605835	28	39.367	intron	chr10	-	6379238	6606164	NM_001159942	Plekhg1	6605533	6606271	CpG:66
Ref2157	6606032	15.837	34.305	exon	chr10	-	6379238	6606164	NM_001159942	Plekhg1	6605533	6606271	CpG:66
Ref2160	6606194	42.5	51.783	promotor	chr10	-	6379238	6606164	NM_001159942	Plekhg1	6605533	6606271	CpG:66
Ref2164	6618801	89.362	82.024	intergenic	chr10	#	#	#	#	#	#	#	#
Ref2166	6624019	69.186	77.545	intergenic	chr10	#	#	#	#	#	#	#	#
Ref2200	6712162	20.588	6.542	intergenic	chr10	#	#	#	#	#	#	#	#
Ref2202	6715529	40.58	42.211	intergenic	chr10	#	#	#	#	#	#	#	#
Ref2255	6782038	83.051	75.436	intergenic	chr10	#	#	#	#	#	#	#	#
Ref2260	6792272	98.497	98.219	exon	chr10	-	6791663	6806262	NM_027391	Iyd	#	#	#
Ref2265	6807031	36.842	53.846	promotor	chr10	-	6791663	6806262	NM_027391	Iyd	#	#	#
Ref2268	6816511	92.264	94.954	intergenic	chr10	#	#	#	#	#	#	#	#
Ref2273	6827822	98.177	98.741	intergenic	chr10	#	#	#	#	#	#	#	#
Ref2315	6931781	99.167	98.929	intron	chr10	-	6881565	6980391	NM_133485	Ppp1r14c	#	#	#
Ref2316	6931812	64.948	53.846	intron	chr10	-	6881565	6980391	NM_133485	Ppp1r14c	#	#	#
Ref2318	6933488	99.396	99.318	intron	chr10	-	6881565	6980391	NM_133485	Ppp1r14c	#	#	#
Ref2332	6979416	62.025	50	intron	chr10	-	6881565	6980391	NM_133485	Ppp1r14c	6979374	6980302	CpG:78
Ref2333	6979446	0	26.667	intron	chr10	-	6881565	6980391	NM_133485	Ppp1r14c	6979374	6980302	CpG:78
Ref2334	6979503	21.875	17.178	intron	chr10	-	6881565	6980391	NM_133485	Ppp1r14c	6979374	6980302	CpG:78
Ref2335	6979532	13.861	22.247	intron	chr10	-	6881565	6980391	NM_133485	Ppp1r14c	6979374	6980302	CpG:78
Ref2336	6979706	31.429	45.612	exon	chr10	-	6881565	6980391	NM_133485	Ppp1r14c	6979374	6980302	CpG:78
Ref2339	6979784	0	11.932	exon	chr10	-	6881565	6980391	NM_133485	Ppp1r14c	6979374	6980302	CpG:78
Ref2340	6979841	0	35.689	exon	chr10	-	6881565	6980391	NM_133485	Ppp1r14c	6979374	6980302	CpG:78
Ref2341	6979905	33.019	29.066	exon	chr10	-	6881565	6980391	NM_133485	Ppp1r14c	6979374	6980302	CpG:78
Ref2342	6980105	45.652	44.931	exon	chr10	-	6881565	6980391	NM_133485	Ppp1r14c	6979374	6980302	CpG:78
Ref2343	6980334	35.507	40.801	exon	chr10	-	6881565	6980391	NM_133485	Ppp1r14c	#	#	shore
Ref2382	7078953	70	64.368	intron	chr10	+	7078769	7090333	NM_001204916	H60c	#	#	#
Ref2417	7154131	94.961	93.724	intergenic	chr10	#	#	#	#	#	#	#	#
Ref2438	7299855	96.78	95.146	intergenic	chr10	#	#	#	#	#	#	#	#
Ref2442	7305638	90.566	90.055	promotor	chr10	+	7309597	7345275	NM_172784	Lrp11	#	#	#
Ref2444	7309112	83.38	76.37	promotor	chr10	+	7309597	7345275	NM_172784	Lrp11	#	#	shore
Ref2445	7309514	67.5	61.361	promotor	chr10	+	7309597	7345275	NM_172784	Lrp11	7309492	7310449	CpG:126
Ref2448	7309578	28	17.722	promotor	chr10	+	7309597	7345275	NM_172784	Lrp11	7309492	7310449	CpG:126
Ref2449	7309632	0	20.29	exon	chr10	+	7309597	7345275	NM_172784	Lrp11	7309492	7310449	CpG:126
Ref2451	7309683	0	16	exon	chr10	+	7309597	7345275	NM_172784	Lrp11	7309492	7310449	CpG:126
Ref2452	7309747	0	15.217	exon	chr10	+	7309597	7345275	NM_172784	Lrp11	7309492	7310449	CpG:126
Ref2454	7309780	0	6.58	exon	chr10	+	7309597	7345275	NM_172784	Lrp11	7309492	7310449	CpG:126
Ref2455	7309816	9.417	12.204	exon	chr10	+	7309597	7345275	NM_172784	Lrp11	7309492	7310449	CpG:126
Ref2456	7309872	14.286	44.717	exon	chr10	+	7309597	7345275	NM_172784	Lrp11	7309492	7310449	CpG:126
Ref2459	7309933	0	27.723	exon	chr10	+	7309597	7345275	NM_172784	Lrp11	7309492	7310449	CpG:126
Ref2463	7310000	6.306	15.794	exon	chr10	+	7309597	7345275	NM_172784	Lrp11	7309492	7310449	CpG:126
Ref2464	7310040	0	17.355	exon	chr10	+	7309597	7345275	NM_172784	Lrp11	7309492	7310449	CpG:126
Ref2466	7310099	4.762	15.667	exon	chr10	+	7309597	7345275	NM_172784	Lrp11	7309492	7310449	CpG:126
Ref2467	7310170	16.279	28.271	exon	chr10	+	7309597	7345275	NM_172784	Lrp11	7309492	7310449	CpG:126
Ref2468	7310252	57.867	54.882	exon	chr10	+	7309597	7345275	NM_172784	Lrp11	7309492	7310449	CpG:126
Ref2469	7310405	33.108	40.915	exon	chr10	+	7309597	7345275	NM_172784	Lrp11	7309492	7310449	CpG:126
Ref2470	7310492	75.568	80.418	intron	chr10	+	7309597	7345275	NM_172784	Lrp11	#	#	shore
Ref2472	7311193	71.721	65.354	intron	chr10	+	7309597	7345275	NM_172784	Lrp11	#	#	shore
Ref2473	7311486	68.939	67.742	intron	chr10	+	7309597	7345275	NM_172784	Lrp11	#	#	shore
Ref2476	7315135	67.961	57.338	intron	chr10	+	7309597	7345275	NM_172784	Lrp11	#	#	#
Ref2522	7381585	77.97	67.532	intron	chr10	-	7350033	7383382	NM_008786	Pcmt1	#	#	shore
Ref2523	7382701	45.064	45.344	intron	chr10	-	7350033	7383382	NM_008786	Pcmt1	7382538	7383427	CpG:95
Ref2524	7382742	0	22.164	intron	chr10	-	7350033	7383382	NM_008786	Pcmt1	7382538	7383427	CpG:95
Ref2525	7382799	0	3.769	intron	chr10	-	7350033	7383382	NM_008786	Pcmt1	7382538	7383427	CpG:95
Ref2527	7382853	0	24.901	intron	chr10	-	7350033	7383382	NM_008786	Pcmt1	7382538	7383427	CpG:95
Ref2528	7382912	32.558	9.396	exon	chr10	-	7350033	7383382	NM_008786	Pcmt1	7382538	7383427	CpG:95
Ref2529	7382941	20.741	34.051	exon	chr10	-	7350033	7383382	NM_008786	Pcmt1	7382538	7383427	CpG:95
Ref2530	7383096	40.526	46.429	exon	chr10	-	7350033	7383382	NM_008786	Pcmt1	7382538	7383427	CpG:95
Ref2531	7383141	24.231	33.466	exon	chr10	-	7350033	7383382	NM_008786	Pcmt1	7382538	7383427	CpG:95
Ref2532	7383296	25.1	44.008	exon	chr10	-	7350033	7383382	NM_008786	Pcmt1	7382538	7383427	CpG:95
Ref2533	7383426	47.863	41.516	exon	chr10	+	7383168	7384421	NR_030698	A630066F11Rik	7382538	7383427	CpG:95
Ref2534	7383492	73.984	72.851	exon	chr10	+	7383168	7384421	NR_030698	A630066F11Rik	#	#	shore
Ref2536	7387122	22.047	28.141	promotor	chr10	+	7387301	7398684	NM_145706	Nup43	#	#	#
Ref2537	7387428	71.745	71.628	exon	chr10	+	7387301	7398684	NM_145706	Nup43	#	#	#
Ref2539	7387501	17.213	35.185	intron	chr10	+	7387301	7398684	NM_145706	Nup43	#	#	#
Ref2540	7388137	86.383	65.116	intron	chr10	+	7387301	7398684	NM_145706	Nup43	#	#	#
Ref2546	7400097	83.072	74.843	exon	chr10	-	7398768	7400956	NR_033219	BC020402	#	#	shore
Ref2547	7400842	41.791	28.016	exon	chr10	-	7398768	7400956	NR_033219	BC020402	7400706	7401658	CpG:114
Ref2548	7400902	0	12.516	exon	chr10	-	7398768	7400956	NR_033219	BC020402	7400706	7401658	CpG:114
Ref2549	7400959	0	48.925	promotor	chr10	+	7401006	7436259	NM_010690	Lats1	7400706	7401658	CpG:114
Ref2550	7400976	15.672	43.411	promotor	chr10	+	7401006	7436259	NM_010690	Lats1	7400706	7401658	CpG:114
Ref2551	7401101	15.73	47.415	exon	chr10	+	7401006	7436259	NM_010690	Lats1	7400706	7401658	CpG:114
Ref2552	7401115	0	26.859	exon	chr10	+	7401006	7436259	NM_010690	Lats1	7400706	7401658	CpG:114
Ref2553	7401149	20.588	18.919	exon	chr10	+	7401006	7436259	NM_010690	Lats1	7400706	7401658	CpG:114
Ref2554	7401183	46.053	8.805	exon	chr10	+	7401006	7436259	NM_010690	Lats1	7400706	7401658	CpG:114
Ref2555	7401199	16.867	16.422	exon	chr10	+	7401006	7436259	NM_010690	Lats1	7400706	7401658	CpG:114
Ref2562	7401423	5.932	9.396	intron	chr10	+	7401006	7436259	NM_010690	Lats1	7400706	7401658	CpG:114
Ref2563	7401466	0	13.681	intron	chr10	+	7401006	7436259	NM_010690	Lats1	7400706	7401658	CpG:114
Ref2564	7401485	17.949	24.301	intron	chr10	+	7401006	7436259	NM_010690	Lats1	7400706	7401658	CpG:114
Ref2565	7401620	26.37	52.192	intron	chr10	+	7401006	7436259	NM_010690	Lats1	7400706	7401658	CpG:114
Ref2583	7445483	73.064	58.655	promotor	chr10	+	7445797	7482948	NM_011835	Katna1	#	#	shore
Ref2584	7445811	39.252	20.896	exon	chr10	+	7445797	7482948	NM_011835	Katna1	7445674	7446017	CpG:40
Ref2587	7445889	40.741	51.005	exon	chr10	+	7445797	7482948	NM_011835	Katna1	7445674	7446017	CpG:40
Ref2588	7446282	37.838	24.87	intron	chr10	+	7445797	7482948	NM_011835	Katna1	#	#	shore
Ref2626	7496428	96.27	92.409	intron	chr10	-	7487744	7500715	NM_145418	BC013529	#	#	#
Ref2628	7500051	19.718	27.286	intron	chr10	-	7487744	7500715	NM_145418	BC013529	#	#	shore
Ref2629	7500202	46.98	53.276	intron	chr10	-	7487744	7500715	NM_145418	BC013529	7500201	7500664	CpG:46
Ref2630	7500402	97.896	96.512	intron	chr10	-	7487744	7500715	NM_145418	BC013529	7500201	7500664	CpG:46
Ref2633	7500446	0	17.91	intron	chr10	-	7487744	7500715	NM_145418	BC013529	7500201	7500664	CpG:46
Ref2634	7500504	0	21.875	intron	chr10	-	7487744	7500715	NM_145418	BC013529	7500201	7500664	CpG:46
Ref2635	7500512	91.045	96.412	intron	chr10	-	7487744	7500715	NM_145418	BC013529	7500201	7500664	CpG:46
Ref2636	7500638	20.468	27.184	exon	chr10	-	7487744	7500715	NM_145418	BC013529	7500201	7500664	CpG:46
Ref2638	7500690	12.963	21.594	exon	chr10	-	7487744	7500715	NM_145418	BC013529	#	#	shore
Ref2639	7500721	8.917	22.311	promotor	chr10	-	7487744	7500715	NM_145418	BC013529	#	#	shore
Ref2640	7500860	10.938	27.608	promotor	chr10	-	7487744	7500715	NM_145418	BC013529	#	#	shore
Ref2653	7512586	6.422	42.492	promotor	chr10	+	7512691	7542361	NM_026141	Ppil4	7512571	7512861	CpG:41
Ref2654	7512716	51.22	74.645	exon	chr10	+	7512691	7542361	NM_026141	Ppil4	7512571	7512861	CpG:41
Ref2656	7512815	25.926	20.108	exon	chr10	+	7512691	7542361	NM_026141	Ppil4	7512571	7512861	CpG:41
Ref2667	7544290	96.183	93.656	terminator	chr10	+	7512691	7542361	NM_026141	Ppil4	#	#	#
Ref2675	7552029	60.455	43.714	promotor	chr10	+	7552267	7590195	NM_172785	Zc3h12d	#	#	#
Ref2679	7558807	58.824	44.89	intron	chr10	+	7552267	7590195	NM_172785	Zc3h12d	#	#	#
Ref2682	7559505	61.6	69.652	intron	chr10	+	7552267	7590195	NM_172785	Zc3h12d	#	#	#
Ref2683	7559608	37.634	54.325	exon	chr10	+	7552267	7590195	NM_172785	Zc3h12d	#	#	#
Ref2684	7559761	42.424	68.2	exon	chr10	+	7552267	7590195	NM_172785	Zc3h12d	#	#	#
Ref2685	7559803	78.322	72.325	exon	chr10	+	7552267	7590195	NM_172785	Zc3h12d	#	#	#
Ref2688	7561507	81.982	68.782	intron	chr10	+	7552267	7590195	NM_172785	Zc3h12d	#	#	#
Ref2709	7587208	45.029	44.717	exon	chr10	+	7552267	7590195	NM_172785	Zc3h12d	7587137	7587548	CpG:47
Ref2711	7587249	16.667	27.861	exon	chr10	+	7552267	7590195	NM_172785	Zc3h12d	7587137	7587548	CpG:47
Ref2712	7587371	36.964	62.914	exon	chr10	+	7552267	7590195	NM_172785	Zc3h12d	7587137	7587548	CpG:47
Ref2713	7587469	10.448	54.768	exon	chr10	+	7552267	7590195	NM_172785	Zc3h12d	7587137	7587548	CpG:47
Ref2716	7587843	97.58	96.497	exon	chr10	+	7552267	7590195	NM_172785	Zc3h12d	#	#	shore
Ref2720	7590332	93.133	92.841	terminator	chr10	+	7552267	7590195	NM_172785	Zc3h12d	#	#	#
Ref2730	7603204	91.855	83.051	intergenic	chr10	#	#	#	#	#	#	#	#
Ref2755	7623628	99.693	98.814	terminator	chr10	-	7625445	7675921	NM_138667	Tab2	#	#	#
Ref2759	7626143	30.882	71.218	exon	chr10	-	7625445	7675921	NM_138667	Tab2	#	#	#
Ref2776	7660777	93.701	93.724	intron	chr10	-	7625445	7675921	NM_138667	Tab2	#	#	#
Ref2783	7675145	25.547	47.917	intron	chr10	-	7625445	7675921	NM_138667	Tab2	7675144	7676706	CpG:156
Ref2784	7675257	7.778	20.048	intron	chr10	-	7625445	7675921	NM_138667	Tab2	7675144	7676706	CpG:156
Ref2789	7675337	27.559	24.658	intron	chr10	-	7625445	7675921	NM_138667	Tab2	7675144	7676706	CpG:156
Ref2790	7675428	11.111	34.938	intron	chr10	-	7625445	7675921	NM_138667	Tab2	7675144	7676706	CpG:156
Ref2791	7675498	0	21.734	intron	chr10	-	7625445	7675921	NM_138667	Tab2	7675144	7676706	CpG:156
Ref2792	7675529	18.667	14.508	intron	chr10	-	7625445	7675921	NM_138667	Tab2	7675144	7676706	CpG:156
Ref2793	7675712	38.095	24.398	exon	chr10	-	7625445	7675921	NM_138667	Tab2	7675144	7676706	CpG:156
Ref2794	7675765	0	17.815	exon	chr10	-	7625445	7675921	NM_138667	Tab2	7675144	7676706	CpG:156
Ref2796	7675849	0	12.335	exon	chr10	-	7625445	7675921	NM_138667	Tab2	7675144	7676706	CpG:156
Ref2797	7675878	9.459	22.951	exon	chr10	-	7625445	7675921	NM_138667	Tab2	7675144	7676706	CpG:156
Ref2798	7675912	27.237	26.068	exon	chr10	-	7625445	7675921	NM_138667	Tab2	7675144	7676706	CpG:156
Ref2799	7676073	39.924	32.483	promotor	chr10	-	7625445	7675921	NM_138667	Tab2	7675144	7676706	CpG:156
Ref2800	7676125	5	19.718	promotor	chr10	-	7625445	7675921	NM_138667	Tab2	7675144	7676706	CpG:156
Ref2803	7676212	51.429	69.702	promotor	chr10	-	7625445	7675921	NM_138667	Tab2	7675144	7676706	CpG:156
Ref2804	7676322	19.758	42.363	promotor	chr10	-	7625445	7675921	NM_138667	Tab2	7675144	7676706	CpG:156
Ref2805	7676367	9.589	27.039	promotor	chr10	-	7625445	7675921	NM_138667	Tab2	7675144	7676706	CpG:156
Ref2806	7676452	8.974	26.582	promotor	chr10	-	7625445	7675921	NM_138667	Tab2	7675144	7676706	CpG:156
Ref2807	7676481	0	7.216	promotor	chr10	-	7625445	7675921	NM_138667	Tab2	7675144	7676706	CpG:156
Ref2811	7676564	43.75	37.168	promotor	chr10	-	7625445	7675921	NM_138667	Tab2	7675144	7676706	CpG:156
Ref2812	7677010	71.429	60.251	promotor	chr10	-	7625445	7675921	NM_138667	Tab2	#	#	shore
Ref2839	7725456	90.795	90.566	intergenic	chr10	#	#	#	#	#	#	#	#
Ref2842	7736874	96.685	97.258	intergenic	chr10	#	#	#	#	#	#	#	#
Ref2847	7746970	41.791	57.534	intergenic	chr10	#	#	#	#	#	#	#	#
Ref2852	7758318	43.75	53.189	intergenic	chr10	#	#	#	#	#	#	#	#
Ref2877	7808877	94.479	95.327	intergenic	chr10	#	#	#	#	#	#	#	#
Ref2886	7854689	100	99.664	intergenic	chr10	#	#	#	#	#	#	#	#
Ref2887	7856526	98	97.724	intergenic	chr10	#	#	#	#	#	#	#	#
Ref2918	7894215	82.206	68.293	intergenic	chr10	#	#	#	#	#	#	#	#
Ref2926	7908853	76.471	69.88	intergenic	chr10	#	#	#	#	#	#	#	#
Ref2927	7911196	87.027	80.46	intergenic	chr10	#	#	#	#	#	#	#	#
Ref2934	7920214	81.116	76.562	terminator	chr10	-	7924550	8238623	NM_177387	Ust	#	#	#
Ref2940	7927034	97.03	95.726	exon	chr10	-	7924550	8238623	NM_177387	Ust	#	#	#
Ref2943	7930930	93.534	88.457	intron	chr10	-	7924550	8238623	NM_177387	Ust	#	#	#
Ref2944	7931616	95.349	90.472	intron	chr10	-	7924550	8238623	NM_177387	Ust	#	#	#
Ref2945	7933585	95.033	93.392	intron	chr10	-	7924550	8238623	NM_177387	Ust	#	#	#
Ref2962	7960648	96.356	94.673	intron	chr10	-	7924550	8238623	NM_177387	Ust	#	#	#
Ref2963	7965439	94.792	93.106	intron	chr10	-	7924550	8238623	NM_177387	Ust	#	#	#
Ref2974	7977648	30.343	45.129	intron	chr10	-	7924550	8238623	NM_177387	Ust	#	#	#
Ref2997	8007383	66.667	55.344	intron	chr10	-	7924550	8238623	NM_177387	Ust	#	#	#
Ref3000	8010755	83.125	53.846	intron	chr10	-	7924550	8238623	NM_177387	Ust	#	#	#
Ref3001	8012197	22.222	60.98	intron	chr10	-	7924550	8238623	NM_177387	Ust	#	#	#
Ref3005	8017094	65.254	48.276	intron	chr10	-	7924550	8238623	NM_177387	Ust	#	#	#
Ref3035	8068777	98.544	98.089	intron	chr10	-	7924550	8238623	NM_177387	Ust	#	#	#
Ref3039	8078579	68.786	78.873	intron	chr10	-	7924550	8238623	NM_177387	Ust	#	#	#
Ref3040	8078921	86.096	79.339	intron	chr10	-	7924550	8238623	NM_177387	Ust	#	#	#
Ref3047	8089760	88.646	85.451	intron	chr10	-	7924550	8238623	NM_177387	Ust	#	#	#
Ref3053	8098040	89.151	89.96	intron	chr10	-	7924550	8238623	NM_177387	Ust	#	#	#
Ref3105	8177257	85.185	82.866	intron	chr10	-	7924550	8238623	NM_177387	Ust	#	#	#
Ref3118	8192102	62.687	83.38	intron	chr10	-	7924550	8238623	NM_177387	Ust	#	#	#
Ref3134	8219448	95.777	93.274	intron	chr10	-	7924550	8238623	NM_177387	Ust	#	#	#
Ref3141	8237730	34.146	52.83	intron	chr10	-	7924550	8238623	NM_177387	Ust	8237703	8238584	CpG:80
Ref3142	8237749	36.842	34.938	intron	chr10	-	7924550	8238623	NM_177387	Ust	8237703	8238584	CpG:80
Ref3143	8238058	66.446	59.503	exon	chr10	-	7924550	8238623	NM_177387	Ust	8237703	8238584	CpG:80
Ref3144	8238094	6.167	10.853	exon	chr10	-	7924550	8238623	NM_177387	Ust	8237703	8238584	CpG:80
Ref3145	8238170	14.384	42.042	exon	chr10	-	7924550	8238623	NM_177387	Ust	8237703	8238584	CpG:80
Ref3146	8238201	0	24.642	exon	chr10	-	7924550	8238623	NM_177387	Ust	8237703	8238584	CpG:80
Ref3147	8238229	0	27.451	exon	chr10	-	7924550	8238623	NM_177387	Ust	8237703	8238584	CpG:80
Ref3149	8238275	0	6.321	exon	chr10	-	7924550	8238623	NM_177387	Ust	8237703	8238584	CpG:80
Ref3150	8238314	41.667	23.077	exon	chr10	-	7924550	8238623	NM_177387	Ust	8237703	8238584	CpG:80
Ref3151	8238344	0	20.741	exon	chr10	-	7924550	8238623	NM_177387	Ust	8237703	8238584	CpG:80
Ref3152	8238413	4.746	35.185	exon	chr10	-	7924550	8238623	NM_177387	Ust	8237703	8238584	CpG:80
Ref3153	8238518	13.592	31.062	exon	chr10	-	7924550	8238623	NM_177387	Ust	8237703	8238584	CpG:80
Ref3154	8238530	14.286	16.031	exon	chr10	-	7924550	8238623	NM_177387	Ust	8237703	8238584	CpG:80
Ref3155	8238561	58.113	55.52	exon	chr10	-	7924550	8238623	NM_177387	Ust	8237703	8238584	CpG:80
Ref3156	8238749	35.533	45.824	promotor	chr10	-	7924550	8238623	NM_177387	Ust	#	#	shore
Ref3157	8239107	56.27	59.029	promotor	chr10	-	7924550	8238623	NM_177387	Ust	#	#	shore
Ref3158	8240926	87.728	85.053	promotor	chr10	-	7924550	8238623	NM_177387	Ust	#	#	#
Ref3169	8259084	89.362	91.6	intergenic	chr10	#	#	#	#	#	#	#	#
Ref3216	8301438	94.231	87.757	intergenic	chr10	#	#	#	#	#	#	#	#
Ref3302	8431050	96.377	96.929	intergenic	chr10	#	#	#	#	#	#	#	#
Ref3305	8435666	52.5	31.619	intergenic	chr10	#	#	#	#	#	#	#	#
Ref3307	8436352	86.598	78.088	intergenic	chr10	#	#	#	#	#	#	#	#
Ref3317	8444966	92.537	87.911	exon	chr10	-	8442016	8605868	NM_175155	Sash1	#	#	#
Ref3320	8445378	90.945	95.603	exon	chr10	-	8442016	8605868	NM_175155	Sash1	#	#	#
Ref3322	8446274	53.261	48.878	intron	chr10	-	8442016	8605868	NM_175155	Sash1	#	#	#
Ref3326	8449208	82.353	88.889	exon	chr10	-	8442016	8605868	NM_175155	Sash1	#	#	#
Ref3327	8449327	89.046	92.276	exon	chr10	-	8442016	8605868	NM_175155	Sash1	#	#	#
Ref3329	8449358	89.68	84.241	exon	chr10	-	8442016	8605868	NM_175155	Sash1	#	#	#
Ref3330	8449629	94.206	93.249	exon	chr10	-	8442016	8605868	NM_175155	Sash1	#	#	#
Ref3331	8450002	92.904	90.849	exon	chr10	-	8442016	8605868	NM_175155	Sash1	#	#	#
Ref3339	8459657	96.415	88.013	intron	chr10	-	8442016	8605868	NM_175155	Sash1	#	#	#
Ref3342	8461353	97.329	94.647	exon	chr10	-	8442016	8605868	NM_175155	Sash1	#	#	#
Ref3343	8462277	99.741	99.195	exon	chr10	-	8442016	8605868	NM_175155	Sash1	#	#	#
Ref3344	8462905	34.314	39.204	intron	chr10	-	8442016	8605868	NM_175155	Sash1	#	#	#
Ref3355	8469585	63.194	53.92	intron	chr10	-	8442016	8605868	NM_175155	Sash1	#	#	#
Ref3359	8472280	48.039	55.315	intron	chr10	-	8442016	8605868	NM_175155	Sash1	#	#	#
Ref3360	8472350	88.024	81.229	intron	chr10	-	8442016	8605868	NM_175155	Sash1	#	#	#
Ref3361	8473737	93.716	89.498	intron	chr10	-	8442016	8605868	NM_175155	Sash1	#	#	#
Ref3362	8473920	93.023	92.754	intron	chr10	-	8442016	8605868	NM_175155	Sash1	#	#	#
Ref3363	8474651	92.248	85.744	intron	chr10	-	8442016	8605868	NM_175155	Sash1	#	#	#
Ref3364	8475953	82.57	74.916	intron	chr10	-	8442016	8605868	NM_175155	Sash1	#	#	#
Ref3365	8477511	62.5	39.966	intron	chr10	-	8442016	8605868	NM_175155	Sash1	#	#	#
Ref3370	8481893	79.186	70.293	intron	chr10	-	8442016	8605868	NM_175155	Sash1	#	#	#
Ref3371	8482357	81.644	84	intron	chr10	-	8442016	8605868	NM_175155	Sash1	#	#	#
Ref3373	8484895	98.922	98.919	intron	chr10	-	8442016	8605868	NM_175155	Sash1	#	#	#
Ref3374	8487346	94.719	94.005	intron	chr10	-	8442016	8605868	NM_175155	Sash1	#	#	#
Ref3377	8490898	87.097	83.271	intron	chr10	-	8442016	8605868	NM_175155	Sash1	#	#	#
Ref3379	8497657	98.966	97.27	intron	chr10	-	8442016	8605868	NM_175155	Sash1	#	#	#
Ref3380	8502113	93.023	94.224	intron	chr10	-	8442016	8605868	NM_175155	Sash1	#	#	#
Ref3388	8505922	47.945	41.558	intron	chr10	-	8442016	8605868	NM_175155	Sash1	#	#	#
Ref3392	8510601	95.833	94.893	intron	chr10	-	8442016	8605868	NM_175155	Sash1	#	#	#
Ref3393	8512611	98.384	98.054	intron	chr10	-	8442016	8605868	NM_175155	Sash1	#	#	#
Ref3398	8520899	94.515	92.891	intron	chr10	-	8442016	8605868	NM_175155	Sash1	#	#	#
Ref3399	8521116	96.552	97.308	intron	chr10	-	8442016	8605868	NM_175155	Sash1	#	#	#
Ref3401	8521280	34.375	39.122	intron	chr10	-	8442016	8605868	NM_175155	Sash1	#	#	#
Ref3402	8521987	84	73.454	intron	chr10	-	8442016	8605868	NM_175155	Sash1	#	#	#
Ref3404	8522382	79.333	77.218	intron	chr10	-	8442016	8605868	NM_175155	Sash1	#	#	#
Ref3409	8524263	60.049	44.681	intron	chr10	-	8442016	8605868	NM_175155	Sash1	#	#	#
Ref3414	8530541	40.698	39.56	intron	chr10	-	8442016	8605868	NM_175155	Sash1	#	#	#
Ref3415	8531307	67.961	65.116	intron	chr10	-	8442016	8605868	NM_175155	Sash1	#	#	#
Ref3416	8532945	71.239	64.315	intron	chr10	-	8442016	8605868	NM_175155	Sash1	#	#	#
Ref3417	8533178	96.595	94.467	intron	chr10	-	8442016	8605868	NM_175155	Sash1	#	#	#
Ref3418	8533334	86.832	75.645	intron	chr10	-	8442016	8605868	NM_175155	Sash1	#	#	#
Ref3422	8537133	48.611	42.211	intron	chr10	-	8442016	8605868	NM_175155	Sash1	#	#	#
Ref3427	8543014	81.215	73.684	intron	chr10	-	8442016	8605868	NM_175155	Sash1	#	#	#
Ref3429	8545858	88.969	85.437	intron	chr10	-	8442016	8605868	NM_175155	Sash1	#	#	#
Ref3434	8555458	98.131	94.313	intron	chr10	-	8442016	8605868	NM_175155	Sash1	#	#	#
Ref3435	8556222	88.608	84.524	intron	chr10	-	8442016	8605868	NM_175155	Sash1	#	#	#
Ref3439	8559747	96.593	95.146	intron	chr10	-	8442016	8605868	NM_175155	Sash1	#	#	#
Ref3440	8563203	65.116	76.516	intron	chr10	-	8442016	8605868	NM_175155	Sash1	#	#	#
Ref3454	8580872	82.353	90.513	intron	chr10	-	8442016	8605868	NM_175155	Sash1	#	#	#
Ref3459	8584007	82.16	58.333	intron	chr10	-	8442016	8605868	NM_175155	Sash1	#	#	#
Ref3462	8586006	93.333	82.814	intron	chr10	-	8442016	8605868	NM_175155	Sash1	#	#	#
Ref3468	8593434	75.207	81.667	intron	chr10	-	8442016	8605868	NM_175155	Sash1	#	#	#
Ref3469	8599083	14	23.729	intron	chr10	-	8442016	8605868	NM_175155	Sash1	#	#	#
Ref3471	8600321	95.563	91.987	intron	chr10	-	8442016	8605868	NM_175155	Sash1	#	#	#
Ref3472	8601256	86.12	80.576	intron	chr10	-	8442016	8605868	NM_175155	Sash1	#	#	#
Ref3473	8601361	69.591	80.884	intron	chr10	-	8442016	8605868	NM_175155	Sash1	#	#	#
Ref3476	8605003	70	52.555	intron	chr10	-	8442016	8605868	NM_175155	Sash1	#	#	shore
Ref3477	8605572	53.503	21.594	exon	chr10	-	8442016	8605868	NM_175155	Sash1	8605535	8606501	CpG:79
Ref3482	8605682	10.66	27.184	exon	chr10	-	8442016	8605868	NM_175155	Sash1	8605535	8606501	CpG:79
Ref3483	8605757	26.844	36.229	exon	chr10	-	8442016	8605868	NM_175155	Sash1	8605535	8606501	CpG:79
Ref3484	8605833	25.61	37.396	exon	chr10	-	8442016	8605868	NM_175155	Sash1	8605535	8606501	CpG:79
Ref3485	8605874	39.487	60.818	promotor	chr10	-	8442016	8605868	NM_175155	Sash1	8605535	8606501	CpG:79
Ref3487	8606001	0	25.532	promotor	chr10	-	8442016	8605868	NM_175155	Sash1	8605535	8606501	CpG:79
Ref3488	8606074	17.61	33.6	promotor	chr10	-	8442016	8605868	NM_175155	Sash1	8605535	8606501	CpG:79
Ref3489	8606260	19.377	23.729	promotor	chr10	-	8442016	8605868	NM_175155	Sash1	8605535	8606501	CpG:79
Ref3490	8606476	20.192	35	promotor	chr10	-	8442016	8605868	NM_175155	Sash1	8605535	8606501	CpG:79
Ref3506	8634192	93.333	84.392	intergenic	chr10	#	#	#	#	#	#	#	#
Ref3512	8641075	81.915	78.528	intergenic	chr10	#	#	#	#	#	#	#	#
Ref3528	8674979	94.17	94.262	intergenic	chr10	#	#	#	#	#	#	#	#
Ref3529	8675848	77.5	74.501	intergenic	chr10	#	#	#	#	#	#	#	#
Ref3537	8688246	66.379	69.361	intergenic	chr10	#	#	#	#	#	#	#	#
Ref3538	8692797	74.57	62.454	intergenic	chr10	#	#	#	#	#	#	#	#
Ref3551	8731430	94.118	87.958	intergenic	chr10	#	#	#	#	#	#	#	#
Ref3572	8792125	95.572	93.844	intergenic	chr10	#	#	#	#	#	#	#	#
Ref3586	8839350	73.006	88.599	intergenic	chr10	#	#	#	#	#	#	#	#
Ref3601	8880293	35	60.215	intergenic	chr10	#	#	#	#	#	#	#	#
Ref3605	8885990	67.614	65.398	intergenic	chr10	#	#	#	#	#	#	#	#
Ref3624	8930466	58.947	63.115	intergenic	chr10	#	#	#	#	#	#	#	#
Ref3678	9058411	12.281	17.537	intergenic	chr10	#	#	#	#	#	#	#	#
Ref3754	9215401	75	74.108	intergenic	chr10	#	#	#	#	#	#	#	#
Ref3759	9229256	80.576	85.59	intergenic	chr10	#	#	#	#	#	#	#	#
Ref3760	9234574	84.483	85.777	intergenic	chr10	#	#	#	#	#	#	#	#
Ref3774	9264296	89.362	80.127	intergenic	chr10	#	#	#	#	#	#	#	#
Ref3779	9288908	89.017	86.154	intergenic	chr10	#	#	#	#	#	#	#	#
Ref3784	9295542	32.474	37.014	intergenic	chr10	#	#	#	#	#	#	#	#
Ref3787	9296588	94.595	83.271	intergenic	chr10	#	#	#	#	#	#	#	#
Ref3788	9297126	87.081	73.203	intergenic	chr10	#	#	#	#	#	#	#	#
Ref3805	9359457	71.296	64.435	intron	chr10	-	9347056	9395006	NM_177271	Samd5	#	#	#
Ref3809	9370234	66.957	60.768	intron	chr10	-	9347056	9395006	NM_177271	Samd5	#	#	#
Ref3819	9394018	73.529	61.422	intron	chr10	-	9347056	9395006	NM_177271	Samd5	#	#	shore
Ref3820	9394358	43.363	45.507	exon	chr10	-	9347056	9395006	NM_177271	Samd5	#	#	shore
Ref3821	9394420	0	24.623	exon	chr10	-	9347056	9395006	NM_177271	Samd5	9394415	9395345	CpG:94
Ref3822	9394478	18.919	31.655	exon	chr10	-	9347056	9395006	NM_177271	Samd5	9394415	9395345	CpG:94
Ref3823	9394513	0	6.181	exon	chr10	-	9347056	9395006	NM_177271	Samd5	9394415	9395345	CpG:94
Ref3826	9394604	0	15.361	exon	chr10	-	9347056	9395006	NM_177271	Samd5	9394415	9395345	CpG:94
Ref3827	9394645	31.174	12.204	exon	chr10	-	9347056	9395006	NM_177271	Samd5	9394415	9395345	CpG:94
Ref3828	9394897	46.667	22.091	exon	chr10	-	9347056	9395006	NM_177271	Samd5	9394415	9395345	CpG:94
Ref3829	9394928	21.99	38.356	exon	chr10	-	9347056	9395006	NM_177271	Samd5	9394415	9395345	CpG:94
Ref3830	9395084	25.547	21.594	promotor	chr10	-	9347056	9395006	NM_177271	Samd5	9394415	9395345	CpG:94
Ref3831	9395190	13.043	29.682	promotor	chr10	-	9347056	9395006	NM_177271	Samd5	9394415	9395345	CpG:94
Ref3839	9395472	65.728	66.707	promotor	chr10	-	9347056	9395006	NM_177271	Samd5	#	#	shore
Ref3840	9395708	64.133	39.11	promotor	chr10	-	9347056	9395006	NM_177271	Samd5	#	#	shore
Ref3841	9396218	88.972	78.622	promotor	chr10	-	9347056	9395006	NM_177271	Samd5	#	#	shore
Ref3845	9403696	96.988	86.034	promotor	chr10	+	9404519	9411707	NR_038036	Gm6150	#	#	#
Ref3847	9408666	99.183	95.356	exon	chr10	+	9404519	9411707	NR_038036	Gm6150	#	#	#
Ref3868	9442115	100	99.478	intergenic	chr10	#	#	#	#	#	#	#	#
Ref3886	9479338	78.058	64.516	exon	chr10	-	9475344	9620838	NM_001081344	Stxbp5	#	#	#
Ref3893	9485250	97.808	96.013	intron	chr10	-	9475344	9620838	NM_001081344	Stxbp5	#	#	#
Ref3896	9490294	79.433	72.772	exon	chr10	-	9475344	9620838	NM_001081344	Stxbp5	#	#	#
Ref3906	9515360	97.263	92.364	intron	chr10	-	9475344	9620838	NM_001081344	Stxbp5	#	#	#
Ref3907	9517734	100	99.717	intron	chr10	-	9475344	9620838	NM_001081344	Stxbp5	#	#	#
Ref3909	9519116	89.151	92.602	intron	chr10	-	9475344	9620838	NM_001081344	Stxbp5	#	#	#
Ref3916	9533821	51.22	52.83	intron	chr10	-	9475344	9620838	NM_001081344	Stxbp5	#	#	#
Ref3918	9541385	93.46	88.688	intron	chr10	-	9475344	9620838	NM_001081344	Stxbp5	#	#	#
Ref3930	9566464	95.175	95.085	intron	chr10	-	9475344	9620838	NM_001081344	Stxbp5	#	#	#
Ref3958	9619587	72.692	67.598	intron	chr10	-	9475344	9620838	NM_001081344	Stxbp5	#	#	shore
Ref3959	9620301	43.75	50.736	intron	chr10	-	9475344	9620838	NM_001081344	Stxbp5	9620194	9621130	CpG:104
Ref3960	9620374	46.667	12.771	exon	chr10	-	9475344	9620838	NM_001081344	Stxbp5	9620194	9621130	CpG:104
Ref3961	9620381	97.649	98.089	exon	chr10	-	9475344	9620838	NM_001081344	Stxbp5	9620194	9621130	CpG:104
Ref3962	9620534	42.623	37.176	exon	chr10	-	9475344	9620838	NM_001081344	Stxbp5	9620194	9621130	CpG:104
Ref3963	9620705	35.745	27.784	exon	chr10	-	9475344	9620838	NM_001081344	Stxbp5	9620194	9621130	CpG:104
Ref3964	9620734	0	27.861	exon	chr10	-	9475344	9620838	NM_001081344	Stxbp5	9620194	9621130	CpG:104
Ref3965	9620784	5.303	17.407	exon	chr10	-	9475344	9620838	NM_001081344	Stxbp5	9620194	9621130	CpG:104
Ref3967	9620805	24.138	5.567	exon	chr10	-	9475344	9620838	NM_001081344	Stxbp5	9620194	9621130	CpG:104
Ref3968	9620835	0	4.844	exon	chr10	-	9475344	9620838	NM_001081344	Stxbp5	9620194	9621130	CpG:104
Ref3972	9620893	16.667	35.146	promotor	chr10	-	9475344	9620838	NM_001081344	Stxbp5	9620194	9621130	CpG:104
Ref3973	9620978	28.488	20.538	promotor	chr10	-	9475344	9620838	NM_001081344	Stxbp5	9620194	9621130	CpG:104
Ref3974	9621024	0	6.08	promotor	chr10	-	9475344	9620838	NM_001081344	Stxbp5	9620194	9621130	CpG:104
Ref3976	9621059	98.61	99.52	promotor	chr10	-	9475344	9620838	NM_001081344	Stxbp5	9620194	9621130	CpG:104
Ref3977	9621512	91.608	85.376	promotor	chr10	-	9475344	9620838	NM_001081344	Stxbp5	#	#	shore
Ref3978	9621735	98.378	98.94	promotor	chr10	-	9475344	9620838	NM_001081344	Stxbp5	#	#	shore
Ref3983	9632462	92.581	94.562	intergenic	chr10	#	#	#	#	#	#	#	#
Ref3984	9634544	92.453	92.201	intergenic	chr10	#	#	#	#	#	#	#	#
Ref3998	9679127	71.094	64.698	intergenic	chr10	#	#	#	#	#	#	#	#
Ref4118	9972585	54.545	44.954	intergenic	chr10	#	#	#	#	#	#	#	#
Ref4121	9984586	99.758	98.645	intergenic	chr10	#	#	#	#	#	#	#	#
Ref4150	10040498	70.745	63.826	intergenic	chr10	#	#	#	#	#	#	#	#
Ref4151	10041943	85.556	79.888	intergenic	chr10	#	#	#	#	#	#	#	#
Ref4153	10044678	98.333	97.942	intergenic	chr10	#	#	#	#	#	#	#	#
Ref4207	10191927	89.068	82.712	intergenic	chr10	#	#	#	#	#	#	#	#
Ref4208	10192234	45.029	46.084	intergenic	chr10	#	#	#	#	#	#	#	#
Ref4210	10197535	82.663	83.404	intergenic	chr10	#	#	#	#	#	#	#	#
Ref4248	10265254	99.661	98.645	exon	chr10	-	10264836	10278005	NM_026405	Rab32	#	#	#
Ref4251	10277113	22.581	39.252	intron	chr10	-	10264836	10278005	NM_026405	Rab32	#	#	shore
Ref4252	10277404	13.208	44.954	intron	chr10	-	10264836	10278005	NM_026405	Rab32	#	#	shore
Ref4254	10277624	41.702	51.683	intron	chr10	-	10264836	10278005	NM_026405	Rab32	10277623	10277985	CpG:39
Ref4255	10277836	33.175	45.374	exon	chr10	-	10264836	10278005	NM_026405	Rab32	10277623	10277985	CpG:39
Ref4257	10277970	35.714	71.264	exon	chr10	-	10264836	10278005	NM_026405	Rab32	10277623	10277985	CpG:39
Ref4258	10278037	35.354	62.564	promotor	chr10	-	10264836	10278005	NM_026405	Rab32	#	#	shore
Ref4300	10324847	99.793	99.183	promotor	chr10	+	10325742	10336111	NR_033630	Gm5177	#	#	#
Ref4316	10374034	86.471	87.5	intergenic	chr10	#	#	#	#	#	#	#	#
Ref4332	10395775	97.619	95.085	intergenic	chr10	#	#	#	#	#	#	#	#
Ref4334	10408497	81.887	73.4	exon	chr10	-	10405856	10802129	NM_016976	Grm1	#	#	shore
Ref4335	10409064	36.255	46.009	exon	chr10	-	10405856	10802129	NM_016976	Grm1	10408975	10409196	CpG:17
Ref4336	10409178	28.718	30.591	exon	chr10	-	10405856	10802129	NM_016976	Grm1	10408975	10409196	CpG:17
Ref4344	10439347	99.703	99.207	exon	chr10	-	10405856	10802129	NM_016976	Grm1	#	#	#
Ref4367	10505483	92.019	86.906	intron	chr10	-	10405856	10802129	NM_016976	Grm1	#	#	#
Ref4460	10765370	76.562	77.858	intron	chr10	-	10405856	10802129	NM_016976	Grm1	#	#	#
Ref4461	10765469	10.606	17.722	intron	chr10	-	10405856	10802129	NM_016976	Grm1	#	#	#
Ref4474	10798907	94.825	90.763	intron	chr10	-	10405856	10802129	NM_016976	Grm1	#	#	#
Ref4475	10800020	33.333	41.176	exon	chr10	-	10405856	10802129	NM_016976	Grm1	#	#	#
Ref4477	10800148	37.692	52.83	exon	chr10	-	10405856	10802129	NM_016976	Grm1	#	#	#
Ref4478	10800329	22.34	10.072	exon	chr10	-	10405856	10802129	NM_016976	Grm1	#	#	#
Ref4480	10800382	53.125	27.807	exon	chr10	-	10405856	10802129	NM_016976	Grm1	#	#	#
Ref4481	10800693	39.691	26.026	intron	chr10	-	10405856	10802129	NM_016976	Grm1	#	#	#
Ref4482	10800742	17.355	12.281	intron	chr10	-	10405856	10802129	NM_016976	Grm1	#	#	#
Ref4483	10802054	15.328	36.681	exon	chr10	-	10405856	10802129	NM_016976	Grm1	#	#	#
Ref4501	10866677	96.356	96.152	promotor	chr10	+	10869227	10929413	NM_172937	Shprh	#	#	#
Ref4502	10869106	81.481	92.46	promotor	chr10	+	10869227	10929413	NM_172937	Shprh	10869003	10869667	CpG:65
Ref4503	10869156	53.39	54.8	promotor	chr10	+	10869227	10929413	NM_172937	Shprh	10869003	10869667	CpG:65
Ref4504	10869247	22.951	53.309	exon	chr10	+	10869227	10929413	NM_172937	Shprh	10869003	10869667	CpG:65
Ref4505	10869324	20.71	51.1	exon	chr10	+	10869227	10929413	NM_172937	Shprh	10869003	10869667	CpG:65
Ref4507	10869356	94.507	94.419	exon	chr10	+	10869227	10929413	NM_172937	Shprh	10869003	10869667	CpG:65
Ref4508	10869481	98.948	99.357	intron	chr10	+	10869227	10929413	NM_172937	Shprh	10869003	10869667	CpG:65
Ref4509	10869488	16.935	16.766	intron	chr10	+	10869227	10929413	NM_172937	Shprh	10869003	10869667	CpG:65
Ref4510	10869531	18.584	26.264	intron	chr10	+	10869227	10929413	NM_172937	Shprh	10869003	10869667	CpG:65
Ref4511	10869616	6.931	19.649	intron	chr10	+	10869227	10929413	NM_172937	Shprh	10869003	10869667	CpG:65
Ref4524	10895999	56.322	46.556	intron	chr10	+	10869227	10929413	NM_172937	Shprh	#	#	#
Ref4525	10896919	93.993	90.872	intron	chr10	+	10869227	10929413	NM_172937	Shprh	#	#	#
Ref4551	10976124	64.22	69.136	intergenic	chr10	#	#	#	#	#	#	#	#
Ref4560	11000559	23.123	27.184	promotor	chr10	+	11001127	11017767	NM_027968	Fbxo30	11000515	11001900	CpG:133
Ref4561	11000629	9.251	22.4	promotor	chr10	+	11001127	11017767	NM_027968	Fbxo30	11000515	11001900	CpG:133
Ref4562	11000953	46.445	46.21	promotor	chr10	+	11001127	11017767	NM_027968	Fbxo30	11000515	11001900	CpG:133
Ref4563	11001009	25.301	28	promotor	chr10	+	11001127	11017767	NM_027968	Fbxo30	11000515	11001900	CpG:133
Ref4566	11001159	13.889	49.017	exon	chr10	+	11001127	11017767	NM_027968	Fbxo30	11000515	11001900	CpG:133
Ref4569	11001242	6.931	39.161	exon	chr10	+	11001127	11017767	NM_027968	Fbxo30	11000515	11001900	CpG:133
Ref4570	11001362	0	19.244	intron	chr10	+	11001127	11017767	NM_027968	Fbxo30	11000515	11001900	CpG:133
Ref4575	11001451	0	14.322	intron	chr10	+	11001127	11017767	NM_027968	Fbxo30	11000515	11001900	CpG:133
Ref4576	11001483	0	0	intron	chr10	+	11001127	11017767	NM_027968	Fbxo30	11000515	11001900	CpG:133
Ref4578	11001519	23.077	18.667	intron	chr10	+	11001127	11017767	NM_027968	Fbxo30	11000515	11001900	CpG:133
Ref4579	11001570	6.422	14.07	intron	chr10	+	11001127	11017767	NM_027968	Fbxo30	11000515	11001900	CpG:133
Ref4580	11001580	59.036	57.188	intron	chr10	+	11001127	11017767	NM_027968	Fbxo30	11000515	11001900	CpG:133
Ref4581	11001946	60.87	62.882	intron	chr10	+	11001127	11017767	NM_027968	Fbxo30	#	#	shore
Ref4611	11063171	18.667	31.983	promotor	chr10	+	11063242	11177275	NM_010146	Epm2a	11063094	11063610	CpG:79
Ref4612	11063211	0	24.006	promotor	chr10	+	11063242	11177275	NM_010146	Epm2a	11063094	11063610	CpG:79
Ref4613	11063310	8.696	38.997	exon	chr10	+	11063242	11177275	NM_010146	Epm2a	11063094	11063610	CpG:79
Ref4614	11063337	0	32.432	exon	chr10	+	11063242	11177275	NM_010146	Epm2a	11063094	11063610	CpG:79
Ref4615	11063439	0	9.722	exon	chr10	+	11063242	11177275	NM_010146	Epm2a	11063094	11063610	CpG:79
Ref4616	11063484	5.6	19.134	exon	chr10	+	11063242	11177275	NM_010146	Epm2a	11063094	11063610	CpG:79
Ref4617	11063498	5.224	45.378	exon	chr10	+	11063242	11177275	NM_010146	Epm2a	11063094	11063610	CpG:79
Ref4618	11063580	5.6	21.828	intron	chr10	+	11063242	11177275	NM_010146	Epm2a	11063094	11063610	CpG:79
Ref4619	11063618	11.618	35.629	intron	chr10	+	11063242	11177275	NM_010146	Epm2a	#	#	shore
Ref4620	11063720	5.882	59.416	intron	chr10	+	11063242	11177275	NM_010146	Epm2a	#	#	shore
Ref4623	11073319	83.628	72.772	intron	chr10	+	11063242	11177275	NM_010146	Epm2a	#	#	#
Ref4673	11169780	30.435	26.415	intron	chr10	+	11063242	11177275	NM_010146	Epm2a	#	#	#
Ref4680	11177446	65.116	56.566	terminator	chr10	+	11063242	11177275	NM_010146	Epm2a	#	#	#
Ref4706	11211899	31.271	41.394	intergenic	chr10	#	#	#	#	#	#	#	#
Ref4707	11211973	37.966	72.946	intergenic	chr10	#	#	#	#	#	#	#	#
Ref4715	11228688	98.625	95.726	intergenic	chr10	#	#	#	#	#	#	#	#
Ref4792	11381665	82.215	57.06	intergenic	chr10	#	#	#	#	#	#	#	#
Ref4793	11384015	83.243	86.598	intergenic	chr10	#	#	#	#	#	#	#	#
Ref4869	11528911	94.286	95.726	intergenic	chr10	#	#	#	#	#	#	#	#
Ref4908	11633806	98.695	94.715	intergenic	chr10	#	#	#	#	#	#	#	#
Ref4940	11738351	75.269	69.751	intergenic	chr10	#	#	#	#	#	#	#	#
Ref5048	12084642	98.155	98.155	intergenic	chr10	#	#	#	#	#	#	#	#
Ref5086	12120889	89.573	74.227	intron	chr10	-	12101985	12581533	NM_011682	Utrn	#	#	#
Ref5092	12126220	91.188	94.136	intron	chr10	-	12101985	12581533	NM_011682	Utrn	#	#	#
Ref5094	12128805	95.595	95.146	intron	chr10	-	12101985	12581533	NM_011682	Utrn	#	#	#
Ref5099	12160318	99.213	99.031	intron	chr10	-	12101985	12581533	NM_011682	Utrn	#	#	#
Ref5114	12209321	80.606	70.847	intron	chr10	-	12101985	12581533	NM_011682	Utrn	#	#	#
Ref5117	12213712	99.726	99.366	intron	chr10	-	12101985	12581533	NM_011682	Utrn	#	#	#
Ref5141	12267800	50	59.459	intron	chr10	-	12101985	12581533	NM_011682	Utrn	#	#	#
Ref5142	12268116	71.148	60.549	intron	chr10	-	12101985	12581533	NM_011682	Utrn	#	#	#
Ref5144	12268588	10.294	43.16	intron	chr10	-	12101985	12581533	NM_011682	Utrn	#	#	#
Ref5145	12268704	33.136	26.883	intron	chr10	-	12101985	12581533	NM_011682	Utrn	#	#	#
Ref5171	12319495	96.552	97.587	intron	chr10	-	12101985	12581533	NM_011682	Utrn	#	#	#
Ref5178	12334463	56	47.181	intron	chr10	-	12101985	12581533	NM_011682	Utrn	#	#	#
Ref5179	12334727	56	40.748	intron	chr10	-	12101985	12581533	NM_011682	Utrn	#	#	#
Ref5187	12356428	98.933	98.769	exon	chr10	-	12101985	12581533	NM_011682	Utrn	#	#	#
Ref5205	12401353	99.569	98.353	intron	chr10	-	12101985	12581533	NM_011682	Utrn	#	#	#
Ref5212	12414711	89.655	92.976	intron	chr10	-	12101985	12581533	NM_011682	Utrn	#	#	#
Ref5222	12439833	87.5	89.545	exon	chr10	-	12101985	12581533	NM_011682	Utrn	#	#	#
Ref5224	12444336	83.243	88.394	intron	chr10	-	12101985	12581533	NM_011682	Utrn	#	#	#
Ref5230	12456689	69.099	58.551	intron	chr10	-	12101985	12581533	NM_011682	Utrn	#	#	#
Ref5231	12457190	91.667	83.66	intron	chr10	-	12101985	12581533	NM_011682	Utrn	#	#	#
Ref5269	12533244	53.165	51.302	intron	chr10	-	12101985	12581533	NM_011682	Utrn	#	#	#
Ref5270	12537554	63.636	54.842	intron	chr10	-	12101985	12581533	NM_011682	Utrn	#	#	#
Ref5277	12543221	88.791	80.611	intron	chr10	-	12101985	12581533	NM_011682	Utrn	#	#	#
Ref5280	12546437	98.246	97.057	intron	chr10	-	12101985	12581533	NM_011682	Utrn	#	#	#
Ref5283	12556058	83.243	62.963	intron	chr10	-	12101985	12581533	NM_011682	Utrn	#	#	#
Ref5285	12557570	87.305	81.701	intron	chr10	-	12101985	12581533	NM_011682	Utrn	#	#	#
Ref5291	12573207	58.947	78.715	intron	chr10	-	12101985	12581533	NM_011682	Utrn	#	#	#
Ref5305	12586736	93.455	83.271	intergenic	chr10	#	#	#	#	#	#	#	#
Ref5306	12587635	59.036	66.948	intergenic	chr10	#	#	#	#	#	#	#	shore
Ref5308	12587939	41.176	50.98	intergenic	chr10	#	#	#	#	#	#	#	shore
Ref5309	12588079	10.448	29.016	intergenic	chr10	#	#	#	#	#	#	#	shore
Ref5310	12588139	0	34.251	intergenic	chr10	#	#	#	#	#	#	#	shore
Ref5314	12588237	37.745	17.792	intergenic	chr10	#	#	#	#	#	#	#	shore
Ref5315	12588443	29.383	31.715	intergenic	chr10	#	#	#	#	#	#	#	shore
Ref5316	12588750	76.03	60.249	intergenic	chr10	#	#	#	#	#	12588749	12589455	CpG:82
Ref5317	12588926	23.102	42.575	intergenic	chr10	#	#	#	#	#	12588749	12589455	CpG:82
Ref5318	12588998	38.65	45.095	intergenic	chr10	#	#	#	#	#	12588749	12589455	CpG:82
Ref5320	12589032	9.859	15.512	intergenic	chr10	#	#	#	#	#	12588749	12589455	CpG:82
Ref5321	12589086	13.146	37.525	intergenic	chr10	#	#	#	#	#	12588749	12589455	CpG:82
Ref5322	12589179	21.705	35.364	intergenic	chr10	#	#	#	#	#	12588749	12589455	CpG:82
Ref5327	12589275	0	12.893	intergenic	chr10	#	#	#	#	#	12588749	12589455	CpG:82
Ref5328	12589319	0	18.347	intergenic	chr10	#	#	#	#	#	12588749	12589455	CpG:82
Ref5329	12589365	0	9.982	intergenic	chr10	#	#	#	#	#	12588749	12589455	CpG:82
Ref5330	12589396	53.261	44.444	intergenic	chr10	#	#	#	#	#	12588749	12589455	CpG:82
Ref5334	12598739	69.742	46.281	intergenic	chr10	#	#	#	#	#	#	#	#
Ref5352	12635393	98.528	94.505	terminator	chr10	-	12636443	12642925	NR_038027	B230208H11Rik	#	#	#
Ref5356	12639256	60.87	65.682	intron	chr10	-	12636443	12642925	NR_038027	B230208H11Rik	#	#	#
Ref5357	12642169	40.645	38.169	exon	chr10	-	12636443	12642925	NR_038027	B230208H11Rik	#	#	shore
Ref5358	12642563	30.435	7.125	exon	chr10	-	12636443	12642925	NR_038027	B230208H11Rik	12642521	12642931	CpG:41
Ref5359	12642590	31.343	31.461	exon	chr10	-	12636443	12642925	NR_038027	B230208H11Rik	12642521	12642931	CpG:41
Ref5360	12642692	17.949	21.354	exon	chr10	-	12636443	12642925	NR_038027	B230208H11Rik	12642521	12642931	CpG:41
Ref5362	12642769	0	29.474	exon	chr10	-	12636443	12642925	NR_038027	B230208H11Rik	12642521	12642931	CpG:41
Ref5365	12642917	0	21.053	exon	chr10	-	12636443	12642925	NR_038027	B230208H11Rik	12642521	12642931	CpG:41
Ref5367	12642948	38.043	37.62	promotor	chr10	-	12636443	12642925	NR_038027	B230208H11Rik	#	#	shore
Ref5375	12652371	93.902	90.149	intergenic	chr10	#	#	#	#	#	#	#	#
Ref5378	12661433	46.256	36.207	exon	chr10	-	12659786	12684065	NM_029075	Stx11	12660984	12661600	CpG:64
Ref5385	12675781	93.478	89.627	intron	chr10	-	12659786	12684065	NM_029075	Stx11	#	#	#
Ref5386	12681739	98.614	96.611	intron	chr10	-	12659786	12684065	NM_029075	Stx11	#	#	#
Ref5387	12683951	89.891	87.179	exon	chr10	-	12659786	12684065	NM_029075	Stx11	12683814	12684493	CpG:66
Ref5389	12684014	0	24.242	exon	chr10	-	12659786	12684065	NM_029075	Stx11	12683814	12684493	CpG:66
Ref5390	12684032	55.851	67.332	exon	chr10	-	12659786	12684065	NM_029075	Stx11	12683814	12684493	CpG:66
Ref5391	12684128	40.58	61.658	promotor	chr10	-	12659786	12684065	NM_029075	Stx11	12683814	12684493	CpG:66
Ref5392	12684265	30.144	36.321	promotor	chr10	-	12659786	12684065	NM_029075	Stx11	12683814	12684493	CpG:66
Ref5407	12705505	84.177	83.333	intergenic	chr10	#	#	#	#	#	#	#	#
Ref5411	12716921	55.556	44.89	intergenic	chr10	#	#	#	#	#	#	#	#
Ref5429	12728340	21.649	57.998	exon	chr10	+	12728255	12728989	NM_175102	Sf3b5	12728107	12728926	CpG:73
Ref5430	12728438	75.851	66.905	exon	chr10	+	12728255	12728989	NM_175102	Sf3b5	12728107	12728926	CpG:73
Ref5431	12728720	33.624	46.667	exon	chr10	+	12728255	12728989	NM_175102	Sf3b5	12728107	12728926	CpG:73
Ref5432	12728825	5.882	13.397	exon	chr10	+	12728255	12728989	NM_175102	Sf3b5	12728107	12728926	CpG:73
Ref5436	12734219	74.809	72.325	intergenic	chr10	#	#	#	#	#	#	#	#
Ref5438	12736655	48.971	42.662	intergenic	chr10	#	#	#	#	#	#	#	#
Ref5440	12737044	100	100	intergenic	chr10	#	#	#	#	#	#	#	#
Ref5441	12738661	96.078	92.492	intergenic	chr10	#	#	#	#	#	#	#	#
Ref5443	12739580	96.042	95.938	intergenic	chr10	#	#	#	#	#	#	#	#
Ref5444	12743213	95.266	93.174	intergenic	chr10	#	#	#	#	#	#	#	#
Ref5453	12757371	94.071	89.362	intergenic	chr10	#	#	#	#	#	#	#	#
Ref5474	12780688	54.902	67.313	intergenic	chr10	#	#	#	#	#	#	#	shore
Ref5475	12780873	27.018	34.193	intergenic	chr10	#	#	#	#	#	12780727	12781072	CpG:36
Ref5476	12780966	28.378	62.069	intergenic	chr10	#	#	#	#	#	12780727	12781072	CpG:36
Ref5477	12780974	22.951	52.83	intergenic	chr10	#	#	#	#	#	12780727	12781072	CpG:36
Ref5478	12781027	36.321	42.748	intergenic	chr10	#	#	#	#	#	12780727	12781072	CpG:36
Ref5479	12783383	79.245	72.772	intergenic	chr10	#	#	#	#	#	#	#	#
Ref5480	12785144	78.947	64.646	intergenic	chr10	#	#	#	#	#	#	#	#
Ref5484	12800438	80.516	77.37	intergenic	chr10	#	#	#	#	#	#	#	#
Ref5485	12800738	80.1	69.831	intergenic	chr10	#	#	#	#	#	#	#	#
Ref5487	12801402	99.213	97.139	intergenic	chr10	#	#	#	#	#	#	#	#
Ref5494	12810429	74.286	50.749	promotor	chr10	+	12810593	12851501	NM_009538	Plagl1	12810338	12811105	CpG:72
Ref5495	12810619	52.406	55.721	exon	chr10	+	12810593	12851501	NM_009538	Plagl1	12810338	12811105	CpG:72
Ref5496	12810693	33.511	55.721	exon	chr10	+	12810593	12851501	NM_009538	Plagl1	12810338	12811105	CpG:72
Ref5497	12810786	0	50.45	exon	chr10	+	12810593	12851501	NM_009538	Plagl1	12810338	12811105	CpG:72
Ref5499	12810846	44.366	48.743	intron	chr10	+	12810593	12851501	NM_009538	Plagl1	12810338	12811105	CpG:72
Ref5500	12810917	36.207	53.03	intron	chr10	+	12810593	12851501	NM_009538	Plagl1	12810338	12811105	CpG:72
Ref5501	12810994	83.181	71.718	intron	chr10	+	12810593	12851501	NM_009538	Plagl1	12810338	12811105	CpG:72
Ref5509	12833450	86.034	95.227	intron	chr10	+	12810593	12851501	NM_009538	Plagl1	#	#	#
Ref5510	12836886	69.421	77.927	intron	chr10	+	12810593	12851501	NM_009538	Plagl1	#	#	#
Ref5511	12837144	56.875	55.016	intron	chr10	+	12810593	12851501	NM_009538	Plagl1	#	#	#
Ref5516	12847297	91.949	94.715	exon	chr10	+	12810593	12851501	NM_009538	Plagl1	#	#	#
Ref5542	12882191	97.468	90.605	intron	chr10	-	12869449	12897829	NM_029172	Fam164b	#	#	#
Ref5564	12912736	6.25	42.019	intron	chr10	-	12898443	12912943	NM_181470	Ltv1	12912594	12913040	CpG:41
Ref5565	12912812	22.581	39.576	intron	chr10	-	12898443	12912943	NM_181470	Ltv1	12912594	12913040	CpG:41
Ref5566	12912859	25.926	22.311	exon	chr10	-	12898443	12912943	NM_181470	Ltv1	12912594	12913040	CpG:41
Ref5568	12912899	0	28.141	exon	chr10	-	12898443	12912943	NM_181470	Ltv1	12912594	12913040	CpG:41
Ref5569	12912971	0	23.358	promotor	chr10	-	12898443	12912943	NM_181470	Ltv1	12912594	12913040	CpG:41
Ref5572	12913039	61.202	43.674	promotor	chr10	-	12898443	12912943	NM_181470	Ltv1	12912594	12913040	CpG:41
Ref5578	12932839	99.244	98.111	exon	chr10	-	12927522	13194202	NM_001195065	Phactr2	#	#	#
Ref5579	12933931	82.069	87.923	exon	chr10	-	12927522	13194202	NM_001195065	Phactr2	#	#	#
Ref5605	12973525	97.453	97.912	exon	chr10	-	12927522	13194202	NM_001195065	Phactr2	#	#	#
Ref5636	13043833	20.896	13.625	intron	chr10	-	12927522	13194202	NM_001195065	Phactr2	13043675	13043919	CpG:22
Ref5639	13043876	0	19.197	intron	chr10	-	12927522	13194202	NM_001195065	Phactr2	13043675	13043919	CpG:22
Ref5640	13043950	4.268	24.49	intron	chr10	-	12927522	13194202	NM_001195065	Phactr2	#	#	shore
Ref5641	13043990	11.024	26.168	intron	chr10	-	12927522	13194202	NM_001195065	Phactr2	#	#	shore
Ref5642	13044062	17.5	28.283	intron	chr10	-	12927522	13194202	NM_001195065	Phactr2	#	#	shore
Ref5644	13044139	25.547	30.255	intron	chr10	-	12927522	13194202	NM_001195065	Phactr2	#	#	shore
Ref5645	13045662	95.146	93.524	intron	chr10	-	12927522	13194202	NM_001195065	Phactr2	#	#	shore
Ref5647	13046383	99.528	99.076	intron	chr10	-	12927522	13194202	NM_001195065	Phactr2	#	#	#
Ref5679	13108553	20.29	17.445	intron	chr10	-	12927522	13194202	NM_001195065	Phactr2	#	#	#
Ref5687	13132132	71.505	70.219	intron	chr10	-	12927522	13194202	NM_001195065	Phactr2	#	#	#
Ref5688	13132303	59.036	76.018	intron	chr10	-	12927522	13194202	NM_001195065	Phactr2	#	#	#
Ref5698	13145229	98.288	98.197	intron	chr10	-	12927522	13194202	NM_001195065	Phactr2	#	#	#
Ref5700	13147635	55.056	43.864	intron	chr10	-	12927522	13194202	NM_001195065	Phactr2	#	#	#
Ref5708	13158359	91.304	86.897	intron	chr10	-	12927522	13194202	NM_001195065	Phactr2	#	#	#
Ref5729	13191681	96.886	95.026	intron	chr10	-	12927522	13194202	NM_001195065	Phactr2	#	#	shore
Ref5730	13193654	45.307	32.166	intron	chr10	-	12927522	13194202	NM_001195065	Phactr2	13193551	13194328	CpG:79
Ref5731	13193812	35	30.108	intron	chr10	-	12927522	13194202	NM_001195065	Phactr2	13193551	13194328	CpG:79
Ref5734	13193897	10.294	11.29	exon	chr10	-	12927522	13194202	NM_001195065	Phactr2	13193551	13194328	CpG:79
Ref5735	13193952	0	10.783	exon	chr10	-	12927522	13194202	NM_001195065	Phactr2	13193551	13194328	CpG:79
Ref5737	13193985	0	27.021	exon	chr10	-	12927522	13194202	NM_001195065	Phactr2	13193551	13194328	CpG:79
Ref5738	13194049	0	21.634	exon	chr10	-	12927522	13194202	NM_001195065	Phactr2	13193551	13194328	CpG:79
Ref5740	13194129	10.448	23.333	exon	chr10	-	12927522	13194202	NM_001195065	Phactr2	13193551	13194328	CpG:79
Ref5741	13194179	11.29	27.122	exon	chr10	-	12927522	13194202	NM_001195065	Phactr2	13193551	13194328	CpG:79
Ref5742	13194276	25.789	56.647	promotor	chr10	-	12927522	13194202	NM_001195065	Phactr2	13193551	13194328	CpG:79
Ref5743	13194305	0	7.557	promotor	chr10	-	12927522	13194202	NM_001195065	Phactr2	13193551	13194328	CpG:79
Ref5744	13194347	0	18.919	promotor	chr10	-	12927522	13194202	NM_001195065	Phactr2	#	#	shore
Ref5745	13194356	59.111	52.83	promotor	chr10	-	12927522	13194202	NM_001195065	Phactr2	#	#	shore
Ref5746	13194626	30.625	45.83	promotor	chr10	-	12927522	13194202	NM_001195065	Phactr2	#	#	shore
Ref5763	13220634	58.947	55.934	promotor	chr10	+	13220833	13237081	NM_025799	Fuca2	#	#	#
Ref5766	13220924	64.758	50.262	exon	chr10	+	13220833	13237081	NM_025799	Fuca2	#	#	#
Ref5767	13221487	61.314	38.202	intron	chr10	+	13220833	13237081	NM_025799	Fuca2	#	#	#
Ref5769	13222480	87.5	60.63	intron	chr10	+	13220833	13237081	NM_025799	Fuca2	#	#	#
Ref5773	13229432	96.734	97.062	intron	chr10	+	13220833	13237081	NM_025799	Fuca2	#	#	#
Ref5774	13230370	97.959	97.86	intron	chr10	+	13220833	13237081	NM_025799	Fuca2	#	#	#
Ref5782	13240290	68.182	67.633	terminator	chr10	+	13220833	13237081	NM_025799	Fuca2	#	#	#
Ref5799	13272785	25.61	38.45	exon	chr10	-	13243647	13272948	NM_001164195	Pex3	13272754	13273256	CpG:46
Ref5800	13272931	29.661	54.006	exon	chr10	-	13243647	13272948	NM_001164195	Pex3	13272754	13273256	CpG:46
Ref5801	13272963	32.886	47.028	exon	chr10	+	13272712	13283182	NM_025748	Adat2	13272754	13273256	CpG:46
Ref5802	13273049	0	29.787	exon	chr10	+	13272712	13283182	NM_025748	Adat2	13272754	13273256	CpG:46
Ref5803	13273212	19.58	29.389	intron	chr10	+	13272712	13283182	NM_025748	Adat2	13272754	13273256	CpG:46
Ref5808	13283613	98.892	96.76	terminator	chr10	+	13272712	13283182	NM_025748	Adat2	#	#	#
Ref5809	13284836	52.045	51.22	terminator	chr10	+	13272712	13283182	NM_025748	Adat2	#	#	#
Ref5812	13287433	53.435	65.728	terminator	chr10	+	13272712	13283182	NM_025748	Adat2	#	#	#
Ref5827	13306299	99.483	100	intergenic	chr10	#	#	#	#	#	#	#	#
Ref5829	13315437	96.653	85.437	intergenic	chr10	#	#	#	#	#	#	#	#
Ref5830	13317884	98.333	97.512	intergenic	chr10	#	#	#	#	#	#	#	#
Ref5832	13321638	95.266	97.21	intergenic	chr10	#	#	#	#	#	#	#	#
Ref5878	13406203	39.437	29.577	intron	chr10	-	13372514	13588636	NM_025446	Aig1	#	#	#
Ref5880	13408338	67.172	37.262	intron	chr10	-	13372514	13588636	NM_025446	Aig1	#	#	#
Ref5891	13433993	77.241	68.665	intron	chr10	-	13372514	13588636	NM_025446	Aig1	#	#	#
Ref5892	13434795	73.684	54.707	intron	chr10	-	13372514	13588636	NM_025446	Aig1	#	#	#
Ref5908	13474059	82.895	70.219	intron	chr10	-	13372514	13588636	NM_025446	Aig1	#	#	#
Ref5944	13569169	81.053	82.014	intron	chr10	-	13372514	13588636	NM_025446	Aig1	#	#	#
Ref5945	13569871	90.184	85.179	intron	chr10	-	13372514	13588636	NM_025446	Aig1	#	#	#
Ref5950	13586291	63.636	43.58	intron	chr10	-	13372514	13588636	NM_025446	Aig1	#	#	#
Ref5951	13588002	83.819	86.375	intron	chr10	-	13372514	13588636	NM_025446	Aig1	#	#	shore
Ref5952	13588586	18.182	34.927	exon	chr10	-	13372514	13588636	NM_025446	Aig1	13588558	13588961	CpG:58
Ref5953	13588628	34.239	26.112	exon	chr10	-	13372514	13588636	NM_025446	Aig1	13588558	13588961	CpG:58
Ref5954	13588644	7.527	7.263	promotor	chr10	-	13372514	13588636	NM_025446	Aig1	13588558	13588961	CpG:58
Ref5955	13588693	21.705	18.649	promotor	chr10	-	13372514	13588636	NM_025446	Aig1	13588558	13588961	CpG:58
Ref5956	13588720	6.796	26.983	promotor	chr10	-	13372514	13588636	NM_025446	Aig1	13588558	13588961	CpG:58
Ref5959	13588875	17.722	14.384	promotor	chr10	-	13372514	13588636	NM_025446	Aig1	13588558	13588961	CpG:58
Ref5964	13589386	93.522	92.588	promotor	chr10	-	13372514	13588636	NM_025446	Aig1	#	#	shore
Ref5967	13595111	93.145	89.091	intergenic	chr10	#	#	#	#	#	#	#	#
Ref5969	13601716	60.156	75.854	intergenic	chr10	#	#	#	#	#	#	#	#
Ref5971	13604674	38.889	56.376	intergenic	chr10	#	#	#	#	#	#	#	#
Ref5972	13607270	95.582	96.078	intergenic	chr10	#	#	#	#	#	#	#	#
Ref6053	13684457	32.558	41.355	promotor	chr10	+	13686184	13871184	NM_010437	Hivep2	13684371	13687422	CpG:235
Ref6054	13684508	4.389	13.681	promotor	chr10	+	13686184	13871184	NM_010437	Hivep2	13684371	13687422	CpG:235
Ref6055	13684576	0	18.226	promotor	chr10	+	13686184	13871184	NM_010437	Hivep2	13684371	13687422	CpG:235
Ref6057	13684597	20	64.238	promotor	chr10	+	13686184	13871184	NM_010437	Hivep2	13684371	13687422	CpG:235
Ref6058	13684707	23.333	39.845	promotor	chr10	+	13686184	13871184	NM_010437	Hivep2	13684371	13687422	CpG:235
Ref6061	13684752	44.253	49.296	promotor	chr10	+	13686184	13871184	NM_010437	Hivep2	13684371	13687422	CpG:235
Ref6062	13684905	13.146	50.229	promotor	chr10	+	13686184	13871184	NM_010437	Hivep2	13684371	13687422	CpG:235
Ref6063	13684986	0	21.053	promotor	chr10	+	13686184	13871184	NM_010437	Hivep2	13684371	13687422	CpG:235
Ref6065	13685062	72.958	60.186	promotor	chr10	+	13686184	13871184	NM_010437	Hivep2	13684371	13687422	CpG:235
Ref6066	13685436	20.588	29.961	promotor	chr10	+	13686184	13871184	NM_010437	Hivep2	13684371	13687422	CpG:235
Ref6067	13685640	53.103	54.545	promotor	chr10	+	13686184	13871184	NM_010437	Hivep2	13684371	13687422	CpG:235
Ref6068	13685656	0	14.141	promotor	chr10	+	13686184	13871184	NM_010437	Hivep2	13684371	13687422	CpG:235
Ref6069	13685705	25.926	25.515	promotor	chr10	+	13686184	13871184	NM_010437	Hivep2	13684371	13687422	CpG:235
Ref6070	13685961	23.162	25.112	promotor	chr10	+	13686184	13871184	NM_010437	Hivep2	13684371	13687422	CpG:235
Ref6071	13686101	68.333	78.615	promotor	chr10	+	13686184	13871184	NM_010437	Hivep2	13684371	13687422	CpG:235
Ref6074	13686157	34.568	22.662	promotor	chr10	+	13686184	13871184	NM_010437	Hivep2	13684371	13687422	CpG:235
Ref6075	13686229	67.47	65.634	exon	chr10	+	13686184	13871184	NM_010437	Hivep2	13684371	13687422	CpG:235
Ref6076	13686350	30.818	53.817	exon	chr10	+	13686184	13871184	NM_010437	Hivep2	13684371	13687422	CpG:235
Ref6077	13686454	37.31	43.168	exon	chr10	+	13686184	13871184	NM_010437	Hivep2	13684371	13687422	CpG:235
Ref6078	13686618	33.837	30.108	intron	chr10	+	13686184	13871184	NM_010437	Hivep2	13684371	13687422	CpG:235
Ref6079	13686843	43.75	39.024	intron	chr10	+	13686184	13871184	NM_010437	Hivep2	13684371	13687422	CpG:235
Ref6081	13686882	20.741	36.578	intron	chr10	+	13686184	13871184	NM_010437	Hivep2	13684371	13687422	CpG:235
Ref6082	13686982	28	64.861	intron	chr10	+	13686184	13871184	NM_010437	Hivep2	13684371	13687422	CpG:235
Ref6083	13686990	93.896	94.279	intron	chr10	+	13686184	13871184	NM_010437	Hivep2	13684371	13687422	CpG:235
Ref6084	13687163	31.111	39.769	intron	chr10	+	13686184	13871184	NM_010437	Hivep2	13684371	13687422	CpG:235
Ref6086	13687201	38.65	57.314	intron	chr10	+	13686184	13871184	NM_010437	Hivep2	13684371	13687422	CpG:235
Ref6087	13687357	37.838	36.508	intron	chr10	+	13686184	13871184	NM_010437	Hivep2	13684371	13687422	CpG:235
Ref6088	13688260	80.507	74.99	intron	chr10	+	13686184	13871184	NM_010437	Hivep2	#	#	shore
Ref6091	13693531	90.588	90.849	intron	chr10	+	13686184	13871184	NM_010437	Hivep2	#	#	#
Ref6099	13702635	17.797	34.051	intron	chr10	+	13686184	13871184	NM_010437	Hivep2	#	#	#
Ref6100	13702713	23.692	22.205	intron	chr10	+	13686184	13871184	NM_010437	Hivep2	#	#	#
Ref6101	13702777	45.076	52.5	intron	chr10	+	13686184	13871184	NM_010437	Hivep2	#	#	#
Ref6102	13702920	30.882	50.216	intron	chr10	+	13686184	13871184	NM_010437	Hivep2	#	#	#
Ref6103	13703057	18.919	20.29	intron	chr10	+	13686184	13871184	NM_010437	Hivep2	#	#	#
Ref6107	13713729	98.034	95.804	intron	chr10	+	13686184	13871184	NM_010437	Hivep2	#	#	#
Ref6122	13738087	51.471	59.016	intron	chr10	+	13686184	13871184	NM_010437	Hivep2	#	#	#
Ref6123	13742291	99.133	97.817	intron	chr10	+	13686184	13871184	NM_010437	Hivep2	#	#	#
Ref6124	13743313	40.777	49.123	intron	chr10	+	13686184	13871184	NM_010437	Hivep2	#	#	#
Ref6134	13764053	89.897	87.384	intron	chr10	+	13686184	13871184	NM_010437	Hivep2	#	#	#
Ref6136	13765248	97.561	97.11	intron	chr10	+	13686184	13871184	NM_010437	Hivep2	#	#	#
Ref6137	13767546	95.683	90.667	intron	chr10	+	13686184	13871184	NM_010437	Hivep2	#	#	#
Ref6185	13850324	61.047	61.165	exon	chr10	+	13686184	13871184	NM_010437	Hivep2	#	#	#
Ref6224	13900440	96.502	96.935	intergenic	chr10	#	#	#	#	#	#	#	#
Ref6226	13905107	33.333	42.748	intergenic	chr10	#	#	#	#	#	#	#	#
Ref6237	13916139	64.74	54.634	intergenic	chr10	#	#	#	#	#	#	#	#
Ref6240	13927455	87.958	80.908	intergenic	chr10	#	#	#	#	#	#	#	#
Ref6277	14001496	84.564	86.906	intergenic	chr10	#	#	#	#	#	#	#	#
Ref6291	14041521	21	45.652	intergenic	chr10	#	#	#	#	#	#	#	#
Ref6295	14053732	85.867	81.504	intergenic	chr10	#	#	#	#	#	#	#	#
Ref6353	14202320	60.406	68.998	intron	chr10	-	14122390	14264842	NM_001002268	Gpr126	#	#	#
Ref6354	14202560	38.889	42.344	intron	chr10	-	14122390	14264842	NM_001002268	Gpr126	#	#	#
Ref6380	14264590	57.534	56.916	intron	chr10	-	14122390	14264842	NM_001002268	Gpr126	#	#	shore
Ref6381	14264815	40.115	38.436	exon	chr10	-	14122390	14264842	NM_001002268	Gpr126	14264771	14265445	CpG:70
Ref6382	14264882	8	22.007	promotor	chr10	-	14122390	14264842	NM_001002268	Gpr126	14264771	14265445	CpG:70
Ref6383	14264927	0	20.29	promotor	chr10	-	14122390	14264842	NM_001002268	Gpr126	14264771	14265445	CpG:70
Ref6384	14264960	5	17.178	promotor	chr10	-	14122390	14264842	NM_001002268	Gpr126	14264771	14265445	CpG:70
Ref6385	14265002	0	11.848	promotor	chr10	-	14122390	14264842	NM_001002268	Gpr126	14264771	14265445	CpG:70
Ref6387	14265065	53.472	81.108	promotor	chr10	-	14122390	14264842	NM_001002268	Gpr126	14264771	14265445	CpG:70
Ref6388	14265181	22.374	27.184	promotor	chr10	-	14122390	14264842	NM_001002268	Gpr126	14264771	14265445	CpG:70
Ref6389	14265252	28.261	28.518	promotor	chr10	-	14122390	14264842	NM_001002268	Gpr126	14264771	14265445	CpG:70
Ref6390	14265303	0	2.634	promotor	chr10	-	14122390	14264842	NM_001002268	Gpr126	14264771	14265445	CpG:70
Ref6391	14265352	30.556	24.84	promotor	chr10	-	14122390	14264842	NM_001002268	Gpr126	14264771	14265445	CpG:70
Ref6392	14265481	18.421	28.481	promotor	chr10	-	14122390	14264842	NM_001002268	Gpr126	#	#	shore
Ref6463	14425005	20	29.765	intron	chr10	-	14375138	14425295	NM_025418	Vta1	#	#	shore
Ref6464	14425123	29.268	39.791	intron	chr10	-	14375138	14425295	NM_025418	Vta1	14425081	14425388	CpG:35
Ref6465	14425277	50.725	69.251	exon	chr10	-	14375138	14425295	NM_025418	Vta1	14425081	14425388	CpG:35
Ref6482	14480453	76.712	77.905	exon	chr10	+	14480094	14490362	NM_008703	Nmbr	#	#	#
Ref6556	14710684	47.297	65.116	intergenic	chr10	#	#	#	#	#	#	#	#
Ref6693	14947233	98.214	99.213	intergenic	chr10	#	#	#	#	#	#	#	#
Ref6859	15349068	98.556	98.373	intergenic	chr10	#	#	#	#	#	#	#	#
Ref6860	15350413	98.99	99.408	intergenic	chr10	#	#	#	#	#	#	#	#
Ref7102	16143420	100	98.449	intergenic	chr10	#	#	#	#	#	#	#	#
Ref7221	16513461	99.024	98.503	intergenic	chr10	#	#	#	#	#	#	#	#
Ref7288	16668577	100	99.291	terminator	chr10	-	16670899	16815588	NR_038020	Gm20125	#	#	#
Ref7319	16800961	97.952	97.308	intron	chr10	-	16670899	16815588	NR_038020	Gm20125	#	#	#
Ref7320	16803445	96.078	95.826	intron	chr10	-	16670899	16815588	NR_038020	Gm20125	#	#	#
Ref7375	16949943	86.897	88.007	intergenic	chr10	#	#	#	#	#	#	#	#
Ref7378	16957251	71.963	83.539	intergenic	chr10	#	#	#	#	#	#	#	#
Ref7380	16958953	75.833	78.261	intergenic	chr10	#	#	#	#	#	#	#	#
Ref7386	16976244	96.05	90.789	intergenic	chr10	#	#	#	#	#	#	#	#
Ref7438	17054126	97.391	92.785	intergenic	chr10	#	#	#	#	#	#	#	#
Ref7483	17167601	91.589	90.255	intergenic	chr10	#	#	#	#	#	#	#	#
Ref7493	17198950	48.734	59.574	intergenic	chr10	#	#	#	#	#	#	#	#
Ref7503	17210966	81.053	80.328	intergenic	chr10	#	#	#	#	#	#	#	#
Ref7504	17213159	95.014	96.02	intergenic	chr10	#	#	#	#	#	#	#	#
Ref7519	17229549	95.253	95.804	intergenic	chr10	#	#	#	#	#	#	#	#
Ref7533	17250947	30.769	45.242	intergenic	chr10	#	#	#	#	#	#	#	#
Ref7613	17425683	75.153	84.357	intergenic	chr10	#	#	#	#	#	#	#	#
Ref7624	17442016	30.769	46.71	promotor	chr10	+	17443033	17445480	NM_010828	Cited2	#	#	shore
Ref7625	17442218	29.412	35.331	promotor	chr10	+	17443033	17445480	NM_010828	Cited2	#	#	shore
Ref7627	17442281	56.566	63.382	promotor	chr10	+	17443033	17445480	NM_010828	Cited2	#	#	shore
Ref7628	17442671	41.702	29.455	promotor	chr10	+	17443033	17445480	NM_010828	Cited2	#	#	shore
Ref7629	17442766	0	21.998	promotor	chr10	+	17443033	17445480	NM_010828	Cited2	#	#	shore
Ref7630	17442840	6.667	12.017	promotor	chr10	+	17443033	17445480	NM_010828	Cited2	17442834	17444022	CpG:107
Ref7631	17442861	11.2	16.118	promotor	chr10	+	17443033	17445480	NM_010828	Cited2	17442834	17444022	CpG:107
Ref7632	17442939	21.705	35.331	promotor	chr10	+	17443033	17445480	NM_010828	Cited2	17442834	17444022	CpG:107
Ref7634	17443023	7.071	59.934	promotor	chr10	+	17443033	17445480	NM_010828	Cited2	17442834	17444022	CpG:107
Ref7635	17443157	23.14	32.612	exon	chr10	+	17443033	17445480	NM_010828	Cited2	17442834	17444022	CpG:107
Ref7636	17443206	42.357	34.85	exon	chr10	+	17443033	17445480	NM_010828	Cited2	17442834	17444022	CpG:107
Ref7637	17443333	12.174	45.989	intron	chr10	+	17443033	17445480	NM_010828	Cited2	17442834	17444022	CpG:107
Ref7641	17443512	7.955	17.834	intron	chr10	+	17443033	17445480	NM_010828	Cited2	17442834	17444022	CpG:107
Ref7642	17443561	45.455	48.365	intron	chr10	+	17443033	17445480	NM_010828	Cited2	17442834	17444022	CpG:107
Ref7643	17443975	12.281	26.353	exon	chr10	+	17443033	17445480	NM_010828	Cited2	17442834	17444022	CpG:107
Ref7644	17444017	20	17.178	exon	chr10	+	17443033	17445480	NM_010828	Cited2	17442834	17444022	CpG:107
Ref7647	17444158	18.584	63.768	exon	chr10	+	17443033	17445480	NM_010828	Cited2	#	#	shore
Ref7648	17444279	16.279	36.815	exon	chr10	+	17443033	17445480	NM_010828	Cited2	#	#	shore
Ref7649	17444288	66.316	35.572	exon	chr10	+	17443033	17445480	NM_010828	Cited2	#	#	shore
Ref7650	17446766	96.845	95.86	terminator	chr10	+	17443033	17445480	NM_010828	Cited2	#	#	#
Ref7658	17455673	98.99	98.919	intergenic	chr10	#	#	#	#	#	#	#	#
Ref7659	17459398	99.244	98.186	intergenic	chr10	#	#	#	#	#	#	#	#
Ref7678	17516431	25.688	44.698	intron	chr10	+	17516024	17565469	NM_138628	Txlnb	#	#	#
Ref7706	17563036	89.908	89.96	exon	chr10	+	17516024	17565469	NM_138628	Txlnb	#	#	#
Ref7715	17590185	59.231	66.568	intergenic	chr10	#	#	#	#	#	#	#	#
Ref7717	17597917	82.824	77.064	intergenic	chr10	#	#	#	#	#	#	#	#
Ref7718	17598065	54.688	77.427	intergenic	chr10	#	#	#	#	#	#	#	#
Ref7719	17598175	67.223	65.857	intergenic	chr10	#	#	#	#	#	#	#	#
Ref7743	17666051	32.812	49.704	intron	chr10	-	17620271	17667873	NM_001033432	Heca	#	#	shore
Ref7744	17667055	12.281	17.445	intron	chr10	-	17620271	17667873	NM_001033432	Heca	17667032	17668086	CpG:118
Ref7745	17667107	0	12.993	intron	chr10	-	17620271	17667873	NM_001033432	Heca	17667032	17668086	CpG:118
Ref7746	17667135	40.976	40.258	intron	chr10	-	17620271	17667873	NM_001033432	Heca	17667032	17668086	CpG:118
Ref7747	17667388	28.378	28.571	exon	chr10	-	17620271	17667873	NM_001033432	Heca	17667032	17668086	CpG:118
Ref7749	17667420	11.2	10.513	exon	chr10	-	17620271	17667873	NM_001033432	Heca	17667032	17668086	CpG:118
Ref7750	17667468	14.286	14.95	exon	chr10	-	17620271	17667873	NM_001033432	Heca	17667032	17668086	CpG:118
Ref7751	17667507	31.111	29.01	exon	chr10	-	17620271	17667873	NM_001033432	Heca	17667032	17668086	CpG:118
Ref7752	17667594	0	30.108	exon	chr10	-	17620271	17667873	NM_001033432	Heca	17667032	17668086	CpG:118
Ref7754	17667621	0	0	exon	chr10	-	17620271	17667873	NM_001033432	Heca	17667032	17668086	CpG:118
Ref7755	17667653	0	14.763	exon	chr10	-	17620271	17667873	NM_001033432	Heca	17667032	17668086	CpG:118
Ref7756	17667678	5.469	10.21	exon	chr10	-	17620271	17667873	NM_001033432	Heca	17667032	17668086	CpG:118
Ref7757	17667732	0	18.079	exon	chr10	-	17620271	17667873	NM_001033432	Heca	17667032	17668086	CpG:118
Ref7758	17667760	30.288	45.061	exon	chr10	-	17620271	17667873	NM_001033432	Heca	17667032	17668086	CpG:118
Ref7759	17667937	54.084	42.327	promotor	chr10	-	17620271	17667873	NM_001033432	Heca	17667032	17668086	CpG:118
Ref7760	17668443	71.731	57.565	promotor	chr10	-	17620271	17667873	NM_001033432	Heca	#	#	shore
Ref7761	17670892	87.5	89.893	promotor	chr10	-	17620271	17667873	NM_001033432	Heca	#	#	#
Ref7778	17740138	91.553	87.947	intron	chr10	-	17731066	17743058	NM_028440	3110003A17Rik	#	#	#
Ref7779	17741816	78.537	70.063	intron	chr10	-	17731066	17743058	NM_028440	3110003A17Rik	#	#	shore
Ref7780	17741939	63.09	64.802	intron	chr10	-	17731066	17743058	NM_028440	3110003A17Rik	#	#	shore
Ref7781	17742364	13.725	22.88	intron	chr10	-	17731066	17743058	NM_028440	3110003A17Rik	17742363	17742944	CpG:41
Ref7782	17742448	19.091	51.005	intron	chr10	-	17731066	17743058	NM_028440	3110003A17Rik	17742363	17742944	CpG:41
Ref7783	17742532	52.336	84.848	intron	chr10	-	17731066	17743058	NM_028440	3110003A17Rik	17742363	17742944	CpG:41
Ref7785	17742677	98.465	98.236	intron	chr10	-	17731066	17743058	NM_028440	3110003A17Rik	17742363	17742944	CpG:41
Ref7786	17742809	53.38	45.189	intron	chr10	-	17731066	17743058	NM_028440	3110003A17Rik	17742363	17742944	CpG:41
Ref7787	17742980	17.157	48.64	exon	chr10	-	17731066	17743058	NM_028440	3110003A17Rik	#	#	shore
Ref7788	17743081	12.727	36.567	promotor	chr10	-	17731066	17743058	NM_028440	3110003A17Rik	#	#	shore
Ref7809	17774967	73.371	55.362	promotor	chr10	+	17775745	17844961	NM_009048	Reps1	#	#	shore
Ref7810	17775158	34.278	36.76	promotor	chr10	+	17775745	17844961	NM_009048	Reps1	17775039	17776091	CpG:116
Ref7811	17775244	0	23.618	promotor	chr10	+	17775745	17844961	NM_009048	Reps1	17775039	17776091	CpG:116
Ref7812	17775276	0	0	promotor	chr10	+	17775745	17844961	NM_009048	Reps1	17775039	17776091	CpG:116
Ref7817	17775404	98.923	99.241	promotor	chr10	+	17775745	17844961	NM_009048	Reps1	17775039	17776091	CpG:116
Ref7818	17775564	14.644	44.661	promotor	chr10	+	17775745	17844961	NM_009048	Reps1	17775039	17776091	CpG:116
Ref7819	17775630	0	32.812	promotor	chr10	+	17775745	17844961	NM_009048	Reps1	17775039	17776091	CpG:116
Ref7820	17775639	0	37.086	promotor	chr10	+	17775745	17844961	NM_009048	Reps1	17775039	17776091	CpG:116
Ref7821	17775695	0	14.023	promotor	chr10	+	17775745	17844961	NM_009048	Reps1	17775039	17776091	CpG:116
Ref7824	17775724	14	7.311	promotor	chr10	+	17775745	17844961	NM_009048	Reps1	17775039	17776091	CpG:116
Ref7825	17775754	40.496	16.185	exon	chr10	+	17775745	17844961	NM_009048	Reps1	17775039	17776091	CpG:116
Ref7826	17775886	3.465	11.29	exon	chr10	+	17775745	17844961	NM_009048	Reps1	17775039	17776091	CpG:116
Ref7827	17775937	0	8.624	intron	chr10	+	17775745	17844961	NM_009048	Reps1	17775039	17776091	CpG:116
Ref7828	17775952	0	21.252	intron	chr10	+	17775745	17844961	NM_009048	Reps1	17775039	17776091	CpG:116
Ref7829	17775981	9.459	15.621	intron	chr10	+	17775745	17844961	NM_009048	Reps1	17775039	17776091	CpG:116
Ref7830	17776053	38.889	21.744	intron	chr10	+	17775745	17844961	NM_009048	Reps1	17775039	17776091	CpG:116
Ref7831	17776090	0	18.006	intron	chr10	+	17775745	17844961	NM_009048	Reps1	17775039	17776091	CpG:116
Ref7835	17778841	85.806	82.574	intron	chr10	+	17775745	17844961	NM_009048	Reps1	#	#	#
Ref7843	17788228	95.455	91.803	intron	chr10	+	17775745	17844961	NM_009048	Reps1	#	#	#
Ref7848	17800965	51.22	54.545	intron	chr10	+	17775745	17844961	NM_009048	Reps1	#	#	#
Ref7862	17835850	87.006	66.78	intron	chr10	+	17775745	17844961	NM_009048	Reps1	#	#	#
Ref7911	17901062	84.564	66.216	intron	chr10	-	17848827	17930696	NM_001195036	Ect2l	#	#	#
Ref7912	17902289	51.579	58.771	intron	chr10	-	17848827	17930696	NM_001195036	Ect2l	#	#	#
Ref7914	17914848	81.871	77.876	intron	chr10	-	17848827	17930696	NM_001195036	Ect2l	#	#	#
Ref7917	17917643	88.175	87.342	intron	chr10	-	17848827	17930696	NM_001195036	Ect2l	#	#	#
Ref7918	17918402	95.221	89.703	intron	chr10	-	17848827	17930696	NM_001195036	Ect2l	#	#	#
Ref7927	17928152	76.087	64.539	intron	chr10	-	17848827	17930696	NM_001195036	Ect2l	#	#	#
Ref7928	17928242	91.611	83.412	intron	chr10	-	17848827	17930696	NM_001195036	Ect2l	#	#	#
Ref7929	17930748	24.138	30.996	promotor	chr10	-	17848827	17930696	NM_001195036	Ect2l	#	#	#
Ref7930	17930872	13.725	34.193	promotor	chr10	-	17848827	17930696	NM_001195036	Ect2l	#	#	#
Ref7940	17944838	95.61	93.609	exon	chr10	-	17933490	17954787	NM_144820	Ccdc28a	#	#	#
Ref7945	17954658	42.264	49.75	exon	chr10	-	17933490	17954787	NM_144820	Ccdc28a	#	#	#
Ref7946	17955010	54.155	57.644	promotor	chr10	-	17933490	17954787	NM_144820	Ccdc28a	#	#	#
Ref7947	17955361	40.698	36.587	promotor	chr10	-	17933490	17954787	NM_144820	Ccdc28a	#	#	#
Ref7998	18037503	78.358	69.673	intergenic	chr10	#	#	#	#	#	#	#	shore
Ref7999	18037759	80	55.197	intergenic	chr10	#	#	#	#	#	#	#	shore
Ref8000	18038175	23.954	32.71	intergenic	chr10	#	#	#	#	#	18038078	18039212	CpG:116
Ref8001	18038240	0	29.319	intergenic	chr10	#	#	#	#	#	18038078	18039212	CpG:116
Ref8002	18038247	0	13.965	intergenic	chr10	#	#	#	#	#	18038078	18039212	CpG:116
Ref8003	18038279	0	8.284	intergenic	chr10	#	#	#	#	#	18038078	18039212	CpG:116
Ref8005	18038327	17.766	12.437	intergenic	chr10	#	#	#	#	#	18038078	18039212	CpG:116
Ref8006	18038389	6.604	36.334	intergenic	chr10	#	#	#	#	#	18038078	18039212	CpG:116
Ref8007	18038418	20.144	36.782	intergenic	chr10	#	#	#	#	#	18038078	18039212	CpG:116
Ref8008	18038548	31.638	54.589	intergenic	chr10	#	#	#	#	#	18038078	18039212	CpG:116
Ref8011	18038621	4.459	11.715	intergenic	chr10	#	#	#	#	#	18038078	18039212	CpG:116
Ref8012	18038663	27.586	17.073	intergenic	chr10	#	#	#	#	#	18038078	18039212	CpG:116
Ref8013	18038689	18.667	19.58	intergenic	chr10	#	#	#	#	#	18038078	18039212	CpG:116
Ref8017	18038770	27.273	29.21	intergenic	chr10	#	#	#	#	#	18038078	18039212	CpG:116
Ref8018	18038833	31.818	35.754	intergenic	chr10	#	#	#	#	#	18038078	18039212	CpG:116
Ref8019	18039067	34.711	32.122	intergenic	chr10	#	#	#	#	#	18038078	18039212	CpG:116
Ref8020	18039101	35.714	31.154	intergenic	chr10	#	#	#	#	#	18038078	18039212	CpG:116
Ref8029	18049684	40.496	50.199	intergenic	chr10	#	#	#	#	#	#	#	#
Ref8031	18049765	21	35.08	intergenic	chr10	#	#	#	#	#	#	#	#
Ref8032	18051106	94.747	91.188	intergenic	chr10	#	#	#	#	#	#	#	#
Ref8043	18061651	93.973	88.753	intergenic	chr10	#	#	#	#	#	#	#	#
Ref8056	18078749	99.035	99.454	intergenic	chr10	#	#	#	#	#	#	#	#
Ref8058	18080073	53.435	39.252	intergenic	chr10	#	#	#	#	#	#	#	#
Ref8064	18083953	77.165	82.759	intergenic	chr10	#	#	#	#	#	#	#	#
Ref8070	18090741	52.128	44.444	intergenic	chr10	#	#	#	#	#	#	#	#
Ref8071	18091025	45.455	41.614	intergenic	chr10	#	#	#	#	#	#	#	#
Ref8078	18109644	86.256	85.686	intergenic	chr10	#	#	#	#	#	#	#	#
Ref8079	18110219	88.889	84.053	intergenic	chr10	#	#	#	#	#	#	#	#
Ref8081	18111465	83.051	82.866	intergenic	chr10	#	#	#	#	#	#	#	#
Ref8082	18111912	85.995	83.557	intergenic	chr10	#	#	#	#	#	#	#	#
Ref8085	18114885	80.153	63.158	intergenic	chr10	#	#	#	#	#	#	#	#
Ref8093	18123908	49.558	46.809	promotor	chr10	+	18127480	18253697	NM_173390	Nhsl1	#	#	#
Ref8095	18127178	51.22	45.808	promotor	chr10	+	18127480	18253697	NM_173390	Nhsl1	#	#	#
Ref8096	18127563	39.161	27.021	exon	chr10	+	18127480	18253697	NM_173390	Nhsl1	#	#	#
Ref8104	18138134	63.115	56.938	intron	chr10	+	18127480	18253697	NM_173390	Nhsl1	#	#	#
Ref8105	18139974	91.949	87.843	intron	chr10	+	18127480	18253697	NM_173390	Nhsl1	#	#	#
Ref8112	18150834	67.2	78.715	intron	chr10	+	18127480	18253697	NM_173390	Nhsl1	#	#	#
Ref8113	18150845	36.458	48.443	intron	chr10	+	18127480	18253697	NM_173390	Nhsl1	#	#	#
Ref8114	18150914	4.636	38.218	intron	chr10	+	18127480	18253697	NM_173390	Nhsl1	#	#	#
Ref8115	18150953	49.727	47.205	intron	chr10	+	18127480	18253697	NM_173390	Nhsl1	#	#	#
Ref8118	18165122	89.362	91.65	intron	chr10	+	18127480	18253697	NM_173390	Nhsl1	#	#	#
Ref8121	18171298	95.014	94.235	intron	chr10	+	18127480	18253697	NM_173390	Nhsl1	#	#	#
Ref8122	18172918	96.309	97.002	intron	chr10	+	18127480	18253697	NM_173390	Nhsl1	#	#	#
Ref8125	18180940	95.087	94.762	intron	chr10	+	18127480	18253697	NM_173390	Nhsl1	#	#	#
Ref8127	18183166	62.687	54.465	intron	chr10	+	18127480	18253697	NM_173390	Nhsl1	#	#	#
Ref8128	18188326	96.615	95.954	intron	chr10	+	18127480	18253697	NM_173390	Nhsl1	#	#	#
Ref8130	18189194	31.818	31.638	intron	chr10	+	18127480	18253697	NM_173390	Nhsl1	#	#	#
Ref8131	18191630	91.875	84.113	intron	chr10	+	18127480	18253697	NM_173390	Nhsl1	#	#	#
Ref8132	18193077	88.608	77.778	intron	chr10	+	18127480	18253697	NM_173390	Nhsl1	#	#	#
Ref8146	18217009	80.383	69.545	intron	chr10	+	18127480	18253697	NM_173390	Nhsl1	#	#	#
Ref8151	18226316	25.926	47.818	intron	chr10	+	18127480	18253697	NM_173390	Nhsl1	#	#	#
Ref8152	18226466	48.276	56.14	intron	chr10	+	18127480	18253697	NM_173390	Nhsl1	#	#	#
Ref8156	18233681	92.511	88.301	intron	chr10	+	18127480	18253697	NM_173390	Nhsl1	#	#	#
Ref8165	18244934	97.391	97.647	exon	chr10	+	18127480	18253697	NM_173390	Nhsl1	#	#	#
Ref8166	18245296	68.142	74.667	exon	chr10	+	18127480	18253697	NM_173390	Nhsl1	#	#	#
Ref8167	18245388	91.768	87.437	exon	chr10	+	18127480	18253697	NM_173390	Nhsl1	#	#	#
Ref8168	18246166	84.771	80.652	exon	chr10	+	18127480	18253697	NM_173390	Nhsl1	#	#	#
Ref8169	18246411	75.904	68.052	exon	chr10	+	18127480	18253697	NM_173390	Nhsl1	#	#	#
Ref8170	18246670	95.455	90.951	exon	chr10	+	18127480	18253697	NM_173390	Nhsl1	#	#	#
Ref8174	18246856	74.336	84.536	intron	chr10	+	18127480	18253697	NM_173390	Nhsl1	#	#	#
Ref8176	18247280	94.382	94.382	intron	chr10	+	18127480	18253697	NM_173390	Nhsl1	#	#	#
Ref8179	18251096	95.833	92.039	exon	chr10	+	18127480	18253697	NM_173390	Nhsl1	#	#	shore
Ref8180	18251370	91.803	88.837	exon	chr10	+	18127480	18253697	NM_173390	Nhsl1	18251272	18251567	CpG:21
Ref8181	18253096	92.055	88.889	exon	chr10	+	18127480	18253697	NM_173390	Nhsl1	#	#	shore
Ref8196	18265518	13.636	42.019	exon	chr10	-	18259928	18265882	NM_019487	Hebp2	#	#	#
Ref8197	18265587	4.575	27.567	exon	chr10	-	18259928	18265882	NM_019487	Hebp2	#	#	#
Ref8199	18265675	43.75	45.902	exon	chr10	-	18259928	18265882	NM_019487	Hebp2	#	#	#
Ref8200	18265842	12.805	21.092	exon	chr10	-	18259928	18265882	NM_019487	Hebp2	#	#	#
Ref8201	18265973	41.27	31.406	promotor	chr10	-	18259928	18265882	NM_019487	Hebp2	#	#	#
Ref8203	18269353	24.138	0	promotor	chr10	-	18259928	18265882	NM_019487	Hebp2	#	#	#
Ref8205	18269782	63.298	41.176	promotor	chr10	-	18259928	18265882	NM_019487	Hebp2	#	#	#
Ref8224	18311403	93.182	91.545	exon	chr10	-	18307816	18463564	NM_001033258	D10Bwg1379e	#	#	#
Ref8225	18311927	90.129	85.635	exon	chr10	-	18307816	18463564	NM_001033258	D10Bwg1379e	#	#	#
Ref8256	18366677	82.471	82.574	exon	chr10	-	18307816	18463564	NM_001033258	D10Bwg1379e	#	#	#
Ref8268	18393254	98.201	99.577	intron	chr10	-	18307816	18463564	NM_001033258	D10Bwg1379e	#	#	#
Ref8292	18441940	70	43.946	intron	chr10	-	18307816	18463564	NM_001033258	D10Bwg1379e	#	#	#
Ref8302	18461621	88.688	70.939	intron	chr10	-	18307816	18463564	NM_001033258	D10Bwg1379e	#	#	#
Ref8304	18463292	14.189	21.212	intron	chr10	-	18307816	18463564	NM_001033258	D10Bwg1379e	#	#	#
Ref8305	18463392	24.138	41.655	exon	chr10	-	18307816	18463564	NM_001033258	D10Bwg1379e	#	#	#
Ref8306	18463597	38.415	25	promotor	chr10	-	18307816	18463564	NM_001033258	D10Bwg1379e	#	#	#
Ref8309	18463713	23.14	54.369	promotor	chr10	-	18307816	18463564	NM_001033258	D10Bwg1379e	#	#	#
Ref8310	18463802	22.273	37.189	promotor	chr10	-	18307816	18463564	NM_001033258	D10Bwg1379e	#	#	#
Ref8329	18516985	72.059	67.066	terminator	chr10	-	18517104	18551736	NR_038035	4930444F02Rik	#	#	#
Ref8337	18547926	86.034	75.336	intron	chr10	-	18517104	18551736	NR_038035	4930444F02Rik	#	#	#
Ref8342	18555880	62.921	42.06	promotor	chr10	-	18517104	18551736	NR_038035	4930444F02Rik	#	#	#
Ref8347	18564472	57.436	50.542	promotor	chr10	+	18564876	18576878	NM_022032	Perp	#	#	shore
Ref8348	18564766	57.534	45.79	promotor	chr10	+	18564876	18576878	NM_022032	Perp	18564692	18565232	CpG:62
Ref8349	18564791	86.431	81.728	promotor	chr10	+	18564876	18576878	NM_022032	Perp	18564692	18565232	CpG:62
Ref8350	18564831	2.893	11.04	promotor	chr10	+	18564876	18576878	NM_022032	Perp	18564692	18565232	CpG:62
Ref8351	18564875	3.415	33.81	promotor	chr10	+	18564876	18576878	NM_022032	Perp	18564692	18565232	CpG:62
Ref8352	18564961	18.817	29.63	exon	chr10	+	18564876	18576878	NM_022032	Perp	18564692	18565232	CpG:62
Ref8353	18565091	43.656	50.873	exon	chr10	+	18564876	18576878	NM_022032	Perp	18564692	18565232	CpG:62
Ref8354	18565231	32.37	50.719	intron	chr10	+	18564876	18576878	NM_022032	Perp	18564692	18565232	CpG:62
Ref8380	18630972	41.722	47.167	intergenic	chr10	#	#	#	#	#	#	#	#
Ref8404	18698367	99.784	100	intergenic	chr10	#	#	#	#	#	#	#	#
Ref8425	18734255	68.766	57.089	intron	chr10	-	18720716	18735216	NM_009397	Tnfaip3	#	#	shore
Ref8426	18734784	54.974	50.276	intron	chr10	-	18720716	18735216	NM_009397	Tnfaip3	#	#	shore
Ref8427	18734798	13.725	38.356	intron	chr10	-	18720716	18735216	NM_009397	Tnfaip3	#	#	shore
Ref8428	18734944	20.096	25.662	intron	chr10	-	18720716	18735216	NM_009397	Tnfaip3	18734904	18735403	CpG:56
Ref8431	18735030	31.343	0	exon	chr10	-	18720716	18735216	NM_009397	Tnfaip3	18734904	18735403	CpG:56
Ref8432	18735043	0	25.403	exon	chr10	-	18720716	18735216	NM_009397	Tnfaip3	18734904	18735403	CpG:56
Ref8433	18735153	25.581	23.908	exon	chr10	-	18720716	18735216	NM_009397	Tnfaip3	18734904	18735403	CpG:56
Ref8434	18735272	23.14	3.599	promotor	chr10	-	18720716	18731769	NM_001166402	Tnfaip3	18734904	18735403	CpG:56
Ref8435	18735307	0	20.29	promotor	chr10	-	18720716	18731769	NM_001166402	Tnfaip3	18734904	18735403	CpG:56
Ref8436	18735331	60.996	46.281	promotor	chr10	-	18720716	18731769	NM_001166402	Tnfaip3	18734904	18735403	CpG:56
Ref8437	18736332	77.165	66.48	promotor	chr10	-	18720716	18731769	NM_001166402	Tnfaip3	#	#	shore
Ref8449	18761738	88	92.032	intergenic	chr10	#	#	#	#	#	#	#	#
Ref8506	18887523	27.778	36.285	intron	chr10	+	18861554	18927753	NR_038021	Gm20139	#	#	#
Ref8519	18906145	76.774	57.931	intron	chr10	+	18861554	18927753	NR_038021	Gm20139	#	#	#
Ref8521	18907770	87.065	84	intron	chr10	+	18861554	18927753	NR_038021	Gm20139	#	#	#
Ref8522	18908217	71.571	67.153	intron	chr10	+	18861554	18927753	NR_038021	Gm20139	#	#	#
Ref8561	18998439	95.455	93.976	intergenic	chr10	#	#	#	#	#	#	#	#
Ref8562	19001625	99.838	99.241	intergenic	chr10	#	#	#	#	#	#	#	#
Ref8576	19038227	75.676	85.366	intergenic	chr10	#	#	#	#	#	#	#	#
Ref8577	19042643	98.151	97.864	intergenic	chr10	#	#	#	#	#	#	#	#
Ref8579	19046649	99.75	100	intergenic	chr10	#	#	#	#	#	#	#	#
Ref8585	19058586	84.888	80.769	intergenic	chr10	#	#	#	#	#	#	#	#
Ref8586	19058786	73.285	66.272	intergenic	chr10	#	#	#	#	#	#	#	#
Ref8591	19072007	36.842	45.964	promotor	chr10	+	19076344	19078410	NM_053008	Olig3	#	#	#
Ref8592	19072630	29.893	21.374	promotor	chr10	+	19076344	19078410	NM_053008	Olig3	#	#	#
Ref8593	19072807	20.792	33.234	promotor	chr10	+	19076344	19078410	NM_053008	Olig3	#	#	#
Ref8594	19072902	38.71	29.577	promotor	chr10	+	19076344	19078410	NM_053008	Olig3	#	#	#
Ref8595	19073218	58.333	50.515	promotor	chr10	+	19076344	19078410	NM_053008	Olig3	#	#	#
Ref8596	19074718	51.639	37.584	promotor	chr10	+	19076344	19078410	NM_053008	Olig3	#	#	shore
Ref8601	19076478	64.201	29.429	exon	chr10	+	19076344	19078410	NM_053008	Olig3	#	#	shore
Ref8602	19076941	98.96	98.165	exon	chr10	+	19076344	19078410	NM_053008	Olig3	19076689	19077385	CpG:55
Ref8604	19076976	40.496	38.545	exon	chr10	+	19076344	19078410	NM_053008	Olig3	19076689	19077385	CpG:55
Ref8605	19077221	38.132	35.18	exon	chr10	+	19076344	19078410	NM_053008	Olig3	19076689	19077385	CpG:55
Ref8608	19077315	44.98	34.731	exon	chr10	+	19076344	19078410	NM_053008	Olig3	19076689	19077385	CpG:55
Ref8611	19080120	70	53.674	terminator	chr10	+	19076344	19078410	NM_053008	Olig3	#	#	#
Ref8612	19081479	40.957	30.216	terminator	chr10	+	19076344	19078410	NM_053008	Olig3	#	#	#
Ref8613	19081554	31.532	37.458	terminator	chr10	+	19076344	19078410	NM_053008	Olig3	#	#	#
Ref8614	19081742	11.111	41.876	terminator	chr10	+	19076344	19078410	NM_053008	Olig3	#	#	#
Ref8617	19082798	16.279	33.991	terminator	chr10	+	19076344	19078410	NM_053008	Olig3	#	#	#
Ref8618	19082915	65.196	63.339	terminator	chr10	+	19076344	19078410	NM_053008	Olig3	#	#	#
Ref8625	19093656	71.795	63.382	intergenic	chr10	#	#	#	#	#	#	#	#
Ref8626	19094001	79.703	72.772	intergenic	chr10	#	#	#	#	#	#	#	#
Ref8647	19133831	62.329	73.022	intergenic	chr10	#	#	#	#	#	#	#	#
Ref8648	19133997	81.395	81.283	intergenic	chr10	#	#	#	#	#	#	#	#
Ref8657	19161801	95.039	92.762	intergenic	chr10	#	#	#	#	#	#	#	#
Ref8665	19179019	59.375	47.592	intergenic	chr10	#	#	#	#	#	#	#	#
Ref8680	19205482	56.322	65.116	intergenic	chr10	#	#	#	#	#	#	#	#
Ref8681	19205785	89.655	80.287	intergenic	chr10	#	#	#	#	#	#	#	#
Ref8688	19211489	67.364	38.596	intergenic	chr10	#	#	#	#	#	#	#	#
Ref8690	19212593	95.726	93.573	intergenic	chr10	#	#	#	#	#	#	#	#
Ref8697	19229709	67.544	76.067	intergenic	chr10	#	#	#	#	#	#	#	#
Ref8738	19303599	96.154	93.406	intergenic	chr10	#	#	#	#	#	#	#	#
Ref8741	19311364	69.307	59.016	promotor	chr10	+	19311763	19330031	NM_010511	Ifngr1	#	#	shore
Ref8742	19311787	60.784	58.513	exon	chr10	+	19311763	19330031	NM_010511	Ifngr1	19311786	19312162	CpG:36
Ref8743	19312047	62.821	60.768	intron	chr10	+	19311763	19330031	NM_010511	Ifngr1	19311786	19312162	CpG:36
Ref8744	19312056	7.955	25.258	intron	chr10	+	19311763	19330031	NM_010511	Ifngr1	19311786	19312162	CpG:36
Ref8745	19312118	46.386	50.289	intron	chr10	+	19311763	19330031	NM_010511	Ifngr1	19311786	19312162	CpG:36
Ref8754	19325601	98.201	95.851	intron	chr10	+	19311763	19330031	NM_010511	Ifngr1	#	#	#
Ref8755	19327374	96.685	96.76	intron	chr10	+	19311763	19330031	NM_010511	Ifngr1	#	#	#
Ref8756	19329389	98.126	96.996	exon	chr10	+	19311763	19330031	NM_010511	Ifngr1	#	#	#
Ref8768	19364093	92.92	77.658	intergenic	chr10	#	#	#	#	#	#	#	#
Ref8780	19389246	96.183	97.186	intergenic	chr10	#	#	#	#	#	#	#	#
Ref8786	19411386	94.885	95.238	intergenic	chr10	#	#	#	#	#	#	#	#
Ref8791	19413205	56.204	62.921	intergenic	chr10	#	#	#	#	#	#	#	#
Ref8800	19424482	35	44.444	intergenic	chr10	#	#	#	#	#	#	#	#
Ref8807	19432182	49.558	46.134	promotor	chr10	+	19432392	19479859	NM_172786	Il20ra	#	#	#
Ref8808	19432366	29.016	20.741	promotor	chr10	+	19432392	19479859	NM_172786	Il20ra	#	#	#
Ref8809	19432392	9.459	25.15	intergenic	chr10	#	#	#	#	#	#	#	#
Ref8810	19432451	24.419	16.918	exon	chr10	+	19432392	19479859	NM_172786	Il20ra	#	#	#
Ref8813	19432474	17.61	63.194	exon	chr10	+	19432392	19479859	NM_172786	Il20ra	#	#	#
Ref8814	19432596	19.905	40.433	intron	chr10	+	19432392	19479859	NM_172786	Il20ra	#	#	#
Ref8823	19466929	99.635	97.771	intron	chr10	+	19432392	19479859	NM_172786	Il20ra	#	#	#
Ref8826	19471578	93.075	88.825	intron	chr10	+	19432392	19479859	NM_172786	Il20ra	#	#	#
Ref8842	19499047	67.083	38.596	intergenic	chr10	#	#	#	#	#	#	#	#
Ref8871	19538755	58.333	58.333	intergenic	chr10	#	#	#	#	#	#	#	#
Ref8887	19563734	99.709	99.658	terminator	chr10	-	19567722	19571265	NM_029529	Slc35d3	#	#	#
Ref8890	19569246	60.681	48.98	exon	chr10	-	19567722	19571265	NM_029529	Slc35d3	#	#	shore
Ref8891	19569681	21.397	14.973	intron	chr10	-	19567722	19571265	NM_029529	Slc35d3	#	#	shore
Ref8892	19569803	22.34	33.024	intron	chr10	-	19567722	19571265	NM_029529	Slc35d3	#	#	shore
Ref8893	19569857	0	12.698	intron	chr10	-	19567722	19571265	NM_029529	Slc35d3	#	#	shore
Ref8894	19569896	0	16.503	intron	chr10	-	19567722	19571265	NM_029529	Slc35d3	#	#	shore
Ref8895	19569931	0	10.853	intron	chr10	-	19567722	19571265	NM_029529	Slc35d3	#	#	shore
Ref8896	19569957	0	15.512	intron	chr10	-	19567722	19571265	NM_029529	Slc35d3	#	#	shore
Ref8897	19570035	16.568	37.158	intron	chr10	-	19567722	19571265	NM_029529	Slc35d3	#	#	shore
Ref8898	19570050	0	20.857	intron	chr10	-	19567722	19571265	NM_029529	Slc35d3	#	#	shore
Ref8899	19570133	14.973	30.018	intron	chr10	-	19567722	19571265	NM_029529	Slc35d3	#	#	shore
Ref8900	19570347	32.249	32.219	intron	chr10	-	19567722	19571265	NM_029529	Slc35d3	#	#	shore
Ref8901	19570438	44.638	27.115	exon	chr10	-	19567722	19571265	NM_029529	Slc35d3	#	#	shore
Ref8902	19570812	77.309	51.67	exon	chr10	-	19567722	19571265	NM_029529	Slc35d3	#	#	shore
Ref8904	19570922	0	30.41	exon	chr10	-	19567722	19571265	NM_029529	Slc35d3	#	#	shore
Ref8905	19570984	21.875	32.079	exon	chr10	-	19567722	19571265	NM_029529	Slc35d3	#	#	shore
Ref8906	19570996	0	7.216	exon	chr10	-	19567722	19571265	NM_029529	Slc35d3	#	#	shore
Ref8907	19571034	14.815	12.698	exon	chr10	-	19567722	19571265	NM_029529	Slc35d3	#	#	shore
Ref8908	19571265	51.852	40.617	intergenic	chr10	#	#	#	#	#	#	#	shore
Ref8909	19571279	24.419	33.905	promotor	chr10	-	19567722	19571265	NM_029529	Slc35d3	#	#	shore
Ref8910	19571427	49.47	42.941	promotor	chr10	-	19567722	19571265	NM_029529	Slc35d3	#	#	shore
Ref8911	19571930	32.184	57.478	promotor	chr10	-	19567722	19571265	NM_029529	Slc35d3	#	#	shore
Ref8912	19571959	10.606	41.176	promotor	chr10	-	19567722	19571265	NM_029529	Slc35d3	#	#	shore
Ref8913	19572751	26.415	28.941	promotor	chr10	-	19567722	19571265	NM_029529	Slc35d3	#	#	shore
Ref8916	19588674	59.231	62.141	intron	chr10	-	19579895	19627480	NM_001161825	Pex7	#	#	#
Ref8917	19588763	32.558	51.056	intron	chr10	-	19579895	19627480	NM_001161825	Pex7	#	#	#
Ref8918	19588806	52.128	65.116	intron	chr10	-	19579895	19627480	NM_001161825	Pex7	#	#	#
Ref8923	19590934	96.037	94.253	intron	chr10	-	19579895	19627480	NM_001161825	Pex7	#	#	shore
Ref8932	19613221	98.788	97.11	intron	chr10	-	19579895	19627480	NM_001161825	Pex7	#	#	#
Ref8934	19615095	98.077	97.835	intron	chr10	-	19579895	19627480	NM_001161825	Pex7	#	#	#
Ref8937	19625964	96.147	94.898	intron	chr10	-	19579895	19627480	NM_001161825	Pex7	#	#	shore
Ref8938	19627243	22.727	34.278	intron	chr10	-	19579895	19627480	NM_001161825	Pex7	19627175	19627553	CpG:59
Ref8939	19627308	9.417	18.401	exon	chr10	-	19579895	19627480	NM_001161825	Pex7	19627175	19627553	CpG:59
Ref8940	19627349	3.431	27.632	exon	chr10	-	19579895	19627480	NM_001161825	Pex7	19627175	19627553	CpG:59
Ref8941	19627408	8.75	24.963	exon	chr10	-	19579895	19627480	NM_001161825	Pex7	19627175	19627553	CpG:59
Ref8942	19627477	14.384	19.08	exon	chr10	-	19579895	19627480	NM_001161825	Pex7	19627175	19627553	CpG:59
Ref8956	19653555	20.588	25.177	promotor	chr10	+	19654331	19862556	NM_008580	Map3k5	19653419	19654916	CpG:167
Ref8957	19653648	36.842	51.412	promotor	chr10	+	19654331	19862556	NM_008580	Map3k5	19653419	19654916	CpG:167
Ref8958	19653808	24.735	32.046	promotor	chr10	+	19654331	19862556	NM_008580	Map3k5	19653419	19654916	CpG:167
Ref8959	19653927	23.333	41.97	promotor	chr10	+	19654331	19862556	NM_008580	Map3k5	19653419	19654916	CpG:167
Ref8960	19653984	12.174	10.133	promotor	chr10	+	19654331	19862556	NM_008580	Map3k5	19653419	19654916	CpG:167
Ref8961	19654008	0	28.094	promotor	chr10	+	19654331	19862556	NM_008580	Map3k5	19653419	19654916	CpG:167
Ref8962	19654064	18.325	25.716	promotor	chr10	+	19654331	19862556	NM_008580	Map3k5	19653419	19654916	CpG:167
Ref8963	19654140	5.224	33.504	promotor	chr10	+	19654331	19862556	NM_008580	Map3k5	19653419	19654916	CpG:167
Ref8964	19654224	48.404	39.195	promotor	chr10	+	19654331	19862556	NM_008580	Map3k5	19653419	19654916	CpG:167
Ref8965	19654242	15.556	33.234	promotor	chr10	+	19654331	19862556	NM_008580	Map3k5	19653419	19654916	CpG:167
Ref8966	19654316	43.75	45.083	promotor	chr10	+	19654331	19862556	NM_008580	Map3k5	19653419	19654916	CpG:167
Ref8967	19654335	0	17.582	exon	chr10	+	19654331	19862556	NM_008580	Map3k5	19653419	19654916	CpG:167
Ref8968	19654378	0	7.767	exon	chr10	+	19654331	19862556	NM_008580	Map3k5	19653419	19654916	CpG:167
Ref8970	19654426	10.072	6.504	exon	chr10	+	19654331	19862556	NM_008580	Map3k5	19653419	19654916	CpG:167
Ref8971	19654485	0	18.667	exon	chr10	+	19654331	19862556	NM_008580	Map3k5	19653419	19654916	CpG:167
Ref8972	19654502	20	32.749	exon	chr10	+	19654331	19862556	NM_008580	Map3k5	19653419	19654916	CpG:167
Ref8973	19654584	26.415	10.256	exon	chr10	+	19654331	19862556	NM_008580	Map3k5	19653419	19654916	CpG:167
Ref8974	19654621	14.286	14.508	exon	chr10	+	19654331	19862556	NM_008580	Map3k5	19653419	19654916	CpG:167
Ref8977	19654697	56.977	46.281	exon	chr10	+	19654331	19862556	NM_008580	Map3k5	19653419	19654916	CpG:167
Ref8978	19654915	70	64.225	intron	chr10	+	19654331	19862556	NM_008580	Map3k5	19653419	19654916	CpG:167
Ref8980	19655133	43.75	32.122	intron	chr10	+	19654331	19862556	NM_008580	Map3k5	#	#	shore
Ref8987	19659624	76.087	67.2	intron	chr10	+	19654331	19862556	NM_008580	Map3k5	#	#	#
Ref8988	19661047	86.047	83.271	intron	chr10	+	19654331	19862556	NM_008580	Map3k5	#	#	#
Ref8990	19672759	97.642	94.269	intron	chr10	+	19654331	19862556	NM_008580	Map3k5	#	#	#
Ref8991	19676492	93.764	89.773	intron	chr10	+	19654331	19862556	NM_008580	Map3k5	#	#	#
Ref8996	19685049	81.507	79.81	intron	chr10	+	19654331	19862556	NM_008580	Map3k5	#	#	#
Ref9023	19715461	77.778	77.064	intron	chr10	+	19654331	19862556	NM_008580	Map3k5	#	#	#
Ref9029	19721710	97.826	97.748	intron	chr10	+	19654331	19862556	NM_008580	Map3k5	#	#	#
Ref9058	19742451	89.744	90.615	intron	chr10	+	19654331	19862556	NM_008580	Map3k5	#	#	#
Ref9059	19743422	89.402	84.241	exon	chr10	+	19654331	19862556	NM_008580	Map3k5	#	#	#
Ref9068	19751540	98.553	97.304	intron	chr10	+	19654331	19862556	NM_008580	Map3k5	#	#	#
Ref9072	19760101	65.421	62.025	intron	chr10	+	19654331	19862556	NM_008580	Map3k5	#	#	#
Ref9088	19795998	94.534	94.118	intron	chr10	+	19654331	19862556	NM_008580	Map3k5	#	#	#
Ref9101	19808791	49.296	71.698	intron	chr10	+	19654331	19862556	NM_008580	Map3k5	#	#	#
Ref9117	19832065	91.875	89.893	intron	chr10	+	19654331	19862556	NM_008580	Map3k5	#	#	#
Ref9118	19832887	96.377	97.175	intron	chr10	+	19654331	19862556	NM_008580	Map3k5	#	#	#
Ref9121	19834211	100	99.722	intron	chr10	+	19654331	19862556	NM_008580	Map3k5	#	#	#
Ref9122	19836953	67.91	74.438	intron	chr10	+	19654331	19862556	NM_008580	Map3k5	#	#	#
Ref9127	19843567	44.681	41.836	intron	chr10	+	19654331	19862556	NM_008580	Map3k5	#	#	#
Ref9133	19846681	98.94	97.512	intron	chr10	+	19654331	19862556	NM_008580	Map3k5	#	#	#
Ref9134	19849895	90.559	87.728	intron	chr10	+	19654331	19862556	NM_008580	Map3k5	#	#	#
Ref9143	19857572	88.384	89.76	intron	chr10	+	19654331	19862556	NM_008580	Map3k5	#	#	#
Ref9153	19867762	94.751	94.959	promotor	chr10	+	19868725	20001396	NM_008635	Mtap7	#	#	shore
Ref9155	19868137	53.846	64.539	promotor	chr10	+	19868725	20001396	NM_008635	Mtap7	#	#	shore
Ref9156	19868331	5.983	18.708	promotor	chr10	+	19868725	20001396	NM_008635	Mtap7	19868239	19869155	CpG:106
Ref9157	19868386	21.739	33.369	promotor	chr10	+	19868725	20001396	NM_008635	Mtap7	19868239	19869155	CpG:106
Ref9158	19868521	38.119	56.799	promotor	chr10	+	19868725	20001396	NM_008635	Mtap7	19868239	19869155	CpG:106
Ref9159	19868664	22.273	49.104	promotor	chr10	+	19868725	20001396	NM_008635	Mtap7	19868239	19869155	CpG:106
Ref9160	19868743	11.798	32.537	exon	chr10	+	19868725	20001396	NM_008635	Mtap7	19868239	19869155	CpG:106
Ref9161	19868757	0	14.781	exon	chr10	+	19868725	20001396	NM_008635	Mtap7	19868239	19869155	CpG:106
Ref9162	19868800	30.625	38.038	exon	chr10	+	19868725	20001396	NM_008635	Mtap7	19868239	19869155	CpG:106
Ref9163	19868901	0	25.926	intron	chr10	+	19868725	20001396	NM_008635	Mtap7	19868239	19869155	CpG:106
Ref9164	19868954	9.953	32.389	intron	chr10	+	19868725	20001396	NM_008635	Mtap7	19868239	19869155	CpG:106
Ref9165	19869082	6.863	22.389	intron	chr10	+	19868725	20001396	NM_008635	Mtap7	19868239	19869155	CpG:106
Ref9166	19869135	0	20.502	intron	chr10	+	19868725	20001396	NM_008635	Mtap7	19868239	19869155	CpG:106
Ref9167	19869154	21.538	35.644	intron	chr10	+	19868725	20001396	NM_008635	Mtap7	19868239	19869155	CpG:106
Ref9168	19869247	13.548	24.069	intron	chr10	+	19868725	20001396	NM_008635	Mtap7	#	#	shore
Ref9170	19869283	17.073	53.488	intron	chr10	+	19868725	20001396	NM_008635	Mtap7	#	#	shore
Ref9171	19869372	0	12.627	intron	chr10	+	19868725	20001396	NM_008635	Mtap7	#	#	shore
Ref9185	19886782	94.286	85.327	intron	chr10	+	19868725	20001396	NM_008635	Mtap7	#	#	#
Ref9186	19886951	70.543	70.588	intron	chr10	+	19868725	20001396	NM_008635	Mtap7	#	#	#
Ref9188	19888717	86.256	77.064	intron	chr10	+	19868725	20001396	NM_008635	Mtap7	#	#	#
Ref9189	19889937	74.302	64.856	intron	chr10	+	19868725	20001396	NM_008635	Mtap7	#	#	#
Ref9190	19891158	60.87	59.459	intron	chr10	+	19868725	20001396	NM_008635	Mtap7	#	#	#
Ref9191	19893435	85.928	75.676	intron	chr10	+	19868725	20001396	NM_008635	Mtap7	#	#	#
Ref9192	19895098	61.404	65.593	intron	chr10	+	19868725	20001396	NM_008635	Mtap7	#	#	#
Ref9195	19897073	76.963	84.848	intron	chr10	+	19868725	20001396	NM_008635	Mtap7	#	#	#
Ref9196	19900787	97.172	95.396	intron	chr10	+	19868725	20001396	NM_008635	Mtap7	#	#	#
Ref9197	19902057	19.178	47.531	intron	chr10	+	19868725	20001396	NM_008635	Mtap7	#	#	#
Ref9205	19906615	84.483	84.57	intron	chr10	+	19868725	20001396	NM_008635	Mtap7	#	#	#
Ref9206	19906913	75.207	70.847	intron	chr10	+	19868725	20001396	NM_008635	Mtap7	#	#	#
Ref9213	19917629	87.978	90.196	intron	chr10	+	19868725	20001396	NM_008635	Mtap7	#	#	#
Ref9214	19922190	78.652	68.454	intron	chr10	+	19868725	20001396	NM_008635	Mtap7	#	#	#
Ref9215	19925094	80.606	80.46	intron	chr10	+	19868725	20001396	NM_008635	Mtap7	#	#	#
Ref9228	19940715	88.688	83.318	intron	chr10	+	19868725	20001396	NM_008635	Mtap7	#	#	#
Ref9233	19947599	54.902	35.572	intron	chr10	+	19868725	20001396	NM_008635	Mtap7	#	#	#
Ref9238	19953424	86.486	79.779	intron	chr10	+	19868725	20001396	NM_008635	Mtap7	#	#	#
Ref9239	19956036	97.351	98.246	intron	chr10	+	19868725	20001396	NM_008635	Mtap7	#	#	#
Ref9240	19960114	96.765	95.652	intron	chr10	+	19868725	20001396	NM_008635	Mtap7	#	#	#
Ref9241	19960981	25.455	44.056	intron	chr10	+	19868725	20001396	NM_008635	Mtap7	#	#	#
Ref9244	19961735	89.3	87.095	intron	chr10	+	19868725	20001396	NM_008635	Mtap7	#	#	#
Ref9245	19964868	94.76	87.805	intron	chr10	+	19868725	20001396	NM_008635	Mtap7	#	#	#
Ref9246	19965117	77.301	76.96	exon	chr10	+	19868725	20001396	NM_008635	Mtap7	#	#	#
Ref9247	19965321	93.075	87.774	intron	chr10	+	19868725	20001396	NM_008635	Mtap7	#	#	#
Ref9267	19986969	28.283	30.939	exon	chr10	+	19868725	20001396	NM_008635	Mtap7	#	#	#
Ref9268	19986992	51.22	56.204	exon	chr10	+	19868725	20001396	NM_008635	Mtap7	#	#	#
Ref9269	19987047	36.842	54.768	exon	chr10	+	19868725	20001396	NM_008635	Mtap7	#	#	#
Ref9270	19987217	68.75	57.998	intron	chr10	+	19868725	20001396	NM_008635	Mtap7	#	#	#
Ref9271	19989220	90.609	81.894	exon	chr10	+	19868725	20001396	NM_008635	Mtap7	#	#	#
Ref9275	19991203	99.883	99.712	intron	chr10	+	19868725	20001396	NM_008635	Mtap7	#	#	#
Ref9278	19993509	88.148	89.192	intron	chr10	+	19868725	20001396	NM_008635	Mtap7	#	#	#
Ref9280	19993714	87.137	83.729	intron	chr10	+	19868725	20001396	NM_008635	Mtap7	#	#	#
Ref9282	20002883	91.457	87.805	terminator	chr10	+	19868725	20001396	NM_008635	Mtap7	#	#	#
Ref9283	20007384	65.116	47.761	intergenic	chr10	#	#	#	#	#	#	#	#
Ref9288	20010454	45.37	23.983	intergenic	chr10	#	#	#	#	#	#	#	#
Ref9298	20026471	94.428	91.092	intergenic	chr10	#	#	#	#	#	#	#	#
Ref9302	20031710	31.818	40.58	promotor	chr10	+	20032274	20062307	NM_153787	Bclaf1	#	#	shore
Ref9305	20031822	28	41.752	promotor	chr10	+	20032274	20062307	NM_153787	Bclaf1	20031752	20032959	CpG:132
Ref9306	20031912	33.333	47.305	promotor	chr10	+	20032274	20062307	NM_153787	Bclaf1	20031752	20032959	CpG:132
Ref9307	20031944	40.727	44.083	promotor	chr10	+	20032274	20062307	NM_153787	Bclaf1	20031752	20032959	CpG:132
Ref9308	20032152	65.116	64.308	promotor	chr10	+	20032274	20062307	NM_153787	Bclaf1	20031752	20032959	CpG:132
Ref9309	20032586	57.595	63.9	intron	chr10	+	20032274	20062307	NM_153787	Bclaf1	20031752	20032959	CpG:132
Ref9310	20032624	0	20.622	intron	chr10	+	20032274	20062307	NM_153787	Bclaf1	20031752	20032959	CpG:132
Ref9313	20032735	37.966	37.732	intron	chr10	+	20032274	20062307	NM_153787	Bclaf1	20031752	20032959	CpG:132
Ref9314	20033336	37.838	24.419	intron	chr10	+	20032274	20062307	NM_153787	Bclaf1	#	#	shore
Ref9315	20034127	98.645	97.942	intron	chr10	+	20032274	20062307	NM_153787	Bclaf1	#	#	shore
Ref9317	20035518	69.421	64.267	intron	chr10	+	20032274	20062307	NM_153787	Bclaf1	#	#	#
Ref9319	20040566	97.942	97.145	intron	chr10	+	20032274	20062307	NM_153787	Bclaf1	#	#	#
Ref9332	20067592	0	9.091	promotor	chr10	+	20067624	20081475	NM_027930	Fam54a	20067477	20067844	CpG:50
Ref9335	20067697	15.672	16.422	exon	chr10	+	20067624	20081475	NM_027930	Fam54a	20067477	20067844	CpG:50
Ref9336	20067764	4.459	22.764	intron	chr10	+	20067624	20081475	NM_027930	Fam54a	20067477	20067844	CpG:50
Ref9337	20067775	43.75	36.911	intron	chr10	+	20067624	20081475	NM_027930	Fam54a	20067477	20067844	CpG:50
Ref9412	20206585	76.471	67.422	intron	chr10	-	20117809	20444874	NM_013875	Pde7b	#	#	#
Ref9413	20206831	70	65.812	intron	chr10	-	20117809	20444874	NM_013875	Pde7b	#	#	#
Ref9416	20212418	82.609	81.395	intron	chr10	-	20117809	20444874	NM_013875	Pde7b	#	#	#
Ref9417	20215336	95.745	93.617	intron	chr10	-	20117809	20444874	NM_013875	Pde7b	#	#	#
Ref9433	20236805	95.866	94.217	intron	chr10	-	20117809	20444874	NM_013875	Pde7b	#	#	#
Ref9434	20237558	79.921	73.684	intron	chr10	-	20117809	20444874	NM_013875	Pde7b	#	#	#
Ref9439	20239443	36.842	49.704	intron	chr10	-	20117809	20444874	NM_013875	Pde7b	#	#	#
Ref9445	20262483	99.764	99.142	intron	chr10	-	20117809	20444874	NM_013875	Pde7b	#	#	#
Ref9446	20263809	92.308	92.094	intron	chr10	-	20117809	20444874	NM_013875	Pde7b	#	#	#
Ref9450	20267839	44.586	40.458	intron	chr10	-	20117809	20444874	NM_013875	Pde7b	#	#	#
Ref9451	20268054	42.857	58.639	intron	chr10	-	20117809	20444874	NM_013875	Pde7b	#	#	#
Ref9452	20268653	84.812	83.271	intron	chr10	-	20117809	20444874	NM_013875	Pde7b	#	#	#
Ref9453	20268843	62.821	56.704	intron	chr10	-	20117809	20444874	NM_013875	Pde7b	#	#	#
Ref9484	20345965	93.732	92.308	intron	chr10	-	20117809	20444874	NM_013875	Pde7b	#	#	#
Ref9487	20350021	86.017	85.531	intron	chr10	-	20117809	20444874	NM_013875	Pde7b	#	#	#
Ref9490	20352066	74.667	67.422	intron	chr10	-	20117809	20444874	NM_013875	Pde7b	#	#	#
Ref9492	20355400	92.803	93.379	intron	chr10	-	20117809	20444874	NM_013875	Pde7b	#	#	#
Ref9514	20414866	100	99.777	intron	chr10	-	20117809	20444874	NM_013875	Pde7b	#	#	#
Ref9515	20415803	99.492	99.261	intron	chr10	-	20117809	20444874	NM_013875	Pde7b	#	#	#
Ref9528	20444381	35.593	54.264	intron	chr10	-	20117809	20444874	NM_013875	Pde7b	#	#	#
Ref9529	20444858	26.923	36.019	exon	chr10	-	20117809	20444874	NM_013875	Pde7b	#	#	#
Ref9530	20444907	0	19.58	promotor	chr10	-	20117809	20444874	NM_013875	Pde7b	#	#	#
Ref9533	20453257	98.718	99.195	intergenic	chr10	#	#	#	#	#	#	#	#
Ref9581	20586932	95.86	95.512	intergenic	chr10	#	#	#	#	#	#	#	#
Ref9591	20606452	100	99.682	intergenic	chr10	#	#	#	#	#	#	#	#
Ref9603	20635579	55.556	80.769	intergenic	chr10	#	#	#	#	#	#	#	#
Ref9621	20671883	50.515	24.069	promotor	chr10	+	20672352	20800235	NM_026203	Ahi1	#	#	shore
Ref9622	20672223	27.841	28.179	promotor	chr10	+	20672352	20800235	NM_026203	Ahi1	20672222	20672764	CpG:69
Ref9624	20672268	54.508	22.535	promotor	chr10	+	20672352	20800235	NM_026203	Ahi1	20672222	20672764	CpG:69
Ref9628	20672350	94.276	97.402	promotor	chr10	+	20672352	20800235	NM_026203	Ahi1	20672222	20672764	CpG:69
Ref9629	20672479	27.698	35.17	exon	chr10	+	20672352	20800235	NM_026203	Ahi1	20672222	20672764	CpG:69
Ref9630	20672540	15.625	50.224	exon	chr10	+	20672352	20800235	NM_026203	Ahi1	20672222	20672764	CpG:69
Ref9631	20672603	30.882	43.369	intron	chr10	+	20672352	20800235	NM_026203	Ahi1	20672222	20672764	CpG:69
Ref9635	20672670	35	28.283	intron	chr10	+	20672352	20800235	NM_026203	Ahi1	20672222	20672764	CpG:69
Ref9636	20672714	6.731	9.556	intron	chr10	+	20672352	20800235	NM_026203	Ahi1	20672222	20672764	CpG:69
Ref9639	20673094	81.455	81.504	intron	chr10	+	20672352	20800235	NM_026203	Ahi1	#	#	shore
Ref9682	20740723	84.551	80.854	intron	chr10	+	20672352	20800235	NM_026203	Ahi1	#	#	#
Ref9684	20745961	79.333	76.821	intron	chr10	+	20672352	20800235	NM_026203	Ahi1	#	#	#
Ref9687	20748214	40.876	38.356	intron	chr10	+	20672352	20800235	NM_026203	Ahi1	#	#	#
Ref9692	20775173	64.878	72.036	intron	chr10	+	20672352	20800235	NM_026203	Ahi1	#	#	#
Ref9693	20775293	65.9	67.402	intron	chr10	+	20672352	20800235	NM_026203	Ahi1	#	#	#
Ref9698	20783044	87.227	81.886	intron	chr10	+	20672352	20800235	NM_026203	Ahi1	#	#	#
Ref9699	20783590	34.711	55.806	intron	chr10	+	20672352	20800235	NM_026203	Ahi1	#	#	#
Ref9705	20790165	95.726	95.146	intron	chr10	+	20672352	20800235	NM_026203	Ahi1	#	#	#
Ref9715	20807938	96.748	96.1	intergenic	chr10	#	#	#	#	#	#	#	#
Ref9717	20811854	74.468	61.233	intergenic	chr10	#	#	#	#	#	#	#	#
Ref9718	20812831	42.105	42.874	intergenic	chr10	#	#	#	#	#	#	#	#
Ref9719	20812865	56.452	42.478	intergenic	chr10	#	#	#	#	#	#	#	#
Ref9726	20820510	74.57	72.065	intergenic	chr10	#	#	#	#	#	#	#	#
Ref9728	20829728	32.308	38.356	intergenic	chr10	#	#	#	#	#	#	#	#
Ref9731	20835833	96.078	95.305	intergenic	chr10	#	#	#	#	#	#	#	#
Ref9739	20847529	99.541	99.538	intron	chr10	-	20844735	20880790	NM_010848	Myb	#	#	#
Ref9760	20878702	9.859	9.639	intron	chr10	-	20844735	20880790	NM_010848	Myb	#	#	shore
Ref9761	20878827	0	19.929	intron	chr10	-	20844735	20880790	NM_010848	Myb	20878782	20881122	CpG:164
Ref9762	20878888	74.209	66.431	intron	chr10	-	20844735	20880790	NM_010848	Myb	20878782	20881122	CpG:164
Ref9763	20879113	67.098	59.332	intron	chr10	-	20844735	20880790	NM_010848	Myb	20878782	20881122	CpG:164
Ref9764	20879599	31.379	51.634	intron	chr10	-	20844735	20880790	NM_010848	Myb	20878782	20881122	CpG:164
Ref9765	20879704	7.107	31.461	intron	chr10	-	20844735	20880790	NM_010848	Myb	20878782	20881122	CpG:164
Ref9766	20879735	23.729	20.538	intron	chr10	-	20844735	20880790	NM_010848	Myb	20878782	20881122	CpG:164
Ref9767	20879828	78.808	70.588	intron	chr10	-	20844735	20880790	NM_010848	Myb	20878782	20881122	CpG:164
Ref9768	20880047	74.71	59.824	intron	chr10	-	20844735	20880790	NM_010848	Myb	20878782	20881122	CpG:164
Ref9769	20880442	51.852	47.158	intron	chr10	-	20844735	20880790	NM_010848	Myb	20878782	20881122	CpG:164
Ref9770	20880517	18.75	26.698	exon	chr10	-	20844735	20880790	NM_010848	Myb	20878782	20881122	CpG:164
Ref9773	20880569	9.722	27.021	exon	chr10	-	20844735	20880790	NM_010848	Myb	20878782	20881122	CpG:164
Ref9774	20880614	24.706	14.737	exon	chr10	-	20844735	20880790	NM_010848	Myb	20878782	20881122	CpG:164
Ref9776	20880657	38.583	22.311	exon	chr10	-	20844735	20880790	NM_010848	Myb	20878782	20881122	CpG:164
Ref9777	20880930	68.293	78.413	promotor	chr10	-	20844735	20880790	NM_010848	Myb	20878782	20881122	CpG:164
Ref9780	20881020	0	27.861	promotor	chr10	-	20844735	20880790	NM_010848	Myb	20878782	20881122	CpG:164
Ref9783	20881095	32.425	29.87	promotor	chr10	-	20844735	20880790	NM_010848	Myb	20878782	20881122	CpG:164
Ref9784	20881206	28.655	57.273	promotor	chr10	-	20844735	20880790	NM_010848	Myb	#	#	shore
Ref9785	20881396	92.771	95.512	promotor	chr10	-	20844735	20880790	NM_010848	Myb	#	#	shore
Ref9787	20881488	54.545	53.589	promotor	chr10	-	20844735	20880790	NM_010848	Myb	#	#	shore
Ref9796	20898443	90.376	93.126	intergenic	chr10	#	#	#	#	#	#	#	#
Ref9797	20902421	100	99.436	intergenic	chr10	#	#	#	#	#	#	#	#
Ref9803	20908973	34.568	20.29	intergenic	chr10	#	#	#	#	#	#	#	#
Ref9804	20912168	94.419	85.366	intergenic	chr10	#	#	#	#	#	#	#	#
Ref9808	20916570	95.968	94.382	intergenic	chr10	#	#	#	#	#	#	#	#
Ref9812	20920849	57.647	69.897	intergenic	chr10	#	#	#	#	#	#	#	#
Ref9830	20946146	97.512	95.184	intergenic	chr10	#	#	#	#	#	#	#	#
Ref9843	20980266	97.736	97.902	intergenic	chr10	#	#	#	#	#	#	#	#
Ref9845	20986263	95.278	93.617	intergenic	chr10	#	#	#	#	#	#	#	#
Ref9858	21007741	32.558	47.334	intergenic	chr10	#	#	#	#	#	#	#	#
Ref9860	21010539	91.589	89.017	intergenic	chr10	#	#	#	#	#	#	#	#
Ref9865	21015602	24.648	21.875	promotor	chr10	+	21015784	21031004	NM_001145209	Hbs1l	#	#	shore
Ref9866	21015741	48.734	56.713	promotor	chr10	+	21015784	21031004	NM_001145209	Hbs1l	21015720	21016453	CpG:77
Ref9870	21016073	0	21.281	intron	chr10	+	21015784	21031004	NM_001145209	Hbs1l	21015720	21016453	CpG:77
Ref9871	21016148	66.216	83.201	intron	chr10	+	21015784	21031004	NM_001145209	Hbs1l	21015720	21016453	CpG:77
Ref9873	21016200	60.417	48.696	intron	chr10	+	21015784	21031004	NM_001145209	Hbs1l	21015720	21016453	CpG:77
Ref9874	21016405	48.78	42.809	intron	chr10	+	21015784	21031004	NM_001145209	Hbs1l	21015720	21016453	CpG:77
Ref9897	21061807	33.871	51.505	intron	chr10	+	21015784	21088695	NM_019702	Hbs1l	#	#	#
Ref9899	21062635	95.968	93.769	intron	chr10	+	21015784	21088695	NM_019702	Hbs1l	#	#	#
Ref9907	21073649	74.088	77.778	intron	chr10	+	21015784	21088695	NM_019702	Hbs1l	#	#	#
Ref9914	21086404	87.854	83.914	intron	chr10	+	21015784	21088695	NM_019702	Hbs1l	#	#	#
Ref9920	21094116	81.915	76.19	promotor	chr10	+	21097105	21116384	NM_178713	Aldh8a1	#	#	#
Ref9923	21094315	73.684	80.202	promotor	chr10	+	21097105	21116384	NM_178713	Aldh8a1	#	#	#
Ref9926	21095508	91.494	94.036	promotor	chr10	+	21097105	21116384	NM_178713	Aldh8a1	#	#	#
Ref9929	21099301	63.333	69.697	intron	chr10	+	21097105	21116384	NM_178713	Aldh8a1	#	#	#
Ref9934	21102242	83.628	79.009	exon	chr10	+	21097105	21116384	NM_178713	Aldh8a1	#	#	#
Ref9950	21119624	91.457	76.793	terminator	chr10	+	21097105	21116384	NM_178713	Aldh8a1	#	#	#
Ref9951	21121186	77.224	81.862	terminator	chr10	+	21097105	21116384	NM_178713	Aldh8a1	#	#	#
Ref9964	21139619	98.182	97.981	intergenic	chr10	#	#	#	#	#	#	#	#
Ref9971	21146510	86.246	85.66	intergenic	chr10	#	#	#	#	#	#	#	#
Ref9972	21147982	81.29	82.353	intergenic	chr10	#	#	#	#	#	#	#	#
Ref9974	21150585	95.851	98.246	intergenic	chr10	#	#	#	#	#	#	#	#
Ref9975	21154154	99.906	99.905	intergenic	chr10	#	#	#	#	#	#	#	#
Ref9983	21165605	90.494	86.37	intergenic	chr10	#	#	#	#	#	#	#	#
Ref9984	21168412	60.87	68.933	intergenic	chr10	#	#	#	#	#	#	#	#
Ref9986	21174708	80.208	85.366	intergenic	chr10	#	#	#	#	#	#	#	#
Ref9995	21186012	84.259	81.752	intergenic	chr10	#	#	#	#	#	#	#	#
Ref9996	21189285	96.137	96.314	intergenic	chr10	#	#	#	#	#	#	#	#
Ref9998	21190723	78.652	78.372	intergenic	chr10	#	#	#	#	#	#	#	#
Ref10008	21203785	98.089	98.366	intergenic	chr10	#	#	#	#	#	#	#	#
Ref10038	21265379	85.217	78.873	intergenic	chr10	#	#	#	#	#	#	#	#
Ref10040	21268867	91.111	91.803	intergenic	chr10	#	#	#	#	#	#	#	#
Ref10054	21288006	99.653	98.471	intergenic	chr10	#	#	#	#	#	#	#	#
Ref10067	21328248	98.847	99.157	intron	chr10	+	21312950	21342181	NR_027968	1700020N01Rik	#	#	#
Ref10104	21384484	97.674	94.834	intergenic	chr10	#	#	#	#	#	#	#	#
Ref10113	21406143	93.902	92.778	intergenic	chr10	#	#	#	#	#	#	#	#
Ref10128	21426091	90.494	77.064	intergenic	chr10	#	#	#	#	#	#	#	#
Ref10129	21426809	93.75	87.124	intergenic	chr10	#	#	#	#	#	#	#	#
Ref10141	21437963	55.056	70.32	intergenic	chr10	#	#	#	#	#	#	#	#
Ref10169	21465387	92.163	91.611	intergenic	chr10	#	#	#	#	#	#	#	#
Ref10173	21469882	92.795	91.561	intergenic	chr10	#	#	#	#	#	#	#	#
Ref10183	21483273	99.34	99.23	intergenic	chr10	#	#	#	#	#	#	#	#
Ref10193	21510215	81.159	78.582	intergenic	chr10	#	#	#	#	#	#	#	#
Ref10194	21511261	97.794	96.97	intergenic	chr10	#	#	#	#	#	#	#	#
Ref10200	21526160	99.072	96.466	intergenic	chr10	#	#	#	#	#	#	#	#
Ref10205	21529710	96.552	93.333	intergenic	chr10	#	#	#	#	#	#	#	#
Ref10213	21546820	50.838	34.028	intergenic	chr10	#	#	#	#	#	#	#	#
Ref10215	21549116	55.446	28	intergenic	chr10	#	#	#	#	#	#	#	#
Ref10221	21555037	65.421	67.066	intergenic	chr10	#	#	#	#	#	#	#	#
Ref10241	21576648	82.796	80.418	intergenic	chr10	#	#	#	#	#	#	#	#
Ref10242	21577736	83.832	71.698	intergenic	chr10	#	#	#	#	#	#	#	#
Ref10249	21586316	96.886	93.78	intergenic	chr10	#	#	#	#	#	#	#	#
Ref10256	21599921	99.703	99.572	promotor	chr10	+	21601989	21719708	NM_001161845	Sgk1	#	#	#
Ref10261	21601936	32.061	22.247	promotor	chr10	+	21601989	21719708	NM_001161845	Sgk1	#	#	shore
Ref10262	21602081	29.642	50.294	exon	chr10	+	21601989	21719708	NM_001161845	Sgk1	21602055	21602375	CpG:25
Ref10263	21602178	38.462	75.509	exon	chr10	+	21601989	21719708	NM_001161845	Sgk1	21602055	21602375	CpG:25
Ref10264	21602184	81.787	73.071	exon	chr10	+	21601989	21719708	NM_001161845	Sgk1	21602055	21602375	CpG:25
Ref10265	21602400	15.441	43.35	exon	chr10	+	21601989	21719708	NM_001161845	Sgk1	#	#	shore
Ref10267	21603499	65.233	49.889	intron	chr10	+	21601989	21719708	NM_001161845	Sgk1	#	#	shore
Ref10268	21605838	78.4	60.98	intron	chr10	+	21601989	21719708	NM_001161845	Sgk1	#	#	#
Ref10285	21631452	91.589	82.963	intron	chr10	+	21601989	21719708	NM_001161845	Sgk1	#	#	#
Ref10286	21636837	93.511	90.524	intron	chr10	+	21601989	21719708	NM_001161845	Sgk1	#	#	#
Ref10290	21638428	56.25	57.931	intron	chr10	+	21601989	21719708	NM_001161845	Sgk1	#	#	#
Ref10297	21643256	40	75.578	intron	chr10	+	21601989	21719708	NM_001161845	Sgk1	#	#	#
Ref10298	21643429	54.225	56.376	intron	chr10	+	21601989	21719708	NM_001161845	Sgk1	#	#	#
Ref10335	21711163	63.636	62.585	intron	chr10	+	21601989	21719708	NM_001161845	Sgk1	#	#	#
Ref10336	21711415	16.867	14.023	intron	chr10	+	21601989	21719708	NM_001161845	Sgk1	#	#	#
Ref10337	21711546	65.625	16.422	intron	chr10	+	21601989	21719708	NM_001161845	Sgk1	#	#	#
Ref10339	21712418	66.456	64.646	intron	chr10	+	21601989	21719708	NM_001161845	Sgk1	#	#	shore
Ref10340	21712962	51.471	40	intron	chr10	+	21601989	21719708	NM_001161845	Sgk1	#	#	shore
Ref10341	21712979	5.645	25.926	intron	chr10	+	21601989	21719708	NM_001161845	Sgk1	#	#	shore
Ref10342	21713098	68.056	75.436	intron	chr10	+	21601989	21719708	NM_001161845	Sgk1	#	#	shore
Ref10343	21713249	95.349	97.258	intron	chr10	+	21601989	21719708	NM_001161845	Sgk1	#	#	shore
Ref10344	21713367	61.635	43.299	intron	chr10	+	21601989	21719708	NM_001161845	Sgk1	#	#	shore
Ref10345	21713785	49.359	14.231	intron	chr10	+	21601989	21719708	NM_001161845	Sgk1	21713713	21714719	CpG:94
Ref10346	21713830	12.174	30.108	intron	chr10	+	21601989	21719708	NM_001161845	Sgk1	21713713	21714719	CpG:94
Ref10347	21713921	26.087	24.386	intron	chr10	+	21601989	21719708	NM_001161845	Sgk1	21713713	21714719	CpG:94
Ref10348	21714003	34.891	37.262	intron	chr10	+	21601989	21719708	NM_001161845	Sgk1	21713713	21714719	CpG:94
Ref10349	21714076	20.332	45.324	intron	chr10	+	21601989	21719708	NM_001161845	Sgk1	21713713	21714719	CpG:94
Ref10350	21714199	8.642	30.27	intron	chr10	+	21601989	21719708	NM_001161845	Sgk1	21713713	21714719	CpG:94
Ref10351	21714230	53.846	71.846	intron	chr10	+	21601989	21719708	NM_001161845	Sgk1	21713713	21714719	CpG:94
Ref10352	21714433	33.333	38.108	intron	chr10	+	21601989	21719708	NM_001161845	Sgk1	21713713	21714719	CpG:94
Ref10358	21714674	98.378	98.201	intron	chr10	+	21601989	21719708	NM_001161845	Sgk1	21713713	21714719	CpG:94
Ref10362	21715937	48.276	43.16	intron	chr10	+	21601989	21719708	NM_001161845	Sgk1	#	#	shore
Ref10367	21718515	62.329	38.65	exon	chr10	+	21601989	21719708	NM_001161845	Sgk1	#	#	#
Ref10368	21718641	76.408	80.025	exon	chr10	+	21601989	21719708	NM_001161845	Sgk1	#	#	#
Ref10369	21718768	81.818	77.545	exon	chr10	+	21601989	21719708	NM_001161845	Sgk1	#	#	#
Ref10374	21730145	57.851	45.652	intergenic	chr10	#	#	#	#	#	#	#	#
Ref10399	21778098	62.42	75.736	intergenic	chr10	#	#	#	#	#	#	#	shore
Ref10402	21778341	73.962	74.843	intergenic	chr10	#	#	#	#	#	21778171	21778635	CpG:33
Ref10403	21778508	15.556	29.752	intergenic	chr10	#	#	#	#	#	21778171	21778635	CpG:33
Ref10404	21778609	15.284	28.878	intergenic	chr10	#	#	#	#	#	21778171	21778635	CpG:33
Ref10414	21797832	98.366	95.905	intergenic	chr10	#	#	#	#	#	#	#	#
Ref10415	21798031	94.792	90.741	intergenic	chr10	#	#	#	#	#	#	#	#
Ref10451	21860684	33.019	36.285	intergenic	chr10	#	#	#	#	#	#	#	#
Ref10452	21860751	3.241	17.768	intergenic	chr10	#	#	#	#	#	#	#	#
Ref10453	21860865	23.81	19.197	intergenic	chr10	#	#	#	#	#	#	#	#
Ref10454	21860890	45.652	50.777	intergenic	chr10	#	#	#	#	#	#	#	#
Ref10455	21862401	94.003	92.409	intergenic	chr10	#	#	#	#	#	#	#	#
Ref10456	21862580	97.44	96.603	intergenic	chr10	#	#	#	#	#	#	#	#
Ref10465	21868539	69.014	45.127	intergenic	chr10	#	#	#	#	#	21868338	21871497	CpG:221
Ref10467	21868619	4.07	28.663	intergenic	chr10	#	#	#	#	#	21868338	21871497	CpG:221
Ref10473	21869030	0	20.395	intergenic	chr10	#	#	#	#	#	21868338	21871497	CpG:221
Ref10474	21869151	12.5	25.817	intergenic	chr10	#	#	#	#	#	21868338	21871497	CpG:221
Ref10477	21869764	9.722	21.663	intergenic	chr10	#	#	#	#	#	21868338	21871497	CpG:221
Ref10478	21869952	50.465	54.7	intergenic	chr10	#	#	#	#	#	21868338	21871497	CpG:221
Ref10479	21870144	14.894	46.679	intergenic	chr10	#	#	#	#	#	21868338	21871497	CpG:221
Ref10482	21870462	47.727	52.958	intergenic	chr10	#	#	#	#	#	21868338	21871497	CpG:221
Ref10484	21871242	62.15	46.108	intergenic	chr10	#	#	#	#	#	21868338	21871497	CpG:221
Ref10486	21871436	19.266	37.151	intergenic	chr10	#	#	#	#	#	21868338	21871497	CpG:221
Ref10494	21877908	0	15.73	promotor	chr10	+	21878414	22093945	NM_009016	Raet1a	#	#	shore
Ref10495	21878198	0	16.32	promotor	chr10	+	21878414	22093945	NM_009016	Raet1a	#	#	shore
Ref10496	21878248	0	16.75	promotor	chr10	+	21878414	22093945	NM_009016	Raet1a	21878247	21878583	CpG:36
Ref10497	21878292	11.864	12.993	promotor	chr10	+	21878414	22093945	NM_009016	Raet1a	21878247	21878583	CpG:36
Ref10498	21878340	6.364	24.034	promotor	chr10	+	21878414	22093945	NM_009016	Raet1a	21878247	21878583	CpG:36
Ref10500	21878457	0	26.947	exon	chr10	+	21878414	22093945	NM_009016	Raet1a	21878247	21878583	CpG:36
Ref10502	21879073	52.239	53.309	intron	chr10	+	21878414	22093945	NM_009016	Raet1a	#	#	shore
Ref10503	21879162	60.87	51.095	intron	chr10	+	21878414	22093945	NM_009016	Raet1a	#	#	shore
Ref10504	21879529	49.528	45.016	intron	chr10	+	21878414	22093945	NM_009016	Raet1a	#	#	shore
Ref10506	21879948	59.716	55.006	intron	chr10	+	21878414	22093945	NM_009016	Raet1a	#	#	shore
Ref10507	21884181	94.405	92.961	intron	chr10	+	21878414	22093945	NM_009016	Raet1a	#	#	#
Ref10519	21910423	97.167	96.334	intron	chr10	+	21878414	22093945	NM_009016	Raet1a	#	#	#
Ref10520	21911059	68.205	57.76	intron	chr10	+	21878414	22093945	NM_009016	Raet1a	#	#	#
Ref10522	21911330	64.948	61.348	intron	chr10	+	21878414	22093945	NM_009016	Raet1a	#	#	#
Ref10523	21911565	81.395	75.676	intron	chr10	+	21878414	22093945	NM_009016	Raet1a	#	#	#
Ref10559	21993151	20	32.489	intron	chr10	+	21878414	22093945	NM_009016	Raet1a	21993127	21994073	CpG:70
Ref10560	21993238	6.542	19.377	intron	chr10	+	21878414	22093945	NM_009016	Raet1a	21993127	21994073	CpG:70
Ref10562	21993543	30.144	42.008	intron	chr10	+	21878414	22093945	NM_009016	Raet1a	21993127	21994073	CpG:70
Ref10564	21993972	30	67.023	intron	chr10	+	21878414	22093945	NM_009016	Raet1a	21993127	21994073	CpG:70
Ref10565	21994061	64.962	58.081	intron	chr10	+	21878414	22093945	NM_009016	Raet1a	21993127	21994073	CpG:70
Ref10566	21994106	7.107	7.035	intron	chr10	+	21878414	22093945	NM_009016	Raet1a	#	#	shore
Ref10567	21994373	15.556	29.498	intron	chr10	+	21878414	22093945	NM_009016	Raet1a	#	#	shore
Ref10568	21994439	20.851	28.852	intron	chr10	+	21878414	22093945	NM_009016	Raet1a	#	#	shore
Ref10569	21997955	99.661	99.688	intron	chr10	+	21878414	22093945	NM_009016	Raet1a	#	#	#
Ref10573	22002943	31.818	40.191	intron	chr10	+	21878414	22093945	NM_009016	Raet1a	#	#	#
Ref10574	22003160	48.276	25.455	intron	chr10	+	21878414	22093945	NM_009016	Raet1a	#	#	#
Ref10580	22022234	99.833	99.746	intron	chr10	+	21878414	22093945	NM_009016	Raet1a	#	#	#
Ref10611	22065456	95.455	94.949	intron	chr10	+	21878414	22093945	NM_009016	Raet1a	#	#	#
Ref10626	22100587	99.302	96	intergenic	chr10	#	#	#	#	#	#	#	#
Ref10647	22153026	98.403	95.495	intergenic	chr10	#	#	#	#	#	#	#	#
Ref10748	22291795	98.896	98.361	intergenic	chr10	#	#	#	#	#	#	#	#
Ref10777	22328960	51.154	55.446	intergenic	chr10	#	#	#	#	#	#	#	#
Ref10778	22329145	32.685	41.829	intergenic	chr10	#	#	#	#	#	#	#	#
Ref10800	22364666	39.161	30.769	promotor	chr10	+	22364816	22423686	NM_178934	Slc2a12	#	#	shore
Ref10801	22364968	45.869	46.648	exon	chr10	+	22364816	22423686	NM_178934	Slc2a12	#	#	shore
Ref10802	22365135	30.591	36.821	intron	chr10	+	22364816	22423686	NM_178934	Slc2a12	22365062	22365311	CpG:29
Ref10803	22365229	41.004	51.613	intron	chr10	+	22364816	22423686	NM_178934	Slc2a12	22365062	22365311	CpG:29
Ref10804	22369903	95.377	94.826	intron	chr10	+	22364816	22423686	NM_178934	Slc2a12	#	#	#
Ref10805	22373825	41.176	52.188	intron	chr10	+	22364816	22423686	NM_178934	Slc2a12	#	#	#
Ref10806	22374093	77.301	57.998	intron	chr10	+	22364816	22423686	NM_178934	Slc2a12	#	#	#
Ref10807	22376327	96.721	91.803	intron	chr10	+	22364816	22423686	NM_178934	Slc2a12	#	#	#
Ref10811	22378580	52.066	33.991	intron	chr10	+	22364816	22423686	NM_178934	Slc2a12	#	#	#
Ref10813	22378598	13.208	30.108	intron	chr10	+	22364816	22423686	NM_178934	Slc2a12	#	#	#
Ref10814	22378676	36.842	43.299	intron	chr10	+	22364816	22423686	NM_178934	Slc2a12	#	#	#
Ref10815	22379761	99.625	98.99	intron	chr10	+	22364816	22423686	NM_178934	Slc2a12	#	#	#
Ref10859	22420994	87.263	85.366	intron	chr10	+	22364816	22423686	NM_178934	Slc2a12	#	#	#
Ref10860	22422626	99.002	98.943	exon	chr10	+	22364816	22423686	NM_178934	Slc2a12	#	#	#
Ref10868	22444646	98.99	98.873	intron	chr10	-	22423682	22451253	NM_011603	Tbpl1	#	#	#
Ref10871	22450564	27.344	17.284	intron	chr10	-	22423682	22451253	NM_011603	Tbpl1	22450472	22451831	CpG:142
Ref10872	22450658	0	36.155	intron	chr10	-	22423682	22451253	NM_011603	Tbpl1	22450472	22451831	CpG:142
Ref10873	22450678	0	25.926	intron	chr10	-	22423682	22451253	NM_011603	Tbpl1	22450472	22451831	CpG:142
Ref10874	22450783	0	17.57	intron	chr10	-	22423682	22451253	NM_011603	Tbpl1	22450472	22451831	CpG:142
Ref10875	22450845	8.434	25.817	intron	chr10	-	22423682	22451253	NM_011603	Tbpl1	22450472	22451831	CpG:142
Ref10876	22450902	54.985	54.159	intron	chr10	-	22423682	22451253	NM_011603	Tbpl1	22450472	22451831	CpG:142
Ref10877	22451113	66.607	65.891	exon	chr10	-	22423682	22451253	NM_011603	Tbpl1	22450472	22451831	CpG:142
Ref10878	22451204	0	26.54	exon	chr10	-	22423682	22451253	NM_011603	Tbpl1	22450472	22451831	CpG:142
Ref10881	22451246	0	48.85	exon	chr10	-	22423682	22451253	NM_011603	Tbpl1	22450472	22451831	CpG:142
Ref10882	22451354	18.103	41.176	promotor	chr10	-	22423682	22451253	NM_011603	Tbpl1	22450472	22451831	CpG:142
Ref10884	22451401	0	0	promotor	chr10	-	22423682	22451253	NM_011603	Tbpl1	22450472	22451831	CpG:142
Ref10885	22451421	21.472	62.687	promotor	chr10	-	22423682	22451253	NM_011603	Tbpl1	22450472	22451831	CpG:142
Ref10886	22451563	9.211	32.099	promotor	chr10	-	22423682	22451253	NM_011603	Tbpl1	22450472	22451831	CpG:142
Ref10888	22451603	6.034	37.5	promotor	chr10	-	22423682	22451253	NM_011603	Tbpl1	22450472	22451831	CpG:142
Ref10889	22451675	13.023	22.233	promotor	chr10	-	22423682	22451253	NM_011603	Tbpl1	22450472	22451831	CpG:142
Ref10890	22451739	10.37	15.987	promotor	chr10	-	22423682	22451253	NM_011603	Tbpl1	22450472	22451831	CpG:142
Ref10891	22451793	9.589	18.152	promotor	chr10	-	22423682	22451253	NM_011603	Tbpl1	22450472	22451831	CpG:142
Ref10934	22467544	90.588	90.442	intergenic	chr10	#	#	#	#	#	#	#	#
Ref10960	22501288	54.819	60.796	intergenic	chr10	#	#	#	#	#	#	#	#
Ref10984	22524989	97.11	98.054	intergenic	chr10	#	#	#	#	#	#	#	#
Ref10988	22532041	51.852	45.808	intergenic	chr10	#	#	#	#	#	#	#	#
Ref10990	22533201	38.462	30.341	terminator	chr10	-	22537078	22539934	NM_011545	Tcf21	#	#	#
Ref10991	22534309	25.455	21.053	terminator	chr10	-	22537078	22539934	NM_011545	Tcf21	#	#	#
Ref10992	22536104	57.447	47.31	terminator	chr10	-	22537078	22539934	NM_011545	Tcf21	#	#	#
Ref10993	22537494	40	49.878	exon	chr10	-	22537078	22539934	NM_011545	Tcf21	#	#	shore
Ref10994	22537611	52.865	35.969	exon	chr10	-	22537078	22539934	NM_011545	Tcf21	#	#	shore
Ref10995	22539377	45.029	34.183	exon	chr10	-	22537078	22539934	NM_011545	Tcf21	22539115	22539605	CpG:40
Ref10996	22540119	80.474	64.624	promotor	chr10	-	22537078	22539934	NM_011545	Tcf21	#	#	shore
Ref11008	22562929	65.421	63.277	intergenic	chr10	#	#	#	#	#	#	#	#
Ref11009	22563388	75.072	75.077	intergenic	chr10	#	#	#	#	#	#	#	#
Ref11012	22563903	0	30.108	intergenic	chr10	#	#	#	#	#	#	#	#
Ref11015	22570833	99.374	98.843	intergenic	chr10	#	#	#	#	#	#	#	#
Ref11018	22574752	90.323	79.896	intergenic	chr10	#	#	#	#	#	#	#	#
Ref11020	22577820	68.966	76.257	intergenic	chr10	#	#	#	#	#	#	#	#
Ref11036	22599935	85.305	89.487	intergenic	chr10	#	#	#	#	#	#	#	#
Ref11053	22643780	100	100	intergenic	chr10	#	#	#	#	#	#	#	#
Ref11075	22673198	90.206	91.643	intergenic	chr10	#	#	#	#	#	#	#	#
Ref11109	22737686	96.685	93.609	intergenic	chr10	#	#	#	#	#	#	#	#
Ref11135	22806735	91.239	89.438	intergenic	chr10	#	#	#	#	#	#	#	#
Ref11136	22808991	95.319	88.318	intergenic	chr10	#	#	#	#	#	#	#	#
Ref11138	22813176	81.395	81.328	intergenic	chr10	#	#	#	#	#	#	#	#
Ref11149	22839301	97.468	91.409	intron	chr10	-	22823973	23069709	NM_010167	Eya4	#	#	#
Ref11162	22877373	93.333	87.433	exon	chr10	-	22823973	23069709	NM_010167	Eya4	#	#	#
Ref11169	22893703	98.625	97.002	intron	chr10	-	22823973	23069709	NM_010167	Eya4	#	#	#
Ref11170	22896960	89.744	82.866	intron	chr10	-	22823973	23069709	NM_010167	Eya4	#	#	#
Ref11186	22936741	83.333	83.63	intron	chr10	-	22823973	23069709	NM_010167	Eya4	#	#	#
Ref11229	23067905	73.298	64.052	intron	chr10	-	22823973	23069709	NM_010167	Eya4	#	#	shore
Ref11230	23068427	58.879	36.782	intron	chr10	-	22823973	23069709	NM_010167	Eya4	23068271	23068476	CpG:21
Ref11231	23069014	45.902	38.532	intron	chr10	-	22823973	23069709	NM_010167	Eya4	#	#	shore
Ref11232	23069058	26.718	31.111	intron	chr10	-	22823973	23069709	NM_010167	Eya4	#	#	shore
Ref11233	23069160	0	25.688	intron	chr10	-	22823973	23069709	NM_010167	Eya4	#	#	shore
Ref11234	23069195	0	30.939	intron	chr10	-	22823973	23069709	NM_010167	Eya4	#	#	shore
Ref11235	23069237	11.57	32.749	intron	chr10	-	22823973	23069709	NM_010167	Eya4	#	#	shore
Ref11236	23069541	46.667	37.451	intron	chr10	-	22823973	23069709	NM_010167	Eya4	#	#	shore
Ref11239	23069882	35.443	68.32	promotor	chr10	-	22823973	23069709	NM_010167	Eya4	#	#	shore
Ref11240	23069890	6.863	24.642	promotor	chr10	-	22823973	23069709	NM_010167	Eya4	#	#	shore
Ref11241	23069943	0	8.346	promotor	chr10	-	22823973	23069709	NM_010167	Eya4	#	#	shore
Ref11244	23070114	38.621	60.432	promotor	chr10	-	22823973	23069709	NM_010167	Eya4	#	#	shore
Ref11247	23070253	24.706	23.645	promotor	chr10	-	22823973	23069709	NM_010167	Eya4	#	#	shore
Ref11248	23070376	26.718	35.374	promotor	chr10	-	22823973	23069709	NM_010167	Eya4	#	#	shore
Ref11249	23070648	71.257	70.063	promotor	chr10	-	22823973	23069709	NM_010167	Eya4	#	#	shore
Ref11320	23200708	80.876	77.175	intergenic	chr10	#	#	#	#	#	#	#	#
Ref11365	23284621	98.783	98.843	intergenic	chr10	#	#	#	#	#	#	#	#
Ref11411	23362066	98.592	97.539	intergenic	chr10	#	#	#	#	#	#	#	#
Ref11429	23394860	14.286	26.54	intergenic	chr10	#	#	#	#	#	#	#	#
Ref11441	23406896	63	69.493	intergenic	chr10	#	#	#	#	#	#	#	#
Ref11449	23422727	71.186	71.963	intergenic	chr10	#	#	#	#	#	#	#	#
Ref11466	23444642	74.172	58.741	intergenic	chr10	#	#	#	#	#	#	#	#
Ref11467	23444811	43.75	57.627	intergenic	chr10	#	#	#	#	#	#	#	#
Ref11487	23499178	97.636	97.326	intergenic	chr10	#	#	#	#	#	#	#	#
Ref11493	23506530	78.959	65.268	intron	chr10	-	23504988	23507015	NM_011295	Rps12	#	#	shore
Ref11494	23506935	33.829	41.66	intron	chr10	-	23504988	23507015	NM_011295	Rps12	23506763	23507273	CpG:51
Ref11495	23507009	18.421	45.266	exon	chr10	-	23504988	23507015	NM_011295	Rps12	23506763	23507273	CpG:51
Ref11496	23507092	22.105	42.93	promotor	chr10	-	23504988	23507015	NM_011295	Rps12	23506763	23507273	CpG:51
Ref11502	23512772	90.431	73.684	promotor	chr10	+	23516791	23547774	NM_183116	1110021L09Rik	#	#	#
Ref11504	23516801	34.568	54.475	exon	chr10	+	23516791	23547774	NM_183116	1110021L09Rik	23516740	23517014	CpG:27
Ref11506	23516856	5.344	15.512	exon	chr10	+	23516791	23547774	NM_183116	1110021L09Rik	23516740	23517014	CpG:27
Ref11507	23516925	0	19.811	exon	chr10	+	23516791	23547774	NM_183116	1110021L09Rik	23516740	23517014	CpG:27
Ref11508	23516966	32.766	13.602	exon	chr10	+	23516791	23547774	NM_183116	1110021L09Rik	23516740	23517014	CpG:27
Ref11509	23517141	34.711	44.008	intron	chr10	+	23516791	23547774	NM_183116	1110021L09Rik	#	#	shore
Ref11514	23526195	66.038	62.687	intron	chr10	+	23516791	23547774	NM_183116	1110021L09Rik	#	#	#
Ref11515	23529838	71.257	77.229	intron	chr10	+	23516791	23547774	NM_183116	1110021L09Rik	#	#	#
Ref11578	23615368	87.5	69.388	intron	chr10	+	23614493	23625149	NM_011704	Vnn1	#	#	#
Ref11597	23653669	96.893	96.929	promotor	chr10	+	23658377	23661389	NM_001007266	Taar2	#	#	#
Ref11598	23658133	52.5	44.444	promotor	chr10	+	23658377	23661389	NM_001007266	Taar2	#	#	#
Ref11605	23674335	92.809	90.66	terminator	chr10	+	23669363	23670395	NM_001008429	Taar3	#	#	#
Ref11618	23698020	72.414	80.895	intergenic	chr10	#	#	#	#	#	#	#	#
Ref11621	23699191	41.722	17.5	intergenic	chr10	#	#	#	#	#	#	#	#
Ref11622	23699291	14.286	24.419	intergenic	chr10	#	#	#	#	#	#	#	#
Ref11623	23705395	76.087	77.778	exon	chr10	-	23704414	23705452	NM_001010828	Taar6	#	#	#
Ref11669	23844967	89.362	80.363	intergenic	chr10	#	#	#	#	#	#	#	#
Ref11672	23851610	49.296	25.926	intergenic	chr10	#	#	#	#	#	#	#	#
Ref11678	23868773	75.087	62.329	promotor	chr10	+	23869122	23908765	NM_016797	Stx7	#	#	shore
Ref11679	23869145	7.071	39.367	exon	chr10	+	23869122	23908765	NM_016797	Stx7	23869096	23869544	CpG:43
Ref11680	23869169	25.926	47.115	exon	chr10	+	23869122	23908765	NM_016797	Stx7	23869096	23869544	CpG:43
Ref11681	23869202	28.899	69.449	exon	chr10	+	23869122	23908765	NM_016797	Stx7	23869096	23869544	CpG:43
Ref11682	23869329	8.284	35.897	exon	chr10	+	23869122	23908765	NM_016797	Stx7	23869096	23869544	CpG:43
Ref11686	23869421	11.111	34.251	exon	chr10	+	23869122	23908765	NM_016797	Stx7	23869096	23869544	CpG:43
Ref11696	23881341	65.254	68.085	intron	chr10	+	23869122	23908765	NM_016797	Stx7	#	#	#
Ref11697	23884514	49.677	48.276	intron	chr10	+	23869122	23908765	NM_016797	Stx7	#	#	#
Ref11698	23884653	50.179	48.276	intron	chr10	+	23869122	23908765	NM_016797	Stx7	#	#	#
Ref11699	23885464	85.135	81.855	intron	chr10	+	23869122	23908765	NM_016797	Stx7	#	#	#
Ref11700	23888646	84.753	83.557	intron	chr10	+	23869122	23908765	NM_016797	Stx7	#	#	#
Ref11704	23893499	55.197	49.532	intron	chr10	+	23869122	23908765	NM_016797	Stx7	#	#	#
Ref11707	23899935	92.409	88.967	intron	chr10	+	23869122	23908765	NM_016797	Stx7	#	#	#
Ref11713	23910431	68.108	74.576	terminator	chr10	+	23869122	23908765	NM_016797	Stx7	#	#	#
Ref11734	23940876	68.852	63.576	promotor	chr10	+	23943322	24022589	NM_021509	Moxd1	#	#	#
Ref11737	23943147	63.103	51.22	promotor	chr10	+	23943322	24022589	NM_021509	Moxd1	#	#	shore
Ref11738	23943334	31.31	44.363	exon	chr10	+	23943322	24022589	NM_021509	Moxd1	#	#	shore
Ref11739	23943471	20.528	43.027	exon	chr10	+	23943322	24022589	NM_021509	Moxd1	23943392	23943773	CpG:41
Ref11740	23943536	9.722	28.892	exon	chr10	+	23943322	24022589	NM_021509	Moxd1	23943392	23943773	CpG:41
Ref11741	23943610	49.347	72.024	exon	chr10	+	23943322	24022589	NM_021509	Moxd1	23943392	23943773	CpG:41
Ref11742	23943871	72.843	66.643	intron	chr10	+	23943322	24022589	NM_021509	Moxd1	#	#	shore
Ref11744	23947991	85.185	72.622	intron	chr10	+	23943322	24022589	NM_021509	Moxd1	#	#	#
Ref11779	24016568	71.963	65.116	intron	chr10	+	23943322	24022589	NM_021509	Moxd1	#	#	#
Ref11792	24037228	68.75	67.903	intergenic	chr10	#	#	#	#	#	#	#	#
Ref11805	24052851	71.533	60.296	intergenic	chr10	#	#	#	#	#	#	#	#
Ref11815	24066368	94.76	94.662	intergenic	chr10	#	#	#	#	#	#	#	#
Ref11825	24111547	97.964	98.113	intergenic	chr10	#	#	#	#	#	#	#	#
Ref11829	24118134	98.394	97.11	intergenic	chr10	#	#	#	#	#	#	#	#
Ref11830	24120109	98.556	98.054	intergenic	chr10	#	#	#	#	#	#	#	#
Ref11884	24254959	69.466	87.145	intergenic	chr10	#	#	#	#	#	#	#	#
Ref11903	24310714	94.915	91.606	promotor	chr10	+	24315247	24318488	NM_010217	Ctgf	#	#	#
Ref11905	24315176	86.928	82.484	promotor	chr10	+	24315247	24318488	NM_010217	Ctgf	#	#	shore
Ref11907	24315270	98.882	98.21	exon	chr10	+	24315247	24318488	NM_010217	Ctgf	24315257	24315892	CpG:57
Ref11908	24315473	50.432	43.431	exon	chr10	+	24315247	24318488	NM_010217	Ctgf	24315257	24315892	CpG:57
Ref11909	24315592	38.119	47.4	exon	chr10	+	24315247	24318488	NM_010217	Ctgf	24315257	24315892	CpG:57
Ref11910	24315603	40.462	33.511	intron	chr10	+	24315247	24318488	NM_010217	Ctgf	24315257	24315892	CpG:57
Ref11911	24315750	34.028	38.126	exon	chr10	+	24315247	24318488	NM_010217	Ctgf	24315257	24315892	CpG:57
Ref11912	24316036	76.923	68.401	intron	chr10	+	24315247	24318488	NM_010217	Ctgf	#	#	shore
Ref11913	24316498	72.614	64.856	intron	chr10	+	24315247	24318488	NM_010217	Ctgf	#	#	shore
Ref11914	24317139	78.947	84.848	exon	chr10	+	24315247	24318488	NM_010217	Ctgf	#	#	shore
Ref11931	24344599	98.975	98.054	intergenic	chr10	#	#	#	#	#	#	#	#
Ref11934	24347353	94.847	93.163	intergenic	chr10	#	#	#	#	#	#	#	#
Ref11938	24353405	91.457	90.536	intergenic	chr10	#	#	#	#	#	#	#	#
Ref11941	24355775	98.51	96	intergenic	chr10	#	#	#	#	#	#	#	#
Ref11948	24368304	73.387	70.817	intron	chr10	-	24361216	24431908	NM_008813	Enpp1	#	#	#
Ref11988	24415162	99.474	98.423	intron	chr10	-	24361216	24431908	NM_008813	Enpp1	#	#	#
Ref11990	24417900	88.608	81.842	intron	chr10	-	24361216	24431908	NM_008813	Enpp1	#	#	#
Ref12004	24431549	0	30.435	intron	chr10	-	24361216	24431908	NM_008813	Enpp1	24431511	24432235	CpG:73
Ref12005	24431580	22.105	29.167	intron	chr10	-	24361216	24431908	NM_008813	Enpp1	24431511	24432235	CpG:73
Ref12006	24431760	51.534	36.451	exon	chr10	-	24361216	24431908	NM_008813	Enpp1	24431511	24432235	CpG:73
Ref12007	24431903	14.583	55.211	exon	chr10	-	24361216	24431908	NM_008813	Enpp1	24431511	24432235	CpG:73
Ref12008	24431925	60.086	46.862	promotor	chr10	-	24361216	24431908	NM_008813	Enpp1	24431511	24432235	CpG:73
Ref12009	24432179	93.75	86.154	promotor	chr10	-	24361216	24431908	NM_008813	Enpp1	24431511	24432235	CpG:73
Ref12045	24488579	95.253	94.538	intergenic	chr10	#	#	#	#	#	#	#	#
Ref12053	24501440	92.432	86.726	intron	chr10	-	24493619	24556001	NM_134005	Enpp3	#	#	#
Ref12054	24502555	91.803	95.238	intron	chr10	-	24493619	24556001	NM_134005	Enpp3	#	#	#
Ref12055	24502965	11.29	62.549	intron	chr10	-	24493619	24556001	NM_134005	Enpp3	#	#	#
Ref12059	24510234	98.246	98.181	intron	chr10	-	24493619	24556001	NM_134005	Enpp3	#	#	#
Ref12065	24517322	66.038	65.116	intron	chr10	-	24493619	24556001	NM_134005	Enpp3	#	#	#
Ref12091	24556012	56.204	80.112	promotor	chr10	-	24493619	24556001	NM_134005	Enpp3	#	#	#
Ref12105	24581161	98.366	99.052	intergenic	chr10	#	#	#	#	#	#	#	#
Ref12112	24589755	22.727	35.331	promotor	chr10	+	24589791	24633335	NM_027347	Med23	24589656	24590194	CpG:40
Ref12113	24589879	40.976	61.602	exon	chr10	+	24589791	24633335	NM_027347	Med23	24589656	24590194	CpG:40
Ref12115	24589896	0	35.034	exon	chr10	+	24589791	24633335	NM_027347	Med23	24589656	24590194	CpG:40
Ref12116	24589989	23.902	42.317	intron	chr10	+	24589791	24633335	NM_027347	Med23	24589656	24590194	CpG:40
Ref12117	24590074	12.281	59.977	intron	chr10	+	24589791	24633335	NM_027347	Med23	24589656	24590194	CpG:40
Ref12119	24590178	18.182	70.182	intron	chr10	+	24589791	24633335	NM_027347	Med23	24589656	24590194	CpG:40
Ref12127	24597320	98.718	95.205	intron	chr10	+	24589791	24633335	NM_027347	Med23	#	#	#
Ref12169	24647239	89.791	68.989	exon	chr10	-	24635012	24647276	NM_007482	Arg1	#	#	#
Ref12170	24647513	75.969	87.111	promotor	chr10	-	24635012	24647276	NM_007482	Arg1	#	#	#
Ref12171	24648188	70.925	69.897	promotor	chr10	-	24635012	24647276	NM_007482	Arg1	#	#	#
Ref12176	24659206	93.333	89.96	intergenic	chr10	#	#	#	#	#	#	#	#
Ref12200	24708953	55.056	38.735	intergenic	chr10	#	#	#	#	#	#	#	#
Ref12215	24736123	48.611	59.4	intergenic	chr10	#	#	#	#	#	#	#	#
Ref12216	24736230	58.333	44.8	intergenic	chr10	#	#	#	#	#	#	#	#
Ref12223	24743497	58.947	62.329	intergenic	chr10	#	#	#	#	#	#	#	#
Ref12224	24743805	81.159	81.444	intergenic	chr10	#	#	#	#	#	#	#	#
Ref12238	24754944	93.701	91.124	intergenic	chr10	#	#	#	#	#	#	#	#
Ref12270	24806871	87.866	80.519	intergenic	chr10	#	#	#	#	#	#	#	#
Ref12295	24831369	17.949	36.567	intergenic	chr10	#	#	#	#	#	#	#	#
Ref12296	24832498	40.698	57.014	intergenic	chr10	#	#	#	#	#	#	#	#
Ref12298	24837864	94.521	92.573	intergenic	chr10	#	#	#	#	#	#	#	#
Ref12299	24839057	67.391	57.338	intergenic	chr10	#	#	#	#	#	#	#	#
Ref12305	24844188	95.238	96.36	intergenic	chr10	#	#	#	#	#	#	#	#
Ref12312	24860142	44.186	55.34	intergenic	chr10	#	#	#	#	#	#	#	#
Ref12315	24865845	72.539	65.662	intergenic	chr10	#	#	#	#	#	#	#	#
Ref12319	24884836	94.88	94.224	terminator	chr10	-	24888895	25018969	NM_018747	Akap7	#	#	#
Ref12323	24889437	98.077	98.67	exon	chr10	-	24888895	25018969	NM_018747	Akap7	#	#	#
Ref12325	24890865	93.75	87.5	exon	chr10	-	24888895	25018969	NM_018747	Akap7	#	#	#
Ref12339	24918405	44.545	50.961	intron	chr10	-	24888895	25018969	NM_018747	Akap7	#	#	#
Ref12345	24919928	16.535	32.032	intron	chr10	-	24888895	25018969	NM_018747	Akap7	#	#	#
Ref12346	24920024	37.262	59.115	intron	chr10	-	24888895	25018969	NM_018747	Akap7	#	#	#
Ref12347	24920460	83.523	82.657	intron	chr10	-	24888895	25018969	NM_018747	Akap7	#	#	#
Ref12352	24925990	98	97.186	intron	chr10	-	24888895	25018969	NM_018747	Akap7	#	#	#
Ref12374	24955451	98.378	99.693	intron	chr10	-	24888895	25018969	NM_018747	Akap7	#	#	#
Ref12375	24957615	99.586	98.81	intron	chr10	-	24888895	25018969	NM_018747	Akap7	#	#	#
Ref12380	24962865	99.189	99.491	intron	chr10	-	24888895	25018969	NM_018747	Akap7	#	#	#
Ref12382	24966166	83.051	80.176	intron	chr10	-	24888895	25018969	NM_018747	Akap7	#	#	#
Ref12384	24969035	97.674	97.674	intron	chr10	-	24888895	25018969	NM_018747	Akap7	#	#	#
Ref12390	24971394	98.438	99.052	intron	chr10	-	24888895	25018969	NM_018747	Akap7	#	#	#
Ref12398	24985798	97.485	95.669	intron	chr10	-	24888895	25018969	NM_018747	Akap7	#	#	#
Ref12400	24988437	36.416	35.721	intron	chr10	-	24888895	25018969	NM_018747	Akap7	#	#	#
Ref12405	24992693	89.883	89.258	intron	chr10	-	24888895	25018969	NM_018747	Akap7	#	#	#
Ref12422	25016597	11.111	44.309	intron	chr10	-	24888895	25018969	NM_018747	Akap7	25016525	25017028	CpG:62
Ref12423	25016706	10.194	43.478	intron	chr10	-	24888895	25018969	NM_018747	Akap7	25016525	25017028	CpG:62
Ref12424	25016783	11.336	29.474	intron	chr10	-	24888895	25018969	NM_018747	Akap7	25016525	25017028	CpG:62
Ref12425	25016864	18.261	33.735	intron	chr10	-	24888895	25018969	NM_018747	Akap7	25016525	25017028	CpG:62
Ref12430	25016939	64.286	58.07	intron	chr10	-	24888895	25018969	NM_018747	Akap7	25016525	25017028	CpG:62
Ref12431	25017399	81.579	77.839	intron	chr10	-	24888895	25018969	NM_018747	Akap7	#	#	shore
Ref12460	25079090	82.353	84.392	promotor	chr10	+	25079603	25243324	NM_001199265	Epb4.1l2	#	#	shore
Ref12461	25079246	88.411	76.437	promotor	chr10	+	25079603	25243324	NM_001199265	Epb4.1l2	#	#	shore
Ref12462	25079526	24.706	26.404	promotor	chr10	+	25079603	25243324	NM_001199265	Epb4.1l2	25079390	25080402	CpG:120
Ref12463	25079580	52.74	57.143	promotor	chr10	+	25079603	25243324	NM_001199265	Epb4.1l2	25079390	25080402	CpG:120
Ref12464	25079590	24.706	47.257	promotor	chr10	+	25079603	25243324	NM_001199265	Epb4.1l2	25079390	25080402	CpG:120
Ref12465	25079720	14.384	27.492	exon	chr10	+	25079603	25243324	NM_001199265	Epb4.1l2	25079390	25080402	CpG:120
Ref12466	25079754	48.276	71.338	exon	chr10	+	25079603	25243324	NM_001199265	Epb4.1l2	25079390	25080402	CpG:120
Ref12467	25079785	0	19.58	exon	chr10	+	25079603	25243324	NM_001199265	Epb4.1l2	25079390	25080402	CpG:120
Ref12468	25079856	0	9.502	intron	chr10	+	25079603	25243324	NM_001199265	Epb4.1l2	25079390	25080402	CpG:120
Ref12471	25079924	0	12.903	intron	chr10	+	25079603	25243324	NM_001199265	Epb4.1l2	25079390	25080402	CpG:120
Ref12473	25079964	0	18.473	intron	chr10	+	25079603	25243324	NM_001199265	Epb4.1l2	25079390	25080402	CpG:120
Ref12474	25080000	71.167	52.093	intron	chr10	+	25079603	25243324	NM_001199265	Epb4.1l2	25079390	25080402	CpG:120
Ref12475	25080495	75.526	63.768	intron	chr10	+	25079603	25243324	NM_001199265	Epb4.1l2	#	#	shore
Ref12482	25092369	95.726	80.176	intron	chr10	+	25079603	25243324	NM_001199265	Epb4.1l2	#	#	#
Ref12485	25099711	98.201	99.115	intron	chr10	+	25079603	25243324	NM_001199265	Epb4.1l2	#	#	#
Ref12489	25107036	94.269	93.757	intron	chr10	+	25079603	25243324	NM_001199265	Epb4.1l2	#	#	#
Ref12490	25110352	97.281	98.534	intron	chr10	+	25079603	25243324	NM_001199265	Epb4.1l2	#	#	#
Ref12495	25117722	80.255	65.116	intron	chr10	+	25079603	25243324	NM_001199265	Epb4.1l2	#	#	#
Ref12502	25125555	99.726	98.61	intron	chr10	+	25079603	25243324	NM_001199265	Epb4.1l2	#	#	#
Ref12521	25146881	84.951	30.657	intron	chr10	+	25079603	25243324	NM_001199265	Epb4.1l2	#	#	#
Ref12525	25150831	53.165	39.367	intron	chr10	+	25079603	25243324	NM_001199265	Epb4.1l2	#	#	#
Ref12526	25152004	97.731	96.599	intron	chr10	+	25079603	25243324	NM_001199265	Epb4.1l2	#	#	#
Ref12527	25153519	62.821	73.351	intron	chr10	+	25079603	25243324	NM_001199265	Epb4.1l2	#	#	#
Ref12532	25161544	82.938	74.537	exon	chr10	+	25079603	25243324	NM_001199265	Epb4.1l2	#	#	#
Ref12536	25167190	92.432	91.702	intron	chr10	+	25079603	25243324	NM_001199265	Epb4.1l2	#	#	#
Ref12539	25173737	70.352	63.636	intron	chr10	+	25079603	25243324	NM_001199265	Epb4.1l2	#	#	#
Ref12544	25190368	92.891	92.588	intron	chr10	+	25079603	25243324	NM_001199265	Epb4.1l2	#	#	#
Ref12546	25192854	74.809	81.894	intron	chr10	+	25079603	25243324	NM_001199265	Epb4.1l2	#	#	#
Ref12547	25196837	88.462	84.084	intron	chr10	+	25079603	25243324	NM_001199265	Epb4.1l2	#	#	#
Ref12549	25202842	92.105	84.194	intron	chr10	+	25079603	25243324	NM_001199265	Epb4.1l2	#	#	#
Ref12556	25208846	95.014	94.461	exon	chr10	+	25079603	25243324	NM_001199265	Epb4.1l2	#	#	#
Ref12557	25216368	97.592	95.356	intron	chr10	+	25079603	25243324	NM_001199265	Epb4.1l2	#	#	#
Ref12568	25232967	93.201	74.619	intron	chr10	+	25079603	25243324	NM_001199265	Epb4.1l2	#	#	#
Ref12588	25255854	97.468	95.837	exon	chr10	-	25247748	25256078	NM_001195596	2010003K15Rik	#	#	#
Ref12589	25257223	92.135	86.42	promotor	chr10	-	25247748	25256078	NM_001195596	2010003K15Rik	#	#	#
Ref12604	25304977	89.655	83.112	intergenic	chr10	#	#	#	#	#	#	#	#
Ref12662	25434016	67.647	61.328	intergenic	chr10	#	#	#	#	#	#	#	#
Ref12663	25434220	56.452	35.146	intergenic	chr10	#	#	#	#	#	#	#	#
Ref12688	25498079	95.572	95.205	intergenic	chr10	#	#	#	#	#	#	#	#
Ref12725	25595859	99.839	99.43	intergenic	chr10	#	#	#	#	#	#	#	#
Ref12730	25605599	73.684	63.277	intergenic	chr10	#	#	#	#	#	#	#	#
Ref12766	25630274	71.963	55.446	intergenic	chr10	#	#	#	#	#	#	#	#
Ref12772	25649638	12.727	37.62	intergenic	chr10	#	#	#	#	#	#	#	#
Ref12805	25677396	96.822	98.678	intergenic	chr10	#	#	#	#	#	#	#	#
Ref12839	25728920	45.652	62.687	intron	chr10	-	25710991	25798858	NM_029881	Tmem200a	#	#	#
Ref12846	25755054	83.444	78.873	intron	chr10	-	25710991	25798858	NM_029881	Tmem200a	#	#	#
Ref12853	25783020	97.849	98.054	intron	chr10	-	25710991	25798858	NM_029881	Tmem200a	#	#	#
Ref12863	25797876	45.05	59.791	intron	chr10	-	25710991	25798858	NM_029881	Tmem200a	#	#	shore
Ref12864	25797972	0	41.355	exon	chr10	-	25710991	25798858	NM_029881	Tmem200a	25797953	25798735	CpG:80
Ref12865	25797984	0	15.406	exon	chr10	-	25710991	25798858	NM_029881	Tmem200a	25797953	25798735	CpG:80
Ref12866	25798026	0	26.077	exon	chr10	-	25710991	25798858	NM_029881	Tmem200a	25797953	25798735	CpG:80
Ref12867	25798123	9.859	27.597	exon	chr10	-	25710991	25798858	NM_029881	Tmem200a	25797953	25798735	CpG:80
Ref12868	25798167	11.2	37.793	exon	chr10	-	25710991	25798858	NM_029881	Tmem200a	25797953	25798735	CpG:80
Ref12869	25798251	27.559	42.211	exon	chr10	-	25710991	25798858	NM_029881	Tmem200a	25797953	25798735	CpG:80
Ref12870	25798420	34.028	37.086	exon	chr10	-	25710991	25798858	NM_029881	Tmem200a	25797953	25798735	CpG:80
Ref12871	25798438	0	9.807	exon	chr10	-	25710991	25798858	NM_029881	Tmem200a	25797953	25798735	CpG:80
Ref12872	25798493	0	16.821	exon	chr10	-	25710991	25798858	NM_029881	Tmem200a	25797953	25798735	CpG:80
Ref12873	25798546	14.737	18.182	exon	chr10	-	25710991	25798858	NM_029881	Tmem200a	25797953	25798735	CpG:80
Ref12875	25798600	45.946	46.027	exon	chr10	-	25710991	25798858	NM_029881	Tmem200a	25797953	25798735	CpG:80
Ref12876	25798779	25.506	40.123	exon	chr10	-	25710991	25798858	NM_029881	Tmem200a	#	#	shore
Ref12881	25828847	99.931	99.969	intergenic	chr10	#	#	#	#	#	#	#	#
Ref12895	25868940	84.337	72.325	intergenic	chr10	#	#	#	#	#	#	#	#
Ref12945	25984435	94.821	88.084	intron	chr10	+	25949512	25991978	NM_001115154	Samd3	#	#	#
Ref12946	25987992	91.457	92.188	intron	chr10	+	25949512	25991978	NM_001115154	Samd3	#	#	#
Ref12962	26016479	92.105	87.047	intron	chr10	-	25995257	26094991	NM_172787	L3mbtl3	#	#	#
Ref12963	26017463	93.17	86.358	intron	chr10	-	25995257	26094991	NM_172787	L3mbtl3	#	#	#
Ref12981	26054102	42.609	58.741	intron	chr10	-	25995257	26094991	NM_172787	L3mbtl3	#	#	#
Ref12988	26065429	71.687	72.539	intron	chr10	-	25995257	26094991	NM_172787	L3mbtl3	#	#	#
Ref12996	26083859	72.414	70.886	intron	chr10	-	25995257	26094991	NM_172787	L3mbtl3	#	#	#
Ref13004	26091365	78.261	72.325	intron	chr10	-	25995257	26094991	NM_172787	L3mbtl3	#	#	#
Ref13005	26092967	37.234	59.364	intron	chr10	-	25995257	26094991	NM_172787	L3mbtl3	#	#	shore
Ref13007	26093170	60.87	54.623	intron	chr10	-	25995257	26094991	NM_172787	L3mbtl3	#	#	shore
Ref13008	26093556	17.327	21.483	intron	chr10	-	25995257	26094991	NM_172787	L3mbtl3	26093497	26095333	CpG:177
Ref13009	26093621	15.849	21.48	intron	chr10	-	25995257	26094991	NM_172787	L3mbtl3	26093497	26095333	CpG:177
Ref13012	26093942	10.606	26.053	intron	chr10	-	25995257	26094991	NM_172787	L3mbtl3	26093497	26095333	CpG:177
Ref13013	26093982	20.29	23.913	intron	chr10	-	25995257	26094991	NM_172787	L3mbtl3	26093497	26095333	CpG:177
Ref13014	26093991	21.053	26.752	intron	chr10	-	25995257	26094991	NM_172787	L3mbtl3	26093497	26095333	CpG:177
Ref13015	26094070	18.421	66.361	intron	chr10	-	25995257	26094991	NM_172787	L3mbtl3	26093497	26095333	CpG:177
Ref13017	26094091	11.2	25.817	intron	chr10	-	25995257	26094991	NM_172787	L3mbtl3	26093497	26095333	CpG:177
Ref13018	26094183	41.916	39.865	intron	chr10	-	25995257	26094991	NM_172787	L3mbtl3	26093497	26095333	CpG:177
Ref13020	26094232	95.698	94.868	intron	chr10	-	25995257	26094991	NM_172787	L3mbtl3	26093497	26095333	CpG:177
Ref13021	26094509	45.652	32.749	intron	chr10	-	25995257	26094991	NM_172787	L3mbtl3	26093497	26095333	CpG:177
Ref13022	26094823	32.464	26.384	intron	chr10	-	25995257	26094991	NM_172787	L3mbtl3	26093497	26095333	CpG:177
Ref13023	26094917	5.691	22.998	exon	chr10	-	25995257	26094991	NM_172787	L3mbtl3	26093497	26095333	CpG:177
Ref13024	26094974	29.787	38.066	exon	chr10	-	25995257	26094991	NM_172787	L3mbtl3	26093497	26095333	CpG:177
Ref13025	26095077	10.294	37.273	promotor	chr10	-	25995257	26094991	NM_172787	L3mbtl3	26093497	26095333	CpG:177
Ref13026	26095121	0	18.029	promotor	chr10	-	25995257	26094991	NM_172787	L3mbtl3	26093497	26095333	CpG:177
Ref13027	26095183	8.75	18.421	promotor	chr10	-	25995257	26094991	NM_172787	L3mbtl3	26093497	26095333	CpG:177
Ref13029	26095494	46.778	40.966	promotor	chr10	-	25995257	26094991	NM_172787	L3mbtl3	#	#	shore
Ref13030	26095845	58.079	46.764	promotor	chr10	-	25995257	26094991	NM_172787	L3mbtl3	#	#	shore
Ref13158	26415187	63.017	46.126	intergenic	chr10	#	#	#	#	#	#	#	#
Ref13159	26415383	35.443	40.801	intergenic	chr10	#	#	#	#	#	#	#	#
Ref13196	26472223	34.426	23.398	intergenic	chr10	#	#	#	#	#	#	#	#
Ref13207	26492183	38.182	10.448	promotor	chr10	+	26492317	26638454	NM_176837	Arhgap18	#	#	#
Ref13208	26492282	22.183	41.66	promotor	chr10	+	26492317	26638454	NM_176837	Arhgap18	#	#	#
Ref13372	26875318	97.936	96.449	exon	chr10	-	26701091	27336748	NM_008481	Lama2	#	#	#
Ref13391	26927205	61.165	66.912	intron	chr10	-	26701091	27336748	NM_008481	Lama2	#	#	#
Ref13497	27336584	78.682	71.718	exon	chr10	-	26701091	27336748	NM_008481	Lama2	#	#	#
Ref13499	27336629	68.727	72.036	exon	chr10	-	26701091	27336748	NM_008481	Lama2	#	#	#
Ref13500	27337112	97.199	95.595	promotor	chr10	-	26701091	27336748	NM_008481	Lama2	#	#	#
Ref13536	27446952	90.625	93.609	intergenic	chr10	#	#	#	#	#	#	#	#
Ref13709	27734320	91.803	89.362	intergenic	chr10	#	#	#	#	#	#	#	#
Ref13736	27794385	37.449	35.644	promotor	chr10	+	27794625	28317203	NM_008983	Ptprk	27794324	27794907	CpG:63
Ref13737	27794501	33.333	58.413	promotor	chr10	+	27794625	28317203	NM_008983	Ptprk	27794324	27794907	CpG:63
Ref13738	27794552	14.286	13.625	promotor	chr10	+	27794625	28317203	NM_008983	Ptprk	27794324	27794907	CpG:63
Ref13739	27794578	37.584	49.123	promotor	chr10	+	27794625	28317203	NM_008983	Ptprk	27794324	27794907	CpG:63
Ref13740	27794802	24.803	20.884	exon	chr10	+	27794625	28317203	NM_008983	Ptprk	27794324	27794907	CpG:63
Ref13741	27794842	63.186	60.577	exon	chr10	+	27794625	28317203	NM_008983	Ptprk	27794324	27794907	CpG:63
Ref13742	27795232	17.722	38.482	intron	chr10	+	27794625	28317203	NM_008983	Ptprk	#	#	shore
Ref13743	27795371	10.769	30.818	intron	chr10	+	27794625	28317203	NM_008983	Ptprk	#	#	shore
Ref13747	27795739	40.777	31.062	intron	chr10	+	27794625	28317203	NM_008983	Ptprk	#	#	shore
Ref13748	27795937	80.618	80.653	intron	chr10	+	27794625	28317203	NM_008983	Ptprk	#	#	shore
Ref13749	27796017	52.582	52.969	intron	chr10	+	27794625	28317203	NM_008983	Ptprk	#	#	shore
Ref13750	27796323	30.769	57.478	intron	chr10	+	27794625	28317203	NM_008983	Ptprk	#	#	shore
Ref13757	27817719	71.963	56.376	intron	chr10	+	27794625	28317203	NM_008983	Ptprk	#	#	#
Ref13840	28135596	96.622	94.382	intron	chr10	+	27794625	28317203	NM_008983	Ptprk	#	#	#
Ref13841	28137183	97.493	99.1	intron	chr10	+	27794625	28317203	NM_008983	Ptprk	#	#	#
Ref13861	28212800	74.608	57.295	exon	chr10	+	27794625	28317203	NM_008983	Ptprk	#	#	#
Ref13862	28212907	46.386	59.574	exon	chr10	+	27794625	28317203	NM_008983	Ptprk	#	#	#
Ref14064	28772474	82.051	83.852	intergenic	chr10	#	#	#	#	#	#	#	#
Ref14065	28772567	74.038	70.486	intergenic	chr10	#	#	#	#	#	#	#	#
Ref14069	28794926	92.105	88.189	intergenic	chr10	#	#	#	#	#	#	#	#
Ref14074	28805010	92.424	88.736	intergenic	chr10	#	#	#	#	#	#	#	#
Ref14075	28807296	82.759	84.848	intergenic	chr10	#	#	#	#	#	#	#	#
Ref14098	28863481	11.864	24.184	promotor	chr10	+	28863801	28919434	NM_026138	6330407J23Rik	#	#	#
Ref14102	28863944	26.415	33.071	exon	chr10	+	28863801	28919434	NM_026138	6330407J23Rik	#	#	#
Ref14103	28863989	17.949	33.289	exon	chr10	+	28863801	28919434	NM_026138	6330407J23Rik	#	#	#
Ref14105	28866482	22.293	21.271	exon	chr10	+	28863801	28919434	NM_026138	6330407J23Rik	28866477	28867487	CpG:82
Ref14106	28866550	0	18.783	exon	chr10	+	28863801	28919434	NM_026138	6330407J23Rik	28866477	28867487	CpG:82
Ref14107	28866626	0	44.98	exon	chr10	+	28863801	28919434	NM_026138	6330407J23Rik	28866477	28867487	CpG:82
Ref14108	28866722	0	8.805	exon	chr10	+	28863801	28919434	NM_026138	6330407J23Rik	28866477	28867487	CpG:82
Ref14109	28866743	0	21.961	exon	chr10	+	28863801	28919434	NM_026138	6330407J23Rik	28866477	28867487	CpG:82
Ref14110	28866809	10.294	27.111	exon	chr10	+	28863801	28919434	NM_026138	6330407J23Rik	28866477	28867487	CpG:82
Ref14111	28866884	9.859	40.433	exon	chr10	+	28863801	28919434	NM_026138	6330407J23Rik	28866477	28867487	CpG:82
Ref14114	28866920	0	23.28	exon	chr10	+	28863801	28919434	NM_026138	6330407J23Rik	28866477	28867487	CpG:82
Ref14115	28866989	21.429	25.081	exon	chr10	+	28863801	28919434	NM_026138	6330407J23Rik	28866477	28867487	CpG:82
Ref14117	28867008	90.559	88.658	exon	chr10	+	28863801	28919434	NM_026138	6330407J23Rik	28866477	28867487	CpG:82
Ref14118	28867142	26.686	41.803	exon	chr10	+	28863801	28919434	NM_026138	6330407J23Rik	28866477	28867487	CpG:82
Ref14119	28867340	44.872	38.144	exon	chr10	+	28863801	28919434	NM_026138	6330407J23Rik	28866477	28867487	CpG:82
Ref14120	28868108	54.065	58.963	exon	chr10	+	28863801	28919434	NM_026138	6330407J23Rik	#	#	shore
Ref14121	28869252	71.094	69.613	intron	chr10	+	28863801	28919434	NM_026138	6330407J23Rik	#	#	shore
Ref14134	28916812	99.273	99.318	exon	chr10	+	28863801	28919434	NM_026138	6330407J23Rik	28916429	28917293	CpG:70
Ref14135	28916919	99.483	99.381	exon	chr10	+	28863801	28919434	NM_026138	6330407J23Rik	28916429	28917293	CpG:70
Ref14136	28917858	97.309	97.955	intron	chr10	+	28863801	28919434	NM_026138	6330407J23Rik	#	#	shore
Ref14193	29033078	0	23.306	exon	chr10	+	29032971	29066467	NM_001110195	Echdc1	29033048	29033392	CpG:42
Ref14194	29033166	15.909	42.64	intron	chr10	+	29032971	29066467	NM_001110195	Echdc1	29033048	29033392	CpG:42
Ref14211	29081303	21.374	35.233	intron	chr10	-	29063981	29082248	NM_001110198	Rnf146	#	#	shore
Ref14212	29081418	39.161	46.846	intron	chr10	-	29063981	29082248	NM_001110198	Rnf146	29081375	29082056	CpG:80
Ref14213	29081513	10.345	33.071	intron	chr10	-	29063981	29082248	NM_001110198	Rnf146	29081375	29082056	CpG:80
Ref14214	29081566	0	10.133	intron	chr10	-	29063981	29082248	NM_001110198	Rnf146	29081375	29082056	CpG:80
Ref14215	29081588	6.604	11.915	intron	chr10	-	29063981	29082248	NM_001110198	Rnf146	29081375	29082056	CpG:80
Ref14216	29081626	7.035	34.291	intron	chr10	-	29063981	29082248	NM_001110198	Rnf146	29081375	29082056	CpG:80
Ref14217	29081660	0	35.419	intron	chr10	-	29063981	29082248	NM_001110198	Rnf146	29081375	29082056	CpG:80
Ref14220	29081780	80	91.235	intron	chr10	-	29063981	29082248	NM_001110198	Rnf146	29081375	29082056	CpG:80
Ref14221	29081884	54.044	40.633	exon	chr10	-	29063981	29082248	NM_001110198	Rnf146	29081375	29082056	CpG:80
Ref14222	29081909	26.344	44.788	exon	chr10	-	29063981	29082248	NM_001110198	Rnf146	29081375	29082056	CpG:80
Ref14223	29082007	5.385	30.769	exon	chr10	-	29063981	29082248	NM_001110198	Rnf146	29081375	29082056	CpG:80
Ref14225	29082472	96.552	95.595	promotor	chr10	-	29063981	29082248	NM_001110198	Rnf146	#	#	shore
Ref14282	29230782	100	97.608	intron	chr10	-	29172912	29255673	NM_028351	Rspo3	#	#	#
Ref14291	29253214	58.824	43.946	intron	chr10	-	29172912	29255673	NM_028351	Rspo3	#	#	#
Ref14293	29253238	92.216	89.715	intron	chr10	-	29172912	29255673	NM_028351	Rspo3	#	#	#
Ref14294	29254026	51.692	43.373	intron	chr10	-	29172912	29255673	NM_028351	Rspo3	#	#	shore
Ref14295	29254545	65.882	59.34	intron	chr10	-	29172912	29255673	NM_028351	Rspo3	#	#	shore
Ref14296	29254759	61.202	45.2	intron	chr10	-	29172912	29255673	NM_028351	Rspo3	#	#	shore
Ref14298	29255376	64.65	64.018	exon	chr10	-	29172912	29255673	NM_028351	Rspo3	29255297	29255656	CpG:31
Ref14299	29255545	32.464	41.176	exon	chr10	-	29172912	29255673	NM_028351	Rspo3	29255297	29255656	CpG:31
Ref14300	29255655	4.947	38.687	exon	chr10	-	29172912	29255673	NM_028351	Rspo3	29255297	29255656	CpG:31
Ref14301	29255754	11.475	16.092	promotor	chr10	-	29172912	29255673	NM_028351	Rspo3	#	#	shore
Ref14302	29255859	0	26.168	promotor	chr10	-	29172912	29255673	NM_028351	Rspo3	#	#	shore
Ref14303	29255941	13.592	19.048	promotor	chr10	-	29172912	29255673	NM_028351	Rspo3	#	#	shore
Ref14316	29321949	80.426	70.167	intergenic	chr10	#	#	#	#	#	#	#	#
Ref14317	29325232	99.369	98.096	intergenic	chr10	#	#	#	#	#	#	#	#
Ref14387	29516070	99.084	99.511	intergenic	chr10	#	#	#	#	#	#	#	#
Ref14470	29756116	70.588	75.904	intergenic	chr10	#	#	#	#	#	#	#	#
Ref14491	29795916	99.501	99.673	intergenic	chr10	#	#	#	#	#	#	#	#
Ref14497	29807095	97.292	97.11	intergenic	chr10	#	#	#	#	#	#	#	#
Ref14518	29877996	98.276	97.674	intergenic	chr10	#	#	#	#	#	#	#	#
Ref14533	29919973	47.909	32.046	intron	chr10	-	29915814	29920346	NM_001109747	Cenpw	#	#	shore
Ref14534	29920102	14.894	47.727	intron	chr10	-	29915814	29920346	NM_001109747	Cenpw	29920045	29920437	CpG:44
Ref14536	29920133	65.831	48.98	intron	chr10	-	29915814	29920346	NM_001109747	Cenpw	29920045	29920437	CpG:44
Ref14537	29920380	27.632	46.733	promotor	chr10	-	29915814	29920346	NM_001109747	Cenpw	29920045	29920437	CpG:44
Ref14538	29920430	17.5	26.451	promotor	chr10	-	29915814	29920346	NM_001109747	Cenpw	29920045	29920437	CpG:44
Ref14624	30092929	98.246	98.61	intergenic	chr10	#	#	#	#	#	#	#	#
Ref14684	30237164	64.539	72.103	intergenic	chr10	#	#	#	#	#	#	#	#
Ref14686	30240004	96.988	92.492	intergenic	chr10	#	#	#	#	#	#	#	#
Ref14721	30319769	42.609	48.103	intron	chr10	-	30254030	30320555	NM_028604	Trmt11	#	#	shore
Ref14722	30320261	36.493	37.276	intron	chr10	-	30254030	30320555	NM_028604	Trmt11	30320172	30320593	CpG:39
Ref14723	30320346	0	46.862	intron	chr10	-	30254030	30320555	NM_028604	Trmt11	30320172	30320593	CpG:39
Ref14724	30320396	40.496	65.625	exon	chr10	-	30254030	30320555	NM_028604	Trmt11	30320172	30320593	CpG:39
Ref14725	30320456	22.047	33.735	exon	chr10	-	30254030	30320555	NM_028604	Trmt11	30320172	30320593	CpG:39
Ref14727	30320562	97.496	88.084	promotor	chr10	-	30254030	30320555	NM_028604	Trmt11	30320172	30320593	CpG:39
Ref14734	30337991	51.852	50.584	intron	chr10	-	30328012	30338172	NM_025798	Hint3	#	#	shore
[truncated: 158,151 more rows]
