# Supplementary material for: DNA methylation profiling in the thalamus and hippocampus of postnatal malnourished mice, including effects related to long-term potentiation
Source: BMC Neurosci. 2014 Feb 20;15:31. doi: 10.1186/1471-2202-15-31 (PMC3941971; doi:10.1186/1471-2202-15-31)
Supplement: Additional file 2: Table S1 — MSCC results of the thalamus for all MSCC 30+ sites. [file 1471-2202-15-31-S2.zip › 1529372002101629_add4.xlsx]

## Sheet: thalamus ann-1
Table S1: MSCC results of the thalamus for all MSCC 30+ sites (chr1 - chr9).
No.	location.	control	famine	region	chr	strand	TSS	TES	ref_seq	gene	CGIstart	CGIend	CGIname
Ref660226	3011026	85.52	92.118	intergenic	chr1	#	#	#	#	#	#	#	#
Ref660324	3243197	98.556	98.054	intron	chr1	-	3204562	3661579	NM_001011874	Xkr4	#	#	#
Ref660443	3660726	35.897	38.972	exon	chr1	-	3204562	3661579	NM_001011874	Xkr4	3660700	3661155	CpG:34
Ref660444	3660832	27.829	25.981	exon	chr1	-	3204562	3661579	NM_001011874	Xkr4	3660700	3661155	CpG:34
Ref660445	3661176	37.584	44.657	exon	chr1	-	3204562	3661579	NM_001011874	Xkr4	#	#	shore
Ref660446	3661262	12.389	23.604	exon	chr1	-	3204562	3661579	NM_001011874	Xkr4	#	#	shore
Ref660448	3661303	9.459	30.939	exon	chr1	-	3204562	3661579	NM_001011874	Xkr4	#	#	shore
Ref660449	3661528	29.642	29.022	exon	chr1	-	3204562	3661579	NM_001011874	Xkr4	#	#	shore
Ref660450	3661602	6.542	40.883	promotor	chr1	-	3204562	3661579	NM_001011874	Xkr4	#	#	shore
Ref660451	3661672	3.349	42.667	promotor	chr1	-	3204562	3661579	NM_001011874	Xkr4	#	#	shore
Ref660453	3661717	90.89	91.699	promotor	chr1	-	3204562	3661579	NM_001011874	Xkr4	#	#	shore
Ref660454	3661916	52.889	44.605	promotor	chr1	-	3204562	3661579	NM_001011874	Xkr4	#	#	shore
Ref660455	3661944	57.874	37.396	promotor	chr1	-	3204562	3661579	NM_001011874	Xkr4	#	#	shore
Ref660456	3662226	47.331	38.017	promotor	chr1	-	3204562	3661579	NM_001011874	Xkr4	#	#	shore
Ref660459	3681572	96.653	92.958	intergenic	chr1	#	#	#	#	#	#	#	#
Ref660548	3904453	94.326	93.599	intergenic	chr1	#	#	#	#	#	#	#	#
Ref660549	3905951	96.765	93.827	intergenic	chr1	#	#	#	#	#	#	#	#
Ref660588	3995070	93.182	94.624	intergenic	chr1	#	#	#	#	#	#	#	#
Ref660667	4238063	99.909	99.374	intergenic	chr1	#	#	#	#	#	#	#	#
Ref660672	4245809	97.288	96.694	intergenic	chr1	#	#	#	#	#	#	#	#
Ref660696	4343799	99.443	98.246	intron	chr1	-	4280926	4399322	NM_001195662	Rp1	#	#	#
Ref660707	4402662	76	77.348	promotor	chr1	-	4280926	4399322	NM_001195662	Rp1	#	#	#
Ref660711	4415070	97.143	99.318	intergenic	chr1	#	#	#	#	#	#	#	#
Ref660726	4444030	98.221	97.547	intergenic	chr1	#	#	#	#	#	#	#	#
Ref660727	4446512	95.595	92.647	intergenic	chr1	#	#	#	#	#	#	#	#
Ref660730	4461556	85.185	82.759	intergenic	chr1	#	#	#	#	#	#	#	#
Ref660736	4478688	85.366	80.992	terminator	chr1	-	4481008	4486494	NM_011441	Sox17	#	#	#
Ref660737	4482014	24.138	48.443	exon	chr1	-	4481008	4486494	NM_011441	Sox17	4481782	4483754	CpG:165
Ref660738	4482051	29.545	37.591	exon	chr1	-	4481008	4486494	NM_011441	Sox17	4481782	4483754	CpG:165
Ref660739	4482211	46.667	47.619	exon	chr1	-	4481008	4486494	NM_011441	Sox17	4481782	4483754	CpG:165
Ref660740	4482235	14	19.355	exon	chr1	-	4481008	4486494	NM_011441	Sox17	4481782	4483754	CpG:165
Ref660741	4482312	23.864	26.168	exon	chr1	-	4481008	4486494	NM_011441	Sox17	4481782	4483754	CpG:165
Ref660744	4482391	0	26.667	exon	chr1	-	4481008	4486494	NM_011441	Sox17	4481782	4483754	CpG:165
Ref660749	4482564	0	36.595	exon	chr1	-	4481008	4486494	NM_011441	Sox17	4481782	4483754	CpG:165
Ref660750	4482644	53.05	52.051	exon	chr1	-	4481008	4486494	NM_011441	Sox17	4481782	4483754	CpG:165
Ref660751	4482796	23.333	29.034	intron	chr1	-	4481008	4486494	NM_011441	Sox17	4481782	4483754	CpG:165
Ref660753	4483150	52.632	58.475	intron	chr1	-	4481008	4486494	NM_011441	Sox17	4481782	4483754	CpG:165
Ref660754	4483282	31.048	33.824	exon	chr1	-	4481008	4486494	NM_011441	Sox17	4481782	4483754	CpG:165
Ref660755	4483319	14.433	22.247	exon	chr1	-	4481008	4486494	NM_011441	Sox17	4481782	4483754	CpG:165
Ref660756	4483438	50	33.579	exon	chr1	-	4481008	4486494	NM_011441	Sox17	4481782	4483754	CpG:165
Ref660757	4483476	27.632	35.538	exon	chr1	-	4481008	4486494	NM_011441	Sox17	4481782	4483754	CpG:165
Ref660758	4483697	11.864	22.209	intron	chr1	-	4481008	4486494	NM_011441	Sox17	4481782	4483754	CpG:165
Ref660759	4483753	4.636	24.611	intron	chr1	-	4481008	4486494	NM_011441	Sox17	4481782	4483754	CpG:165
Ref660763	4486563	63.636	44.094	promotor	chr1	-	4481008	4486494	NM_011441	Sox17	#	#	shore
Ref660764	4487069	32.558	22.672	promotor	chr1	-	4481008	4486494	NM_011441	Sox17	4487028	4487689	CpG:47
Ref660765	4487164	38.462	29.652	promotor	chr1	-	4481008	4486494	NM_011441	Sox17	4487028	4487689	CpG:47
Ref660766	4487226	4.43	18.367	promotor	chr1	-	4481008	4486494	NM_011441	Sox17	4487028	4487689	CpG:47
Ref660767	4487368	20	51.812	promotor	chr1	-	4481008	4486494	NM_011441	Sox17	4487028	4487689	CpG:47
Ref660768	4487684	38.281	38.356	promotor	chr1	-	4481008	4486494	NM_011441	Sox17	4487028	4487689	CpG:47
Ref660840	4561699	49.329	49.256	intergenic	chr1	#	#	#	#	#	#	#	shore
Ref660841	4561884	31.532	35.644	intergenic	chr1	#	#	#	#	#	4561722	4562156	CpG:44
Ref660842	4561908	8.642	19.244	intergenic	chr1	#	#	#	#	#	4561722	4562156	CpG:44
Ref660843	4561964	12.727	25.249	intergenic	chr1	#	#	#	#	#	4561722	4562156	CpG:44
Ref660844	4562025	3.333	34.671	intergenic	chr1	#	#	#	#	#	4561722	4562156	CpG:44
Ref660845	4562112	5.932	14	intergenic	chr1	#	#	#	#	#	4561722	4562156	CpG:44
Ref660846	4562121	44.211	52.83	intergenic	chr1	#	#	#	#	#	4561722	4562156	CpG:44
Ref660856	4595492	100	99.548	intergenic	chr1	#	#	#	#	#	#	#	#
Ref660862	4602063	13.592	27.184	intergenic	chr1	#	#	#	#	#	#	#	#
Ref660863	4603615	92.92	93.649	intergenic	chr1	#	#	#	#	#	#	#	#
Ref660874	4644413	85.638	85.327	intergenic	chr1	#	#	#	#	#	#	#	#
Ref660875	4647117	66.667	71.446	intergenic	chr1	#	#	#	#	#	#	#	#
Ref660883	4679266	33.333	63.158	intergenic	chr1	#	#	#	#	#	4679265	4679478	CpG:24
Ref660890	4696557	95.381	91.099	intergenic	chr1	#	#	#	#	#	#	#	#
Ref660925	4774110	95.714	96.624	intron	chr1	-	4763278	4775807	NR_033530	Mrpl15	#	#	shore
Ref660926	4775824	63.762	68.1	promotor	chr1	-	4763278	4775807	NR_033530	Mrpl15	4775457	4775895	CpG:49
Ref660937	4791866	89.84	83.391	intergenic	chr1	#	#	#	#	#	#	#	#
Ref660941	4797944	0	30.341	promotor	chr1	+	4797973	4836816	NM_008866	Lypla1	4797640	4798184	CpG:73
Ref660942	4797989	12.727	24.446	exon	chr1	+	4797973	4836816	NM_008866	Lypla1	4797640	4798184	CpG:73
Ref660944	4798046	0	18.301	exon	chr1	+	4797973	4836816	NM_008866	Lypla1	4797640	4798184	CpG:73
Ref660945	4798079	9.767	31.976	intron	chr1	+	4797973	4836816	NM_008866	Lypla1	4797640	4798184	CpG:73
Ref660946	4798148	9.15	16.81	intron	chr1	+	4797973	4836816	NM_008866	Lypla1	4797640	4798184	CpG:73
Ref660947	4798172	12.727	21.538	intron	chr1	+	4797973	4836816	NM_008866	Lypla1	4797640	4798184	CpG:73
Ref660948	4798306	33.19	46.394	intron	chr1	+	4797973	4836816	NM_008866	Lypla1	#	#	shore
Ref660970	4832282	99.874	99.261	intron	chr1	+	4797973	4836816	NM_008866	Lypla1	#	#	#
Ref660984	4847712	40.314	59.977	promotor	chr1	+	4847774	4887990	NM_011541	Tcea1	4847546	4848453	CpG:83
Ref660985	4847884	19.444	27.924	exon	chr1	+	4847774	4887990	NM_011541	Tcea1	4847546	4848453	CpG:83
Ref660989	4848103	0	7.407	intron	chr1	+	4847774	4887990	NM_011541	Tcea1	4847546	4848453	CpG:83
Ref660993	4848159	58.696	55.301	intron	chr1	+	4847774	4887990	NM_011541	Tcea1	4847546	4848453	CpG:83
Ref660994	4848250	17.073	22.503	intron	chr1	+	4847774	4887990	NM_011541	Tcea1	4847546	4848453	CpG:83
Ref660995	4848399	75	79.016	intron	chr1	+	4847774	4887990	NM_011541	Tcea1	4847546	4848453	CpG:83
Ref660997	4848850	55.682	47.257	intron	chr1	+	4847774	4887990	NM_011541	Tcea1	#	#	shore
Ref661013	4874449	98.592	98.246	intron	chr1	+	4847774	4887990	NM_011541	Tcea1	#	#	#
Ref661021	4901238	90.625	93.333	intron	chr1	-	4899656	5009507	NM_021374	Rgs20	#	#	#
Ref661081	5008852	28	27.82	intron	chr1	-	4899656	5009507	NM_021374	Rgs20	5008638	5009792	CpG:77
Ref661082	5008895	5.882	12.963	intron	chr1	-	4899656	5009507	NM_021374	Rgs20	5008638	5009792	CpG:77
Ref661085	5009126	91.667	95.097	intron	chr1	-	4899656	5009507	NM_021374	Rgs20	5008638	5009792	CpG:77
Ref661086	5009270	47.15	47.745	intron	chr1	-	4899656	5009507	NM_021374	Rgs20	5008638	5009792	CpG:77
Ref661087	5009568	44.8	36.754	intron	chr1	-	4899656	5060366	NM_001177795	Rgs20	5008638	5009792	CpG:77
Ref661088	5009620	58.021	73.495	intron	chr1	-	4899656	5060366	NM_001177795	Rgs20	5008638	5009792	CpG:77
Ref661089	5009739	6.829	15.879	intron	chr1	-	4899656	5060366	NM_001177795	Rgs20	5008638	5009792	CpG:77
Ref661090	5009966	21.629	34.59	intron	chr1	-	4899656	5060366	NM_001177795	Rgs20	#	#	shore
Ref661091	5010118	46.503	54.015	intron	chr1	-	4899656	5060366	NM_001177795	Rgs20	#	#	shore
Ref661092	5010196	23.596	37.5	intron	chr1	-	4899656	5060366	NM_001177795	Rgs20	#	#	shore
Ref661094	5010270	38.889	31.818	intron	chr1	-	4899656	5060366	NM_001177795	Rgs20	#	#	shore
Ref661095	5010317	59.574	53.494	intron	chr1	-	4899656	5060366	NM_001177795	Rgs20	#	#	shore
Ref661096	5010656	59.29	53.165	intron	chr1	-	4899656	5060366	NM_001177795	Rgs20	#	#	shore
Ref661097	5010726	38.735	43.056	intron	chr1	-	4899656	5060366	NM_001177795	Rgs20	#	#	shore
Ref661098	5011103	77.47	70.733	exon	chr1	-	4899656	5060366	NM_001177795	Rgs20	#	#	shore
Ref661100	5012932	31.818	38.765	intron	chr1	-	4899656	5060366	NM_001177795	Rgs20	#	#	#
Ref661101	5013050	54.404	63.023	intron	chr1	-	4899656	5060366	NM_001177795	Rgs20	#	#	#
Ref661102	5013437	27.374	41.176	intron	chr1	-	4899656	5060366	NM_001177795	Rgs20	#	#	#
Ref661103	5013634	24.242	39.765	intron	chr1	-	4899656	5060366	NM_001177795	Rgs20	#	#	#
Ref661104	5013805	33.511	55.037	intron	chr1	-	4899656	5060366	NM_001177795	Rgs20	#	#	#
Ref661186	5073220	16.99	29.854	promotor	chr1	+	5073253	5152630	NM_133826	Atp6v1h	5073120	5073617	CpG:49
Ref661187	5073314	15.909	30.498	exon	chr1	+	5073253	5152630	NM_133826	Atp6v1h	5073120	5073617	CpG:49
Ref661190	5073414	27.778	41.454	intron	chr1	+	5073253	5152630	NM_133826	Atp6v1h	5073120	5073617	CpG:49
Ref661195	5073539	10	5.68	intron	chr1	+	5073253	5152630	NM_133826	Atp6v1h	5073120	5073617	CpG:49
Ref661196	5073577	0	15.73	intron	chr1	+	5073253	5152630	NM_133826	Atp6v1h	5073120	5073617	CpG:49
Ref661205	5114548	98.689	97.623	exon	chr1	+	5073253	5152630	NM_133826	Atp6v1h	#	#	#
Ref661217	5156090	97.952	97.644	terminator	chr1	+	5073253	5152630	NM_133826	Atp6v1h	#	#	#
Ref661226	5160886	100	99.213	intergenic	chr1	#	#	#	#	#	#	#	#
Ref661244	5186375	99.677	99.663	intergenic	chr1	#	#	#	#	#	#	#	#
Ref661402	5578572	37.692	38.662	promotor	chr1	+	5578573	5596214	NM_011011	Oprk1	#	#	#
Ref661403	5579296	91.519	82.806	exon	chr1	+	5578573	5596214	NM_011011	Oprk1	#	#	#
Ref661408	5598734	96.923	96.633	terminator	chr1	+	5578573	5596214	NM_011011	Oprk1	#	#	#
Ref661458	5784756	98.281	95.01	intergenic	chr1	#	#	#	#	#	#	#	#
Ref661503	5840375	99.343	99.101	intergenic	chr1	#	#	#	#	#	#	#	#
Ref661535	5905605	22.34	49.275	exon	chr1	-	5903787	5907479	NM_010342	Npbwr1	#	#	shore
Ref661539	5906413	85.083	88.538	exon	chr1	-	5903787	5907479	NM_010342	Npbwr1	#	#	shore
Ref661540	5906724	62.986	63.229	exon	chr1	-	5903787	5907479	NM_010342	Npbwr1	5906509	5907555	CpG:85
Ref661541	5906924	74.434	71.974	exon	chr1	-	5903787	5907479	NM_010342	Npbwr1	5906509	5907555	CpG:85
Ref661542	5906932	94.76	93.322	exon	chr1	-	5903787	5907479	NM_010342	Npbwr1	5906509	5907555	CpG:85
Ref661543	5907514	60.075	49.022	promotor	chr1	-	5903787	5907479	NM_010342	Npbwr1	5906509	5907555	CpG:85
Ref661544	5907554	27.273	44.094	promotor	chr1	-	5903787	5907479	NM_010342	Npbwr1	5906509	5907555	CpG:85
Ref661545	5907801	14.737	28	promotor	chr1	-	5903787	5907479	NM_010342	Npbwr1	#	#	shore
Ref661605	6063736	94.595	91.611	intergenic	chr1	#	#	#	#	#	#	#	#
Ref661616	6121553	99.077	96.76	intergenic	chr1	#	#	#	#	#	#	#	#
Ref661651	6176793	100	100	intergenic	chr1	#	#	#	#	#	#	#	#
Ref661661	6204392	35.648	42.008	promotor	chr1	+	6204742	6266185	NM_009826	Rb1cc1	#	#	shore
Ref661662	6204480	5.957	17.762	promotor	chr1	+	6204742	6266185	NM_009826	Rb1cc1	#	#	shore
Ref661663	6204652	51.22	33.202	promotor	chr1	+	6204742	6266185	NM_009826	Rb1cc1	6204511	6205413	CpG:107
Ref661666	6204720	28	59.85	promotor	chr1	+	6204742	6266185	NM_009826	Rb1cc1	6204511	6205413	CpG:107
Ref661667	6204810	3.889	17.125	exon	chr1	+	6204742	6266185	NM_009826	Rb1cc1	6204511	6205413	CpG:107
Ref661668	6204845	9.589	30.818	exon	chr1	+	6204742	6266185	NM_009826	Rb1cc1	6204511	6205413	CpG:107
Ref661670	6204888	14	50.45	exon	chr1	+	6204742	6266185	NM_009826	Rb1cc1	6204511	6205413	CpG:107
Ref661671	6205000	3.004	23.467	exon	chr1	+	6204742	6266185	NM_009826	Rb1cc1	6204511	6205413	CpG:107
Ref661672	6205036	14.189	7.343	exon	chr1	+	6204742	6266185	NM_009826	Rb1cc1	6204511	6205413	CpG:107
Ref661673	6205080	8.046	13.415	intron	chr1	+	6204742	6266185	NM_009826	Rb1cc1	6204511	6205413	CpG:107
Ref661675	6205125	8.861	19.048	intron	chr1	+	6204742	6266185	NM_009826	Rb1cc1	6204511	6205413	CpG:107
Ref661676	6205208	0	28.401	intron	chr1	+	6204742	6266185	NM_009826	Rb1cc1	6204511	6205413	CpG:107
Ref661677	6205283	0	19.811	intron	chr1	+	6204742	6266185	NM_009826	Rb1cc1	6204511	6205413	CpG:107
Ref661738	6348848	52.336	50.626	promotor	chr1	+	6349411	6384812	NM_001195732	Fam150a	#	#	shore
Ref661739	6349146	36.522	56.964	promotor	chr1	+	6349411	6384812	NM_001195732	Fam150a	#	#	shore
Ref661742	6349242	5.109	11.29	promotor	chr1	+	6349411	6384812	NM_001195732	Fam150a	6349163	6349523	CpG:29
Ref661743	6349310	9.459	29.043	promotor	chr1	+	6349411	6384812	NM_001195732	Fam150a	6349163	6349523	CpG:29
Ref661744	6349437	36.482	57.732	exon	chr1	+	6349411	6384812	NM_001195732	Fam150a	6349163	6349523	CpG:29
Ref661745	6349586	41.916	36.334	exon	chr1	+	6349411	6384812	NM_001195732	Fam150a	#	#	shore
Ref661759	6372973	33.333	50.45	intron	chr1	+	6349411	6384812	NM_001195732	Fam150a	6372972	6373284	CpG:42
Ref661765	6391244	96.685	94.452	intergenic	chr1	#	#	#	#	#	#	#	#
Ref661803	6431321	35.669	40.044	intergenic	chr1	#	#	#	#	#	6431281	6431693	CpG:36
Ref661804	6431405	29.268	38.65	intergenic	chr1	#	#	#	#	#	6431281	6431693	CpG:36
Ref661805	6431450	2.518	25.756	intergenic	chr1	#	#	#	#	#	6431281	6431693	CpG:36
Ref661808	6431563	95.958	95.455	intergenic	chr1	#	#	#	#	#	6431281	6431693	CpG:36
Ref661809	6431863	82.963	77.301	intergenic	chr1	#	#	#	#	#	#	#	shore
Ref661816	6457295	93.701	90.219	intergenic	chr1	#	#	#	#	#	#	#	#
Ref661851	6529052	99.75	99.682	intergenic	chr1	#	#	#	#	#	#	#	#
Ref661925	6794999	99.364	98.755	intron	chr1	+	6720131	6851021	NM_173868	St18	#	#	#
Ref661926	6797834	98.328	96.466	intron	chr1	+	6720131	6851021	NM_173868	St18	#	#	#
Ref661929	6811218	88.832	83.642	intron	chr1	+	6720131	6851021	NM_173868	St18	#	#	#
Ref661948	6868381	85.59	76.923	intergenic	chr1	#	#	#	#	#	#	#	#
Ref661971	6919026	78.698	73.684	intergenic	chr1	#	#	#	#	#	#	#	#
Ref661997	7005203	97.523	97.972	intergenic	chr1	#	#	#	#	#	#	#	#
Ref662008	7043564	99.355	99.251	intergenic	chr1	#	#	#	#	#	#	#	#
Ref662023	7078087	74.59	68.085	promotor	chr1	+	7079000	7163709	NM_183028	Pcmtd1	#	#	shore
Ref662024	7078675	44.04	30.737	promotor	chr1	+	7079000	7163709	NM_183028	Pcmtd1	7078572	7079352	CpG:85
Ref662025	7078771	64.979	44.52	promotor	chr1	+	7079000	7163709	NM_183028	Pcmtd1	7078572	7079352	CpG:85
Ref662026	7079077	94.644	92.114	exon	chr1	+	7079000	7163709	NM_183028	Pcmtd1	7078572	7079352	CpG:85
Ref662028	7079137	6.965	23.024	exon	chr1	+	7079000	7163709	NM_183028	Pcmtd1	7078572	7079352	CpG:85
Ref662029	7079176	16.355	19.728	exon	chr1	+	7079000	7163709	NM_183028	Pcmtd1	7078572	7079352	CpG:85
Ref662030	7079343	63.818	77.064	intron	chr1	+	7079000	7163709	NM_183028	Pcmtd1	7078572	7079352	CpG:85
Ref662090	7196416	51.429	50.867	intergenic	chr1	#	#	#	#	#	#	#	#
Ref662091	7197377	26.667	40	intergenic	chr1	#	#	#	#	#	#	#	#
Ref662114	7250778	99.474	99.377	intergenic	chr1	#	#	#	#	#	#	#	#
Ref662157	7298151	98.913	95.837	intergenic	chr1	#	#	#	#	#	#	#	#
Ref662158	7298751	92.5	87.874	intergenic	chr1	#	#	#	#	#	#	#	#
Ref662159	7301390	96.748	95.205	intergenic	chr1	#	#	#	#	#	#	#	#
Ref662205	7352910	100	99.769	intergenic	chr1	#	#	#	#	#	#	#	#
Ref662216	7387517	48.555	29.84	intergenic	chr1	#	#	#	#	#	#	#	shore
Ref662217	7387865	34.483	32.598	intergenic	chr1	#	#	#	#	#	7387827	7388675	CpG:64
Ref662218	7387903	26.776	64.403	intergenic	chr1	#	#	#	#	#	7387827	7388675	CpG:64
Ref662219	7388096	47.41	31.818	intergenic	chr1	#	#	#	#	#	7387827	7388675	CpG:64
Ref662220	7388266	68.786	67.532	intergenic	chr1	#	#	#	#	#	7387827	7388675	CpG:64
Ref662221	7388591	37.603	35.358	intergenic	chr1	#	#	#	#	#	7387827	7388675	CpG:64
Ref662222	7388636	30.837	30.013	intergenic	chr1	#	#	#	#	#	7387827	7388675	CpG:64
Ref662293	7592867	99.093	97.688	intergenic	chr1	#	#	#	#	#	#	#	#
Ref662327	7662326	89.189	84.848	intergenic	chr1	#	#	#	#	#	#	#	#
Ref662382	7766508	74.939	76.46	intergenic	chr1	#	#	#	#	#	#	#	#
Ref662384	7769734	86.42	83.363	intergenic	chr1	#	#	#	#	#	#	#	#
Ref662445	7892865	98.148	96.815	intergenic	chr1	#	#	#	#	#	#	#	#
Ref662474	7945294	97.468	97.297	intergenic	chr1	#	#	#	#	#	#	#	#
Ref662500	8016196	98.054	97.297	intergenic	chr1	#	#	#	#	#	#	#	#
Ref662520	8055519	99.291	99.418	intergenic	chr1	#	#	#	#	#	#	#	#
Ref662532	8073857	99.19	98.896	intergenic	chr1	#	#	#	#	#	#	#	#
Ref662534	8080821	95.726	96.552	intergenic	chr1	#	#	#	#	#	#	#	#
Ref662651	8278628	98.698	96.518	intergenic	chr1	#	#	#	#	#	#	#	#
Ref662714	8460459	97.416	96.593	intron	chr1	-	8352741	9289811	NM_027671	Sntg1	#	#	#
Ref662715	8467043	92.803	94.096	intron	chr1	-	8352741	9289811	NM_027671	Sntg1	#	#	#
Ref662735	8517698	95.128	97.55	intron	chr1	-	8352741	9289811	NM_027671	Sntg1	#	#	#
Ref662807	8695247	94.595	91.163	intron	chr1	-	8352741	9289811	NM_027671	Sntg1	#	#	#
Ref662812	8702167	96.552	96.732	intron	chr1	-	8352741	9289811	NM_027671	Sntg1	#	#	#
Ref662825	8734595	84.375	89.27	intron	chr1	-	8352741	9289811	NM_027671	Sntg1	#	#	#
Ref662888	8915803	93.22	89.233	intron	chr1	-	8352741	9289811	NM_027671	Sntg1	#	#	#
Ref662893	8927239	86.697	82.126	intron	chr1	-	8352741	9289811	NM_027671	Sntg1	#	#	#
Ref663033	9288433	73.077	53.846	exon	chr1	-	8352741	9289811	NM_027671	Sntg1	#	#	shore
Ref663034	9288678	61.25	46.069	exon	chr1	-	8352741	9289811	NM_027671	Sntg1	#	#	shore
Ref663035	9288849	26.25	44.698	exon	chr1	-	8352741	9289811	NM_027671	Sntg1	#	#	shore
Ref663036	9289334	11.23	31.144	exon	chr1	-	8352741	9289811	NM_027671	Sntg1	9289296	9290101	CpG:61
Ref663037	9289407	35.354	38.356	exon	chr1	-	8352741	9289811	NM_027671	Sntg1	9289296	9290101	CpG:61
Ref663038	9289517	11.2	9.502	exon	chr1	-	8352741	9289811	NM_027671	Sntg1	9289296	9290101	CpG:61
Ref663039	9289534	82.639	79.675	exon	chr1	-	8352741	9289811	NM_027671	Sntg1	9289296	9290101	CpG:61
Ref663040	9289855	28.507	40.158	promotor	chr1	-	8352741	9289811	NM_027671	Sntg1	9289296	9290101	CpG:61
Ref663041	9289949	2.482	23.729	promotor	chr1	-	8352741	9289811	NM_027671	Sntg1	9289296	9290101	CpG:61
Ref663042	9290018	4.403	38.911	promotor	chr1	-	8352741	9289811	NM_027671	Sntg1	9289296	9290101	CpG:61
Ref663052	9306914	96.703	94.867	intergenic	chr1	#	#	#	#	#	#	#	#
Ref663075	9375001	97.778	96.923	intergenic	chr1	#	#	#	#	#	#	#	#
Ref663085	9388070	98.718	95.293	intergenic	chr1	#	#	#	#	#	#	#	#
Ref663137	9505862	90.258	88.189	intergenic	chr1	#	#	#	#	#	#	#	#
Ref663139	9517025	92.735	93.255	intergenic	chr1	#	#	#	#	#	#	#	#
Ref663141	9518975	99.34	99.756	intergenic	chr1	#	#	#	#	#	#	#	#
Ref663146	9535370	47.059	64.865	promotor	chr1	+	9535488	9537536	NM_021511	Rrs1	9535350	9536349	CpG:97
Ref663151	9535528	38.095	51.444	exon	chr1	+	9535488	9537536	NM_021511	Rrs1	9535350	9536349	CpG:97
Ref663152	9535763	41.049	42.375	exon	chr1	+	9535488	9537536	NM_021511	Rrs1	9535350	9536349	CpG:97
Ref663153	9535774	33.735	51.422	exon	chr1	+	9535488	9537536	NM_021511	Rrs1	9535350	9536349	CpG:97
Ref663154	9535882	33.22	47.185	exon	chr1	+	9535488	9537536	NM_021511	Rrs1	9535350	9536349	CpG:97
Ref663155	9536052	49.667	46.653	exon	chr1	+	9535488	9537536	NM_021511	Rrs1	9535350	9536349	CpG:97
Ref663158	9536348	11.864	6.467	exon	chr1	+	9535488	9537536	NM_021511	Rrs1	9535350	9536349	CpG:97
Ref663159	9536550	68.293	46.927	exon	chr1	+	9535488	9537536	NM_021511	Rrs1	#	#	shore
Ref663162	9538123	74.375	62.077	promotor	chr1	+	9538126	9568049	NR_027664	Adhfe1	#	#	shore
Ref663163	9538668	81.159	79.675	intron	chr1	+	9538126	9568049	NR_027664	Adhfe1	#	#	#
Ref663164	9538744	71.489	35.897	intron	chr1	+	9538126	9568049	NR_027664	Adhfe1	#	#	#
Ref663165	9541963	97.902	95.988	intron	chr1	+	9538126	9568049	NR_027664	Adhfe1	#	#	#
Ref663171	9549018	99.796	99.291	intron	chr1	+	9538126	9568049	NR_027664	Adhfe1	#	#	#
Ref663174	9554770	68.814	71.979	intron	chr1	+	9538126	9568049	NR_027664	Adhfe1	#	#	#
Ref663181	9591227	58.333	56.494	intron	chr1	-	9550913	9621173	NR_015470	2610203C22Rik	#	#	#
Ref663182	9591634	37.234	35.689	intron	chr1	-	9550913	9621173	NR_015470	2610203C22Rik	#	#	#
Ref663184	9592097	90.811	89.066	intron	chr1	-	9550913	9621173	NR_015470	2610203C22Rik	#	#	#
Ref663187	9596633	88	81.577	intron	chr1	-	9550913	9621173	NR_015470	2610203C22Rik	#	#	#
Ref663189	9599446	82.353	80.1	intron	chr1	-	9550913	9621173	NR_015470	2610203C22Rik	#	#	#
Ref663191	9601966	68.712	53.846	intron	chr1	-	9550913	9621173	NR_015470	2610203C22Rik	#	#	#
Ref663194	9604607	97.826	95.983	intron	chr1	-	9550913	9621173	NR_015470	2610203C22Rik	#	#	#
Ref663197	9616589	99.443	98.563	intron	chr1	-	9550913	9621173	NR_015470	2610203C22Rik	#	#	#
Ref663200	9620134	82.938	91.17	intron	chr1	-	9550913	9621173	NR_015470	2610203C22Rik	#	#	#
Ref663201	9620169	62.15	55.547	intron	chr1	-	9550913	9621173	NR_015470	2610203C22Rik	#	#	#
Ref663202	9620446	85.505	77.375	intron	chr1	-	9550913	9621173	NR_015470	2610203C22Rik	#	#	#
Ref663211	9639046	66.5	56.68	intergenic	chr1	#	#	#	#	#	#	#	#
Ref663223	9689992	26.36	21.388	intron	chr1	-	9658915	9690290	NM_008651	Mybl1	9689866	9690962	CpG:87
Ref663224	9690177	28.616	34.216	exon	chr1	-	9658915	9690290	NM_008651	Mybl1	9689866	9690962	CpG:87
Ref663225	9690248	19.444	61.781	exon	chr1	-	9658915	9690290	NM_008651	Mybl1	9689866	9690962	CpG:87
Ref663226	9690254	37.984	86.195	exon	chr1	-	9658915	9690290	NM_008651	Mybl1	9689866	9690962	CpG:87
Ref663227	9690341	35.753	37.89	promotor	chr1	-	9658915	9690290	NM_008651	Mybl1	9689866	9690962	CpG:87
Ref663228	9690579	56.322	31.818	promotor	chr1	-	9658915	9690290	NM_008651	Mybl1	9689866	9690962	CpG:87
Ref663230	9690635	99.559	99.339	promotor	chr1	-	9658915	9690290	NM_008651	Mybl1	9689866	9690962	CpG:87
Ref663231	9690673	13.889	33.006	promotor	chr1	-	9658915	9690290	NM_008651	Mybl1	9689866	9690962	CpG:87
Ref663232	9690764	23.973	62.107	promotor	chr1	-	9658915	9690290	NM_008651	Mybl1	9689866	9690962	CpG:87
Ref663235	9690814	19.048	21.687	promotor	chr1	-	9658915	9690290	NM_008651	Mybl1	9689866	9690962	CpG:87
Ref663236	9691197	50.299	39.182	promotor	chr1	-	9658915	9690290	NM_008651	Mybl1	#	#	shore
Ref663257	9737968	25.128	28.378	exon	chr1	-	9713277	9738463	NM_173443	Vcpip1	9737641	9738726	CpG:89
Ref663258	9738058	20	65.517	exon	chr1	-	9713277	9738463	NM_173443	Vcpip1	9737641	9738726	CpG:89
Ref663261	9738142	36.458	32	exon	chr1	-	9713277	9738463	NM_173443	Vcpip1	9737641	9738726	CpG:89
Ref663262	9738299	22.254	40.87	exon	chr1	-	9713277	9738463	NM_173443	Vcpip1	9737641	9738726	CpG:89
Ref663263	9738387	39.252	32.584	exon	chr1	-	9713277	9738463	NM_173443	Vcpip1	9737641	9738726	CpG:89
Ref663264	9738571	19.444	38.457	exon	chr1	+	9737728	9761337	NR_040462	1700034P13Rik	9737641	9738726	CpG:89
Ref663268	9747189	76.562	85.744	intron	chr1	+	9737728	9761337	NR_040462	1700034P13Rik	#	#	#
Ref663277	9760742	98.338	98.418	intron	chr1	+	9737728	9761337	NR_040462	1700034P13Rik	#	#	#
Ref663299	9787977	23.864	36.187	promotor	chr1	+	9788210	9892649	NM_133220	Sgk3	9787902	9788733	CpG:95
Ref663300	9787995	6.087	20.965	promotor	chr1	+	9788210	9892649	NM_133220	Sgk3	9787902	9788733	CpG:95
Ref663301	9788066	3.318	30.282	promotor	chr1	+	9788210	9892649	NM_133220	Sgk3	9787902	9788733	CpG:95
Ref663302	9788149	22.273	42.264	promotor	chr1	+	9788210	9892649	NM_133220	Sgk3	9787902	9788733	CpG:95
Ref663303	9788198	0	5.109	promotor	chr1	+	9788210	9892649	NM_133220	Sgk3	9787902	9788733	CpG:95
Ref663316	9788429	0	25.081	intron	chr1	+	9788210	9892649	NM_133220	Sgk3	9787902	9788733	CpG:95
Ref663317	9788490	2.789	28.941	intron	chr1	+	9788210	9892649	NM_133220	Sgk3	9787902	9788733	CpG:95
Ref663318	9788525	3.182	8.563	intron	chr1	+	9788210	9892649	NM_133220	Sgk3	9787902	9788733	CpG:95
Ref663319	9788568	89.766	85.249	intron	chr1	+	9788210	9892649	NM_133220	Sgk3	9787902	9788733	CpG:95
Ref663320	9788755	14.384	18.682	intron	chr1	+	9788210	9892649	NM_133220	Sgk3	#	#	shore
Ref663349	9837975	84.483	81.283	intron	chr1	+	9788210	9892649	NM_133220	Sgk3	#	#	shore
Ref663350	9838417	34.426	25.276	intron	chr1	+	9788210	9892649	NM_133220	Sgk3	9838246	9838611	CpG:40
Ref663351	9838461	8.333	15.094	intron	chr1	+	9788210	9892649	NM_133220	Sgk3	9838246	9838611	CpG:40
Ref663352	9838500	23.729	30.845	intron	chr1	+	9788210	9892649	NM_133220	Sgk3	9838246	9838611	CpG:40
Ref663353	9838538	0	27.451	intron	chr1	+	9788210	9892649	NM_133220	Sgk3	9838246	9838611	CpG:40
Ref663354	9838579	5	18.216	intron	chr1	+	9788210	9892649	NM_133220	Sgk3	9838246	9838611	CpG:40
Ref663360	9847887	86.066	76.038	intron	chr1	+	9788210	9892649	NM_133220	Sgk3	#	#	#
Ref663372	9868494	92.562	95.253	intron	chr1	+	9788210	9892649	NM_133220	Sgk3	#	#	#
Ref663374	9872046	98.571	97.608	intron	chr1	+	9788210	9892649	NM_133220	Sgk3	#	#	#
Ref663387	9898687	50	57.198	promotor	chr1	+	9898718	9931035	NM_177722	6030422M02Rik	#	#	#
Ref663388	9898843	24.138	33.358	intron	chr1	+	9898718	9931035	NM_177722	6030422M02Rik	#	#	#
Ref663389	9898957	52.74	46.108	intron	chr1	+	9898718	9931035	NM_177722	6030422M02Rik	#	#	#
Ref663404	9934002	50.909	67.847	intron	chr1	-	9932105	9934199	NR_024067	Snhg6	9933866	9934277	CpG:46
Ref663405	9934026	7.609	22.88	intron	chr1	-	9932105	9934199	NR_024067	Snhg6	9933866	9934277	CpG:46
Ref663406	9934123	22.857	34.477	exon	chr1	-	9932105	9934199	NR_024067	Snhg6	9933866	9934277	CpG:46
Ref663407	9934253	24.476	42.671	promotor	chr1	-	9932105	9934199	NR_024067	Snhg6	9933866	9934277	CpG:46
Ref663419	9957224	89.13	84.581	terminator	chr1	-	9958706	9999201	NM_145692	Lrrc67	9957199	9958411	CpG:128
Ref663420	9957233	38.415	51.812	terminator	chr1	-	9958706	9999201	NM_145692	Lrrc67	9957199	9958411	CpG:128
Ref663421	9957434	17.588	21.175	terminator	chr1	-	9958706	9999201	NM_145692	Lrrc67	9957199	9958411	CpG:128
Ref663423	9957476	76.667	88.22	terminator	chr1	-	9958706	9999201	NM_145692	Lrrc67	9957199	9958411	CpG:128
Ref663424	9957575	16.092	36.754	terminator	chr1	-	9958706	9999201	NM_145692	Lrrc67	9957199	9958411	CpG:128
Ref663425	9957590	4.348	22.764	terminator	chr1	-	9958706	9999201	NM_145692	Lrrc67	9957199	9958411	CpG:128
Ref663426	9957627	6.364	23.908	terminator	chr1	-	9958706	9999201	NM_145692	Lrrc67	9957199	9958411	CpG:128
Ref663427	9957703	0	18.006	terminator	chr1	-	9958706	9999201	NM_145692	Lrrc67	9957199	9958411	CpG:128
Ref663428	9957751	52.72	45.016	terminator	chr1	-	9958706	9999201	NM_145692	Lrrc67	9957199	9958411	CpG:128
Ref663429	9958002	18.421	48.766	terminator	chr1	-	9958706	9999201	NM_145692	Lrrc67	9957199	9958411	CpG:128
Ref663430	9958083	21.053	17.563	terminator	chr1	-	9958706	9999201	NM_145692	Lrrc67	9957199	9958411	CpG:128
Ref663431	9958128	4.268	25.208	terminator	chr1	-	9958706	9999201	NM_145692	Lrrc67	9957199	9958411	CpG:128
Ref663432	9958278	5.645	27.492	terminator	chr1	-	9958706	9999201	NM_145692	Lrrc67	9957199	9958411	CpG:128
Ref663433	9958318	9.091	9.556	terminator	chr1	-	9958706	9999201	NM_145692	Lrrc67	9957199	9958411	CpG:128
Ref663434	9958324	63.374	76.153	terminator	chr1	-	9958706	9999201	NM_145692	Lrrc67	9957199	9958411	CpG:128
Ref663435	9958393	4.795	13.527	terminator	chr1	-	9958706	9999201	NM_145692	Lrrc67	9957199	9958411	CpG:128
Ref663448	9985906	99.88	100	intron	chr1	-	9958706	9999201	NM_145692	Lrrc67	#	#	#
Ref663455	9999093	23.333	37.086	intron	chr1	-	9958706	9999201	NM_145692	Lrrc67	#	#	#
Ref663456	9999443	53.261	45.587	promotor	chr1	-	9958706	9999201	NM_145692	Lrrc67	#	#	#
Ref663469	10027881	56.25	43.946	exon	chr1	-	10014911	10027979	NM_013715	Cops5	#	#	shore
Ref663471	10028032	5.932	31.483	promotor	chr1	+	10028298	10126849	NM_026493	Cspp1	10028031	10028296	CpG:31
Ref663472	10028146	13.333	24.561	promotor	chr1	+	10028298	10126849	NM_026493	Cspp1	10028031	10028296	CpG:31
Ref663473	10028239	41.791	41.948	promotor	chr1	+	10028298	10126849	NM_026493	Cspp1	10028031	10028296	CpG:31
Ref663478	10029121	83.094	81.537	intron	chr1	+	10028298	10126849	NM_026493	Cspp1	#	#	shore
Ref663479	10029746	61.165	33.333	intron	chr1	+	10028298	10126849	NM_026493	Cspp1	#	#	shore
Ref663480	10029757	41.667	35.754	intron	chr1	+	10028298	10126849	NM_026493	Cspp1	#	#	shore
Ref663481	10029885	23.333	36.681	intron	chr1	+	10028298	10126849	NM_026493	Cspp1	#	#	shore
Ref663483	10029912	37.168	39.589	intron	chr1	+	10028298	10126849	NM_026493	Cspp1	#	#	shore
Ref663489	10030084	6.306	19.98	intron	chr1	+	10028298	10126849	NM_026493	Cspp1	#	#	shore
Ref663490	10030134	9.722	17.598	intron	chr1	+	10028298	10126849	NM_026493	Cspp1	#	#	shore
Ref663491	10030167	3.59	21.237	intron	chr1	+	10028298	10126849	NM_026493	Cspp1	#	#	shore
Ref663492	10030207	23.333	17.484	intron	chr1	+	10028298	10126849	NM_026493	Cspp1	#	#	shore
Ref663493	10030227	49.246	60.039	intron	chr1	+	10028298	10126849	NM_026493	Cspp1	#	#	shore
Ref663494	10030359	44.92	45.603	intron	chr1	+	10028298	10126849	NM_026493	Cspp1	10029826	10030360	CpG:60
Ref663509	10073707	99.541	99.573	intron	chr1	+	10028298	10126849	NM_026493	Cspp1	#	#	#
Ref663531	10123942	75.833	78.322	intron	chr1	+	10028298	10126849	NM_026493	Cspp1	#	#	#
Ref663535	10130612	95.765	91.018	exon	chr1	-	10127587	10222751	NM_001102430	Arfgef1	#	#	#
Ref663538	10131700	93.333	87.892	exon	chr1	-	10127587	10222751	NM_001102430	Arfgef1	#	#	#
Ref663566	10222290	45	24.779	intron	chr1	-	10127587	10222751	NM_001102430	Arfgef1	10222224	10223509	CpG:136
Ref663567	10222320	0	16.052	intron	chr1	-	10127587	10222751	NM_001102430	Arfgef1	10222224	10223509	CpG:136
Ref663568	10222380	15.135	12.918	intron	chr1	-	10127587	10222751	NM_001102430	Arfgef1	10222224	10223509	CpG:136
Ref663569	10222418	11.475	20.424	intron	chr1	-	10127587	10222751	NM_001102430	Arfgef1	10222224	10223509	CpG:136
Ref663570	10222443	21.32	49.282	intron	chr1	-	10127587	10222751	NM_001102430	Arfgef1	10222224	10223509	CpG:136
Ref663571	10222535	39.461	47.018	exon	chr1	-	10127587	10222751	NM_001102430	Arfgef1	10222224	10223509	CpG:136
Ref663572	10222608	6.604	18.103	exon	chr1	-	10127587	10222751	NM_001102430	Arfgef1	10222224	10223509	CpG:136
Ref663573	10222646	13.109	13.111	exon	chr1	-	10127587	10222751	NM_001102430	Arfgef1	10222224	10223509	CpG:136
Ref663574	10222733	15.123	41.767	exon	chr1	-	10127587	10222751	NM_001102430	Arfgef1	10222224	10223509	CpG:136
Ref663575	10222820	5.556	20.878	promotor	chr1	-	10127587	10222751	NM_001102430	Arfgef1	10222224	10223509	CpG:136
Ref663578	10222884	11.864	0	promotor	chr1	-	10127587	10222751	NM_001102430	Arfgef1	10222224	10223509	CpG:136
Ref663580	10222921	9.459	43.946	promotor	chr1	-	10127587	10222751	NM_001102430	Arfgef1	10222224	10223509	CpG:136
Ref663581	10223043	44.411	30.224	promotor	chr1	-	10127587	10222751	NM_001102430	Arfgef1	10222224	10223509	CpG:136
Ref663582	10223190	35.22	45.066	promotor	chr1	-	10127587	10222751	NM_001102430	Arfgef1	10222224	10223509	CpG:136
Ref663583	10223214	29.167	58.844	promotor	chr1	-	10127587	10222751	NM_001102430	Arfgef1	10222224	10223509	CpG:136
Ref663584	10223361	70.153	83.217	promotor	chr1	-	10127587	10222751	NM_001102430	Arfgef1	10222224	10223509	CpG:136
Ref663585	10223417	25.926	44.444	promotor	chr1	-	10127587	10222751	NM_001102430	Arfgef1	10222224	10223509	CpG:136
Ref663586	10223424	86.879	71.014	promotor	chr1	-	10127587	10222751	NM_001102430	Arfgef1	10222224	10223509	CpG:136
Ref663587	10223771	64.251	74.61	promotor	chr1	-	10127587	10222751	NM_001102430	Arfgef1	#	#	shore
Ref663601	10245783	93.724	94.118	intergenic	chr1	#	#	#	#	#	#	#	#
Ref663625	10313509	97.674	95.486	terminator	chr1	-	10314807	10710024	NM_177834	Cpa6	#	#	#
Ref663640	10372986	98.503	99.445	intron	chr1	-	10314807	10710024	NM_177834	Cpa6	#	#	#
Ref663750	10686110	85.185	82.085	intron	chr1	-	10314807	10710024	NM_177834	Cpa6	#	#	#
Ref663759	10709761	35	52.418	exon	chr1	-	10314807	10710024	NM_177834	Cpa6	#	#	#
Ref663866	10909801	81.553	71.338	intergenic	chr1	#	#	#	#	#	#	#	#
Ref663867	10910213	98.913	97.304	intergenic	chr1	#	#	#	#	#	#	#	#
Ref663897	10983614	35.294	52.539	exon	chr1	+	10983545	11293763	NM_029525	Prex2	10983567	10984086	CpG:56
Ref663899	10983647	0	34.515	exon	chr1	+	10983545	11293763	NM_029525	Prex2	10983567	10984086	CpG:56
Ref663900	10983732	79.793	90.114	exon	chr1	+	10983545	11293763	NM_029525	Prex2	10983567	10984086	CpG:56
Ref663902	10983765	79.459	75.773	exon	chr1	+	10983545	11293763	NM_029525	Prex2	10983567	10984086	CpG:56
Ref663903	10983866	28.866	38.905	exon	chr1	+	10983545	11293763	NM_029525	Prex2	10983567	10984086	CpG:56
Ref663904	10984000	26.119	29.555	intron	chr1	+	10983545	11293763	NM_029525	Prex2	10983567	10984086	CpG:56
Ref663905	10984048	43.077	42.798	intron	chr1	+	10983545	11293763	NM_029525	Prex2	10983567	10984086	CpG:56
Ref663906	10984340	34.752	40.352	intron	chr1	+	10983545	11293763	NM_029525	Prex2	#	#	shore
Ref663964	11168203	73.684	84.848	intron	chr1	+	10983545	11293763	NM_029525	Prex2	#	#	#
Ref664018	11318470	98.718	97.86	intergenic	chr1	#	#	#	#	#	#	#	#
Ref664020	11319564	13.861	34.059	intergenic	chr1	#	#	#	#	#	#	#	#
Ref664021	11319684	15.73	23.032	intergenic	chr1	#	#	#	#	#	#	#	#
Ref664022	11319733	10.145	40.191	intergenic	chr1	#	#	#	#	#	#	#	#
Ref664058	11403982	50.556	46.532	promotor	chr1	+	11404185	11965983	NM_177173	A830018L16Rik	#	#	shore
Ref664059	11404268	22.477	33.413	exon	chr1	+	11404185	11965983	NM_177173	A830018L16Rik	11404141	11404546	CpG:44
Ref664060	11404326	15.385	8.875	exon	chr1	+	11404185	11965983	NM_177173	A830018L16Rik	11404141	11404546	CpG:44
Ref664061	11404489	33.654	32.914	exon	chr1	+	11404185	11965983	NM_177173	A830018L16Rik	11404141	11404546	CpG:44
Ref664116	11593461	99.383	99.726	intron	chr1	+	11404185	11965983	NM_177173	A830018L16Rik	#	#	#
Ref664247	11807248	98.592	99.115	intron	chr1	+	11404185	11965983	NM_177173	A830018L16Rik	#	#	#
Ref664268	11861890	99.75	98.873	intron	chr1	+	11404185	11965983	NM_177173	A830018L16Rik	#	#	#
Ref664317	11951438	98.99	98.645	intron	chr1	+	11404185	11965983	NM_177173	A830018L16Rik	#	#	#
Ref664454	12388539	60	69.816	intergenic	chr1	#	#	#	#	#	#	#	#
Ref664460	12412425	99.922	99.829	intergenic	chr1	#	#	#	#	#	#	#	#
Ref664546	12631607	85.991	84.449	intergenic	chr1	#	#	#	#	#	#	#	#
Ref664565	12680767	98.966	95.817	promotor	chr1	+	12682510	12850453	NM_001198565	Sulf1	#	#	#
Ref664566	12683010	47.239	57.082	intron	chr1	+	12682510	12850453	NM_001198565	Sulf1	#	#	#
Ref664587	12708343	29.787	44.211	intron	chr1	+	12682510	12850453	NM_001198565	Sulf1	#	#	#
Ref664588	12708550	59.091	63.415	intron	chr1	+	12682510	12850453	NM_001198565	Sulf1	#	#	#
Ref664589	12709082	79.245	79.003	intron	chr1	+	12682510	12850453	NM_001198565	Sulf1	#	#	#
Ref664608	12746127	98.288	98.797	intron	chr1	+	12682510	12850453	NM_001198565	Sulf1	#	#	#
Ref664624	12781998	91	92.047	intron	chr1	+	12682510	12850453	NM_001198565	Sulf1	#	#	#
Ref664626	12785343	32.812	52.282	intron	chr1	+	12682510	12850453	NM_001198565	Sulf1	#	#	#
Ref664640	12804477	93.631	85.101	intron	chr1	+	12682510	12850453	NM_001198565	Sulf1	#	#	#
Ref664641	12804644	82.533	71.066	intron	chr1	+	12682510	12850453	NM_001198565	Sulf1	#	#	#
Ref664643	12805300	41.791	29.319	intron	chr1	+	12682510	12850453	NM_001198565	Sulf1	#	#	#
Ref664656	12825418	51.852	65.116	intron	chr1	+	12682510	12850453	NM_001198565	Sulf1	#	#	#
Ref664657	12825673	25.455	45.476	intron	chr1	+	12682510	12850453	NM_001198565	Sulf1	#	#	#
Ref664659	12826220	22.826	44.444	exon	chr1	+	12682510	12850453	NM_001198565	Sulf1	#	#	#
Ref664663	12829888	89.944	86.65	intron	chr1	+	12682510	12850453	NM_001198565	Sulf1	#	#	#
Ref664664	12833826	98.799	98.224	intron	chr1	+	12682510	12850453	NM_001198565	Sulf1	#	#	#
Ref664682	12855108	85.59	85.612	terminator	chr1	+	12682510	12850453	NM_001198565	Sulf1	#	#	#
Ref664683	12856288	98.281	96	terminator	chr1	-	12856630	12981216	NM_172841	Slco5a1	#	#	#
Ref664687	12865945	73.684	58.015	intron	chr1	-	12856630	12981216	NM_172841	Slco5a1	#	#	#
Ref664703	12905711	99.432	99.756	intron	chr1	-	12856630	12981216	NM_172841	Slco5a1	#	#	#
Ref664710	12933436	99.615	99.421	intron	chr1	-	12856630	12981216	NM_172841	Slco5a1	#	#	#
Ref664712	12944000	95.319	95.837	intron	chr1	-	12856630	12981216	NM_172841	Slco5a1	#	#	#
Ref664732	12980440	66.5	58.611	exon	chr1	-	12856630	12981216	NM_172841	Slco5a1	#	#	shore
Ref664736	12980683	6.604	8.714	exon	chr1	-	12856630	12981216	NM_172841	Slco5a1	#	#	shore
Ref664737	12980781	10.256	28.571	exon	chr1	-	12856630	12981216	NM_172841	Slco5a1	#	#	shore
Ref664738	12980870	20.488	17.231	exon	chr1	-	12856630	12981216	NM_172841	Slco5a1	12980799	12981281	CpG:34
Ref664739	12981100	96.949	96.202	exon	chr1	-	12856630	12981216	NM_172841	Slco5a1	12980799	12981281	CpG:34
Ref664740	12981107	17.5	13.462	exon	chr1	-	12856630	12981216	NM_172841	Slco5a1	12980799	12981281	CpG:34
Ref664741	12981211	31.461	52.733	exon	chr1	-	12856630	12981216	NM_172841	Slco5a1	12980799	12981281	CpG:34
Ref664742	12981694	56.204	34.077	promotor	chr1	-	12856630	12981216	NM_172841	Slco5a1	#	#	shore
Ref664744	12981901	30.108	30.108	promotor	chr1	-	12856630	12981216	NM_172841	Slco5a1	#	#	shore
Ref664745	12982124	7.292	52.188	promotor	chr1	-	12856630	12981216	NM_172841	Slco5a1	#	#	shore
Ref664747	12982282	0	9.292	promotor	chr1	-	12856630	12981216	NM_172841	Slco5a1	#	#	shore
Ref664748	12982320	0	18.656	promotor	chr1	-	12856630	12981216	NM_172841	Slco5a1	#	#	shore
Ref664749	12982362	67.422	63.058	promotor	chr1	-	12856630	12981216	NM_172841	Slco5a1	#	#	shore
Ref664750	12982541	10.606	33.19	promotor	chr1	-	12856630	12981216	NM_172841	Slco5a1	#	#	shore
Ref664751	12982633	22.801	32.963	promotor	chr1	-	12856630	12981216	NM_172841	Slco5a1	#	#	shore
Ref664752	12982839	44.231	38.215	promotor	chr1	-	12856630	12981216	NM_172841	Slco5a1	#	#	shore
Ref664753	12983223	41.525	55.446	promotor	chr1	-	12856630	12981216	NM_172841	Slco5a1	#	#	shore
Ref664782	13014980	98.568	97.974	intergenic	chr1	#	#	#	#	#	#	#	#
Ref664783	13016993	94.203	90.358	intergenic	chr1	#	#	#	#	#	#	#	#
Ref664787	13019550	95.987	89.729	intergenic	chr1	#	#	#	#	#	#	#	#
Ref664788	13021871	71.556	42.897	intergenic	chr1	#	#	#	#	#	#	#	#
Ref664790	13029214	92.891	89.478	intergenic	chr1	#	#	#	#	#	#	#	#
Ref664799	13042307	0	15.094	intergenic	chr1	#	#	#	#	#	#	#	#
Ref664802	13046159	98.625	93.78	intergenic	chr1	#	#	#	#	#	#	#	#
Ref664805	13047987	56	60.998	intergenic	chr1	#	#	#	#	#	#	#	#
Ref664816	13057801	98.165	98.214	intergenic	chr1	#	#	#	#	#	#	#	#
Ref664817	13060054	94.143	91.582	intergenic	chr1	#	#	#	#	#	#	#	#
Ref664820	13065018	77.348	83.613	intergenic	chr1	#	#	#	#	#	#	#	#
Ref664822	13067449	84.541	83.895	intergenic	chr1	#	#	#	#	#	#	#	#
Ref664826	13072093	85.135	86.269	intergenic	chr1	#	#	#	#	#	#	#	#
Ref664844	13093657	62.891	57.944	intergenic	chr1	#	#	#	#	#	#	#	#
Ref664845	13094125	56.193	55.323	intergenic	chr1	#	#	#	#	#	#	#	#
Ref664846	13094199	27.344	28.571	intergenic	chr1	#	#	#	#	#	#	#	#
Ref664853	13095187	95.094	95.09	intergenic	chr1	#	#	#	#	#	#	#	#
Ref664871	13115461	32.407	58.588	exon	chr1	-	13103508	13117244	NM_001081209	Prdm14	#	#	shore
Ref664872	13115680	75.919	75.138	exon	chr1	-	13103508	13117244	NM_001081209	Prdm14	#	#	shore
Ref664873	13116215	71.591	64.539	intron	chr1	-	13103508	13117244	NM_001081209	Prdm14	#	#	shore
Ref664875	13116391	14.286	34.168	intron	chr1	-	13103508	13117244	NM_001081209	Prdm14	13116379	13116750	CpG:30
Ref664876	13116533	32.391	45.072	intron	chr1	-	13103508	13117244	NM_001081209	Prdm14	13116379	13116750	CpG:30
Ref664877	13116672	44.608	56.028	intron	chr1	-	13103508	13117244	NM_001081209	Prdm14	13116379	13116750	CpG:30
Ref664878	13116857	33.671	26.492	intron	chr1	-	13103508	13117244	NM_001081209	Prdm14	#	#	shore
Ref664879	13116984	47.782	49.965	intron	chr1	-	13103508	13117244	NM_001081209	Prdm14	#	#	shore
Ref664880	13117289	45.511	32.749	promotor	chr1	-	13103508	13117244	NM_001081209	Prdm14	#	#	shore
Ref664881	13118078	53.846	45.344	promotor	chr1	-	13103508	13117244	NM_001081209	Prdm14	#	#	shore
Ref664882	13118437	82.186	51.317	promotor	chr1	-	13103508	13117244	NM_001081209	Prdm14	#	#	shore
Ref664884	13118578	37.984	46.281	promotor	chr1	-	13103508	13117244	NM_001081209	Prdm14	#	#	shore
Ref664885	13123378	93.834	90.842	intergenic	chr1	#	#	#	#	#	#	#	#
Ref664886	13123527	95.89	94.071	intergenic	chr1	#	#	#	#	#	#	#	#
Ref664887	13125820	95.266	93.333	terminator	chr1	-	13129239	13364164	NM_008678	Ncoa2	#	#	#
Ref664892	13133250	95.039	89.722	intron	chr1	-	13129239	13364164	NM_008678	Ncoa2	#	#	#
Ref664894	13136488	91.803	85.513	intron	chr1	-	13129239	13364164	NM_008678	Ncoa2	#	#	#
Ref664900	13140124	93.333	87.089	intron	chr1	-	13129239	13364164	NM_008678	Ncoa2	#	#	#
Ref664901	13140818	98.824	95.89	exon	chr1	-	13129239	13364164	NM_008678	Ncoa2	#	#	#
Ref664903	13146106	100	99.454	intron	chr1	-	13129239	13364164	NM_008678	Ncoa2	#	#	#
Ref664911	13152345	97.756	94.382	exon	chr1	-	13129239	13364164	NM_008678	Ncoa2	#	#	#
Ref664922	13164662	91.971	80	exon	chr1	-	13129239	13364164	NM_008678	Ncoa2	#	#	#
Ref664923	13164889	98.99	95.422	exon	chr1	-	13129239	13364164	NM_008678	Ncoa2	#	#	#
Ref664938	13173950	71.918	74.916	intron	chr1	-	13129239	13364164	NM_008678	Ncoa2	#	#	#
Ref664939	13177404	99.703	98.98	intron	chr1	-	13129239	13364164	NM_008678	Ncoa2	#	#	#
Ref664941	13178785	72.917	68.958	intron	chr1	-	13129239	13364164	NM_008678	Ncoa2	#	#	#
Ref664944	13183036	76.087	64.58	intron	chr1	-	13129239	13364164	NM_008678	Ncoa2	#	#	#
Ref664954	13195360	90.547	82.759	intron	chr1	-	13129239	13364164	NM_008678	Ncoa2	#	#	#
Ref664965	13213740	11.667	30.108	intron	chr1	-	13129239	13364164	NM_008678	Ncoa2	#	#	#
Ref664967	13215625	52.027	46.602	intron	chr1	-	13129239	13364164	NM_008678	Ncoa2	#	#	#
Ref664978	13244152	84.583	85.998	intron	chr1	-	13129239	13364164	NM_008678	Ncoa2	#	#	#
Ref664982	13249607	98.148	99.157	intron	chr1	-	13129239	13364164	NM_008678	Ncoa2	#	#	#
Ref664992	13255664	99.464	98.96	intron	chr1	-	13129239	13364164	NM_008678	Ncoa2	#	#	#
Ref665014	13301868	89.286	77.876	intron	chr1	-	13129239	13364164	NM_008678	Ncoa2	#	#	#
Ref665015	13302982	92.453	86.111	intron	chr1	-	13129239	13364164	NM_008678	Ncoa2	#	#	#
Ref665016	13304488	51.124	41.86	intron	chr1	-	13129239	13364164	NM_008678	Ncoa2	#	#	#
Ref665017	13304797	77	53.412	intron	chr1	-	13129239	13364164	NM_008678	Ncoa2	#	#	#
Ref665020	13306899	29.577	22.764	intron	chr1	-	13129239	13364164	NM_008678	Ncoa2	#	#	#
Ref665026	13312481	91.828	90.741	intron	chr1	-	13129239	13364164	NM_008678	Ncoa2	#	#	#
Ref665028	13314288	73.684	63.768	intron	chr1	-	13129239	13364164	NM_008678	Ncoa2	#	#	#
Ref665029	13315819	91.648	91.261	intron	chr1	-	13129239	13364164	NM_008678	Ncoa2	#	#	#
Ref665030	13320874	84.926	89.6	intron	chr1	-	13129239	13364164	NM_008678	Ncoa2	#	#	#
Ref665034	13326056	96.474	95.274	intron	chr1	-	13129239	13364164	NM_008678	Ncoa2	#	#	#
Ref665035	13329353	84.848	73.083	intron	chr1	-	13129239	13364164	NM_008678	Ncoa2	#	#	#
Ref665040	13339288	98.99	97.636	intron	chr1	-	13129239	13364164	NM_008678	Ncoa2	#	#	#
Ref665046	13354605	97.489	93.455	intron	chr1	-	13129239	13364164	NM_008678	Ncoa2	#	#	#
Ref665053	13362433	36.601	60.805	intron	chr1	-	13129239	13364164	NM_008678	Ncoa2	#	#	shore
Ref665054	13362614	87.22	92.705	intron	chr1	-	13129239	13364164	NM_008678	Ncoa2	#	#	shore
Ref665055	13362621	96.767	96.437	intron	chr1	-	13129239	13364164	NM_008678	Ncoa2	#	#	shore
Ref665056	13362837	33.333	43.299	intron	chr1	-	13129239	13364164	NM_008678	Ncoa2	13362827	13364875	CpG:188
Ref665057	13362889	14.815	22.483	intron	chr1	-	13129239	13364164	NM_008678	Ncoa2	13362827	13364875	CpG:188
Ref665058	13363034	15.217	39.655	intron	chr1	-	13129239	13364164	NM_008678	Ncoa2	13362827	13364875	CpG:188
Ref665061	13363084	10.37	28.365	intron	chr1	-	13129239	13364164	NM_008678	Ncoa2	13362827	13364875	CpG:188
Ref665062	13363197	22.897	20.091	intron	chr1	-	13129239	13364164	NM_008678	Ncoa2	13362827	13364875	CpG:188
Ref665063	13363232	25.225	22.662	intron	chr1	-	13129239	13364164	NM_008678	Ncoa2	13362827	13364875	CpG:188
Ref665065	13363299	7.865	36.739	intron	chr1	-	13129239	13364164	NM_008678	Ncoa2	13362827	13364875	CpG:188
Ref665066	13363335	42.424	14.634	intron	chr1	-	13129239	13364164	NM_008678	Ncoa2	13362827	13364875	CpG:188
Ref665067	13363359	17.073	20.588	intron	chr1	-	13129239	13364164	NM_008678	Ncoa2	13362827	13364875	CpG:188
Ref665068	13363445	42.857	26.966	intron	chr1	-	13129239	13364164	NM_008678	Ncoa2	13362827	13364875	CpG:188
Ref665070	13363501	5.738	7.713	intron	chr1	-	13129239	13364164	NM_008678	Ncoa2	13362827	13364875	CpG:188
Ref665071	13363537	7.447	4.288	intron	chr1	-	13129239	13364164	NM_008678	Ncoa2	13362827	13364875	CpG:188
Ref665075	13363594	32.184	34.193	intron	chr1	-	13129239	13364164	NM_008678	Ncoa2	13362827	13364875	CpG:188
Ref665076	13363623	0	19.444	intron	chr1	-	13129239	13364164	NM_008678	Ncoa2	13362827	13364875	CpG:188
Ref665077	13363680	0	36.197	intron	chr1	-	13129239	13364164	NM_008678	Ncoa2	13362827	13364875	CpG:188
Ref665078	13363746	4.094	11.024	intron	chr1	-	13129239	13364164	NM_008678	Ncoa2	13362827	13364875	CpG:188
Ref665079	13363773	0	6.948	intron	chr1	-	13129239	13364164	NM_008678	Ncoa2	13362827	13364875	CpG:188
Ref665081	13363825	0	21.141	intron	chr1	-	13129239	13364164	NM_008678	Ncoa2	13362827	13364875	CpG:188
Ref665085	13363930	21.212	0	intron	chr1	-	13129239	13364164	NM_008678	Ncoa2	13362827	13364875	CpG:188
Ref665086	13363958	15.789	22.888	intron	chr1	-	13129239	13364164	NM_008678	Ncoa2	13362827	13364875	CpG:188
Ref665087	13364323	42.819	35.897	promotor	chr1	-	13129239	13364164	NM_008678	Ncoa2	13362827	13364875	CpG:188
Ref665088	13364362	0	19.197	promotor	chr1	-	13129239	13364164	NM_008678	Ncoa2	13362827	13364875	CpG:188
Ref665089	13364371	85.828	84.498	promotor	chr1	-	13129239	13364164	NM_008678	Ncoa2	13362827	13364875	CpG:188
Ref665090	13364570	31.111	46.968	promotor	chr1	-	13129239	13364164	NM_008678	Ncoa2	13362827	13364875	CpG:188
Ref665091	13364688	87.5	94.601	promotor	chr1	-	13129239	13364164	NM_008678	Ncoa2	13362827	13364875	CpG:188
Ref665093	13364742	29.697	41.558	promotor	chr1	-	13129239	13364164	NM_008678	Ncoa2	13362827	13364875	CpG:188
Ref665094	13364861	13.208	14.508	promotor	chr1	-	13129239	13364164	NM_008678	Ncoa2	13362827	13364875	CpG:188
Ref665101	13375688	100	99.637	intergenic	chr1	#	#	#	#	#	#	#	#
Ref665120	13416527	8.696	17.103	intergenic	chr1	#	#	#	#	#	#	#	#
Ref665121	13416701	0	6.015	intergenic	chr1	#	#	#	#	#	#	#	#
Ref665123	13416929	79.621	73.684	intergenic	chr1	#	#	#	#	#	#	#	#
Ref665133	13447649	90.547	85.934	intergenic	chr1	#	#	#	#	#	#	#	#
Ref665138	13454869	66.142	67.572	intergenic	chr1	#	#	#	#	#	#	#	#
Ref665156	13478927	98.097	98.155	intergenic	chr1	#	#	#	#	#	#	#	#
Ref665162	13486693	82.895	81.595	intergenic	chr1	#	#	#	#	#	#	#	#
Ref665163	13492308	99.093	97.932	intergenic	chr1	#	#	#	#	#	#	#	#
Ref665178	13519624	79.245	73.083	intergenic	chr1	#	#	#	#	#	#	#	#
Ref665181	13520995	97.004	95.224	intergenic	chr1	#	#	#	#	#	#	#	#
Ref665182	13522729	97.03	93.927	intergenic	chr1	#	#	#	#	#	#	#	#
Ref665183	13523360	97.135	96.88	intergenic	chr1	#	#	#	#	#	#	#	#
Ref665184	13524341	99.443	98.741	intergenic	chr1	#	#	#	#	#	#	#	#
Ref665190	13533120	76.166	67.742	intergenic	chr1	#	#	#	#	#	#	#	#
Ref665226	13560317	97.222	95.274	intron	chr1	-	13554782	13579945	NM_028173	Tram1	#	#	#
Ref665232	13565817	98.171	98.896	intron	chr1	-	13554782	13579945	NM_028173	Tram1	#	#	#
Ref665241	13579276	3.111	40.544	intron	chr1	-	13554782	13579945	NM_028173	Tram1	13579243	13580258	CpG:101
Ref665242	13579343	0	10.646	intron	chr1	-	13554782	13579945	NM_028173	Tram1	13579243	13580258	CpG:101
Ref665244	13579430	0	12.082	intron	chr1	-	13554782	13579945	NM_028173	Tram1	13579243	13580258	CpG:101
Ref665246	13579450	0	26.667	intron	chr1	-	13554782	13579945	NM_028173	Tram1	13579243	13580258	CpG:101
Ref665247	13579500	9.333	14.795	intron	chr1	-	13554782	13579945	NM_028173	Tram1	13579243	13580258	CpG:101
Ref665248	13579511	0	17.391	intron	chr1	-	13554782	13579945	NM_028173	Tram1	13579243	13580258	CpG:101
Ref665250	13579578	81.579	85.796	intron	chr1	-	13554782	13579945	NM_028173	Tram1	13579243	13580258	CpG:101
Ref665254	13579664	83.333	77.186	intron	chr1	-	13554782	13579945	NM_028173	Tram1	13579243	13580258	CpG:101
Ref665255	13579965	67.638	55.8	promotor	chr1	-	13554782	13579945	NM_028173	Tram1	13579243	13580258	CpG:101
Ref665261	13589314	76.562	75.578	intergenic	chr1	#	#	#	#	#	#	#	#
Ref665292	13639840	77.778	57.143	intron	chr1	-	13615979	13650590	NM_145381	Lactb2	#	#	#
Ref665298	13650004	53.846	37.333	intron	chr1	-	13615979	13650590	NM_145381	Lactb2	#	#	shore
Ref665299	13650417	55.682	42.492	exon	chr1	-	13615979	13650590	NM_145381	Lactb2	13650312	13650813	CpG:49
Ref665300	13650463	20.192	42.287	exon	chr1	-	13615979	13650590	NM_145381	Lactb2	13650312	13650813	CpG:49
Ref665301	13650556	13.41	40.38	exon	chr1	-	13615979	13650590	NM_145381	Lactb2	13650312	13650813	CpG:49
Ref665302	13650636	25.926	49.743	promotor	chr1	-	13615979	13650590	NM_145381	Lactb2	13650312	13650813	CpG:49
Ref665303	13650670	51.073	43.256	promotor	chr1	-	13615979	13650590	NM_145381	Lactb2	13650312	13650813	CpG:49
Ref665304	13650803	29.661	39.674	promotor	chr1	-	13615979	13650590	NM_145381	Lactb2	13650312	13650813	CpG:49
Ref665322	13695665	99.142	98.246	terminator	chr1	+	13658851	13691804	NM_001011873	Xkr9	#	#	#
Ref665364	13761810	81.25	81.464	intergenic	chr1	#	#	#	#	#	#	#	#
Ref665372	13775494	97.222	97.902	terminator	chr1	-	13775765	13777010	NR_004447	Gm5523	#	#	#
Ref665396	13833883	100	99.418	intergenic	chr1	#	#	#	#	#	#	#	#
Ref665398	13836893	63.636	60.317	intergenic	chr1	#	#	#	#	#	#	#	#
Ref665469	13986107	96.953	94.792	intergenic	chr1	#	#	#	#	#	#	#	#
Ref665470	13988385	93.701	93.392	intergenic	chr1	#	#	#	#	#	#	#	#
Ref665563	14174613	95.455	95.622	intron	chr1	-	14159038	14300280	NM_010164	Eya1	#	#	#
Ref665565	14179273	88.024	81.894	intron	chr1	-	14159038	14300280	NM_010164	Eya1	#	#	#
Ref665587	14242677	99.653	98.741	exon	chr1	-	14159038	14300280	NM_010164	Eya1	#	#	#
Ref665599	14281934	95.349	96.741	intron	chr1	-	14159038	14300280	NM_010164	Eya1	#	#	#
Ref665604	14293824	71.186	89.083	intron	chr1	-	14159038	14300280	NM_010164	Eya1	#	#	#
Ref665607	14299837	32.749	18.919	exon	chr1	-	14159038	14300280	NM_010164	Eya1	14299828	14300117	CpG:35
Ref665608	14299887	0	16.263	exon	chr1	-	14159038	14300280	NM_010164	Eya1	14299828	14300117	CpG:35
Ref665611	14299918	62.304	63.092	exon	chr1	-	14159038	14300280	NM_010164	Eya1	14299828	14300117	CpG:35
Ref665692	14485876	87.978	77.064	intergenic	chr1	#	#	#	#	#	#	#	#
Ref665698	14496082	70.335	76.145	intergenic	chr1	#	#	#	#	#	#	#	shore
Ref665699	14496687	13.333	38.155	intergenic	chr1	#	#	#	#	#	14496622	14497229	CpG:48
Ref665700	14496705	65.182	60.993	intergenic	chr1	#	#	#	#	#	14496622	14497229	CpG:48
Ref665701	14497042	62.654	57.619	intergenic	chr1	#	#	#	#	#	14496622	14497229	CpG:48
Ref665703	14497092	80.435	72.832	intergenic	chr1	#	#	#	#	#	14496622	14497229	CpG:48
Ref665704	14497409	63.298	64.135	intergenic	chr1	#	#	#	#	#	#	#	shore
Ref665731	14585663	97.368	98.824	intergenic	chr1	#	#	#	#	#	#	#	#
Ref665748	14646855	98.625	98.797	intergenic	chr1	#	#	#	#	#	#	#	#
Ref665776	14702073	94.515	90.161	intergenic	chr1	#	#	#	#	#	#	#	#
Ref665785	14729806	87.5	84.848	intergenic	chr1	#	#	#	#	#	#	#	#
Ref665786	14729984	84.737	84.297	intergenic	chr1	#	#	#	#	#	#	#	#
Ref665787	14730591	99.035	96.68	intergenic	chr1	#	#	#	#	#	#	#	#
Ref665788	14732967	94.792	95.248	intergenic	chr1	#	#	#	#	#	#	#	#
Ref665797	14745260	25.455	34.251	intron	chr1	-	14743428	14746047	NM_010827	Msc	14745232	14745884	CpG:68
Ref665798	14745287	14.815	43.9	intron	chr1	-	14743428	14746047	NM_010827	Msc	14745232	14745884	CpG:68
Ref665799	14745489	41.622	40.191	exon	chr1	-	14743428	14746047	NM_010827	Msc	14745232	14745884	CpG:68
Ref665800	14745661	17.754	50.646	exon	chr1	-	14743428	14746047	NM_010827	Msc	14745232	14745884	CpG:68
Ref665801	14745758	73.182	92.135	exon	chr1	-	14743428	14746047	NM_010827	Msc	14745232	14745884	CpG:68
Ref665805	14745873	27.391	42.844	exon	chr1	-	14743428	14746047	NM_010827	Msc	14745232	14745884	CpG:68
Ref665806	14746053	17.157	21.281	promotor	chr1	-	14743428	14746047	NM_010827	Msc	#	#	shore
Ref665807	14747111	62.5	66.351	promotor	chr1	-	14743428	14746047	NM_010827	Msc	#	#	shore
Ref665823	14809393	88.189	85.376	intergenic	chr1	#	#	#	#	#	#	#	#
Ref665861	14908934	33.333	38.095	exon	chr1	-	14862728	14908943	NM_177781	Trpa1	#	#	#
Ref665862	14908982	0	15.954	promotor	chr1	-	14862728	14908943	NM_177781	Trpa1	#	#	#
Ref665940	15048504	97.297	97.762	intergenic	chr1	#	#	#	#	#	#	#	#
Ref665941	15050334	98.246	97.258	intergenic	chr1	#	#	#	#	#	#	#	#
Ref665990	15136585	99.447	99.261	intergenic	chr1	#	#	#	#	#	#	#	#
Ref665998	15164999	96.855	98.366	intergenic	chr1	#	#	#	#	#	#	#	#
Ref666038	15259614	99.183	99.526	intergenic	chr1	#	#	#	#	#	#	#	#
Ref666043	15274765	92.809	93.119	intergenic	chr1	#	#	#	#	#	#	#	shore
Ref666044	15276534	69.369	50.602	intergenic	chr1	#	#	#	#	#	15276499	15277259	CpG:87
Ref666045	15276558	5.072	29.365	intergenic	chr1	#	#	#	#	#	15276499	15277259	CpG:87
Ref666046	15276627	41.766	33.439	intergenic	chr1	#	#	#	#	#	15276499	15277259	CpG:87
Ref666047	15276697	0	19.58	intergenic	chr1	#	#	#	#	#	15276499	15277259	CpG:87
Ref666048	15276716	0	29.577	intergenic	chr1	#	#	#	#	#	15276499	15277259	CpG:87
Ref666049	15276748	7.292	13.462	intergenic	chr1	#	#	#	#	#	15276499	15277259	CpG:87
Ref666050	15276782	0	24.168	intergenic	chr1	#	#	#	#	#	15276499	15277259	CpG:87
Ref666051	15276814	37.143	48.078	intergenic	chr1	#	#	#	#	#	15276499	15277259	CpG:87
Ref666052	15276953	7.865	35.203	intergenic	chr1	#	#	#	#	#	15276499	15277259	CpG:87
Ref666053	15276983	26.515	24.034	intergenic	chr1	#	#	#	#	#	15276499	15277259	CpG:87
Ref666054	15277104	29.661	43.662	intergenic	chr1	#	#	#	#	#	15276499	15277259	CpG:87
Ref666055	15277344	42.857	28.866	intergenic	chr1	#	#	#	#	#	#	#	shore
Ref666056	15277396	60.955	55.949	intergenic	chr1	#	#	#	#	#	#	#	shore
Ref666057	15277832	63.636	61.896	intergenic	chr1	#	#	#	#	#	#	#	shore
Ref666075	15320217	99.783	99.878	intron	chr1	+	15302532	15704295	NM_001098528	Kcnb2	#	#	#
Ref666124	15510678	99.391	97.712	intron	chr1	+	15302532	15704295	NM_001098528	Kcnb2	#	#	#
Ref666149	15626460	99.653	98.741	intron	chr1	+	15302532	15704295	NM_001098528	Kcnb2	#	#	#
Ref666150	15634874	68.108	75.626	intron	chr1	+	15302532	15704295	NM_001098528	Kcnb2	#	#	#
Ref666152	15639747	77.778	68.22	intron	chr1	+	15302532	15704295	NM_001098528	Kcnb2	#	#	#
Ref666153	15640172	83.227	75.16	intron	chr1	+	15302532	15704295	NM_001098528	Kcnb2	#	#	#
Ref666154	15642205	89.231	74.987	intron	chr1	+	15302532	15704295	NM_001098528	Kcnb2	#	#	#
Ref666155	15642827	76.642	84.848	intron	chr1	+	15302532	15704295	NM_001098528	Kcnb2	#	#	#
Ref666159	15649883	95.062	92.417	intron	chr1	+	15302532	15704295	NM_001098528	Kcnb2	#	#	#
Ref666203	15749121	98.054	98.824	intergenic	chr1	#	#	#	#	#	#	#	#
Ref666212	15758896	96.25	95.657	intergenic	chr1	#	#	#	#	#	#	#	#
Ref666220	15781999	72.593	60.432	intergenic	chr1	#	#	#	#	#	#	#	#
Ref666227	15795251	78.14	87.885	promotor	chr1	+	15795738	15833510	NM_009352	Terf1	#	#	shore
Ref666228	15795786	51.55	37.315	exon	chr1	+	15795738	15833510	NM_009352	Terf1	15795672	15796189	CpG:60
Ref666230	15796059	13.725	23.529	intron	chr1	+	15795738	15833510	NM_009352	Terf1	15795672	15796189	CpG:60
Ref666231	15796102	8.974	20.217	intron	chr1	+	15795738	15833510	NM_009352	Terf1	15795672	15796189	CpG:60
Ref666232	15796137	3.571	24.986	intron	chr1	+	15795738	15833510	NM_009352	Terf1	15795672	15796189	CpG:60
Ref666233	15796301	27.559	36.255	intron	chr1	+	15795738	15833510	NM_009352	Terf1	#	#	shore
Ref666270	15882502	50.578	57.094	intron	chr1	-	15843942	15882803	NM_001033288	Gm106	15882501	15883133	CpG:52
Ref666271	15882556	35.714	27.247	exon	chr1	-	15843942	15882803	NM_001033288	Gm106	15882501	15883133	CpG:52
Ref666272	15882639	15.556	30.797	exon	chr1	-	15843942	15882803	NM_001033288	Gm106	15882501	15883133	CpG:52
Ref666274	15882685	52.128	37.086	exon	chr1	-	15843942	15882803	NM_001033288	Gm106	15882501	15883133	CpG:52
Ref666275	15882979	40.741	38.225	promotor	chr1	-	15843942	15882803	NM_001033288	Gm106	15882501	15883133	CpG:52
Ref666276	15883052	0	22.374	promotor	chr1	-	15843942	15882803	NM_001033288	Gm106	15882501	15883133	CpG:52
Ref666277	15883091	34.568	37.333	promotor	chr1	-	15843942	15882803	NM_001033288	Gm106	15882501	15883133	CpG:52
Ref666288	15901476	99.324	100	intergenic	chr1	#	#	#	#	#	#	#	#
Ref666381	16083038	56.25	41.176	intron	chr1	-	16056059	16083122	NM_001243238	4930444P10Rik	16083037	16083452	CpG:41
Ref666382	16083097	29.502	48.395	exon	chr1	-	16056059	16083122	NM_001243238	4930444P10Rik	16083037	16083452	CpG:41
Ref666383	16083209	4.375	30.396	promotor	chr1	-	16056059	16083122	NM_001243238	4930444P10Rik	16083037	16083452	CpG:41
Ref666384	16083240	12.281	27.861	promotor	chr1	-	16056059	16083122	NM_001243238	4930444P10Rik	16083037	16083452	CpG:41
Ref666385	16083291	10.448	16.031	promotor	chr1	-	16056059	16083122	NM_001243238	4930444P10Rik	16083037	16083452	CpG:41
Ref666386	16083299	0	16.834	promotor	chr1	-	16056059	16083122	NM_001243238	4930444P10Rik	16083037	16083452	CpG:41
Ref666387	16083336	10.687	6.048	promotor	chr1	-	16056059	16083122	NM_001243238	4930444P10Rik	16083037	16083452	CpG:41
Ref666389	16083356	0	4.321	promotor	chr1	-	16056059	16083122	NM_001243238	4930444P10Rik	16083037	16083452	CpG:41
Ref666390	16083395	16.817	30.518	promotor	chr1	-	16056059	16083122	NM_001243238	4930444P10Rik	16083037	16083452	CpG:41
Ref666391	16083549	28	52.038	promotor	chr1	-	16056059	16083122	NM_001243238	4930444P10Rik	#	#	shore
Ref666397	16093868	93.235	87.746	intron	chr1	-	16091375	16094514	NM_011291	Rpl7	#	#	shore
Ref666400	16094233	40.777	39.791	intron	chr1	-	16091375	16094514	NM_011291	Rpl7	#	#	shore
Ref666402	16094563	53.846	55.565	promotor	chr1	+	16095962	16122631	NM_133832	Rdh10	#	#	shore
Ref666403	16094999	37.658	42.506	promotor	chr1	+	16095962	16122631	NM_133832	Rdh10	16094846	16096372	CpG:169
Ref666404	16095080	18.229	40.032	promotor	chr1	+	16095962	16122631	NM_133832	Rdh10	16094846	16096372	CpG:169
Ref666405	16095153	10.769	21.374	promotor	chr1	+	16095962	16122631	NM_133832	Rdh10	16094846	16096372	CpG:169
Ref666406	16095212	0	18.301	promotor	chr1	+	16095962	16122631	NM_133832	Rdh10	16094846	16096372	CpG:169
Ref666407	16095333	10.769	38.538	promotor	chr1	+	16095962	16122631	NM_133832	Rdh10	16094846	16096372	CpG:169
Ref666408	16095367	0	9.318	promotor	chr1	+	16095962	16122631	NM_133832	Rdh10	16094846	16096372	CpG:169
Ref666409	16095384	14.894	35.897	promotor	chr1	+	16095962	16122631	NM_133832	Rdh10	16094846	16096372	CpG:169
Ref666410	16095434	17.797	24.658	promotor	chr1	+	16095962	16122631	NM_133832	Rdh10	16094846	16096372	CpG:169
Ref666412	16095488	19.811	41.303	promotor	chr1	+	16095962	16122631	NM_133832	Rdh10	16094846	16096372	CpG:169
Ref666413	16095624	42	72.065	promotor	chr1	+	16095962	16122631	NM_133832	Rdh10	16094846	16096372	CpG:169
Ref666414	16095737	28.739	26.901	promotor	chr1	+	16095962	16122631	NM_133832	Rdh10	16094846	16096372	CpG:169
Ref666415	16095881	34.913	48.397	promotor	chr1	+	16095962	16122631	NM_133832	Rdh10	16094846	16096372	CpG:169
Ref666416	16095924	7.107	25.087	promotor	chr1	+	16095962	16122631	NM_133832	Rdh10	16094846	16096372	CpG:169
Ref666417	16095978	0	26.047	exon	chr1	+	16095962	16122631	NM_133832	Rdh10	16094846	16096372	CpG:169
Ref666419	16096020	3.889	31.909	exon	chr1	+	16095962	16122631	NM_133832	Rdh10	16094846	16096372	CpG:169
Ref666420	16096087	24.595	44.001	exon	chr1	+	16095962	16122631	NM_133832	Rdh10	16094846	16096372	CpG:169
Ref666421	16096203	12.915	45.362	exon	chr1	+	16095962	16122631	NM_133832	Rdh10	16094846	16096372	CpG:169
Ref666422	16096270	38.356	70	exon	chr1	+	16095962	16122631	NM_133832	Rdh10	16094846	16096372	CpG:169
Ref666424	16096351	14.583	20.438	exon	chr1	+	16095962	16122631	NM_133832	Rdh10	16094846	16096372	CpG:169
Ref666425	16096428	31.818	55.446	intron	chr1	+	16095962	16122631	NM_133832	Rdh10	#	#	shore
Ref666439	16124996	85.256	60.87	terminator	chr1	+	16095962	16122631	NM_133832	Rdh10	#	#	#
Ref666448	16152565	79.333	56.14	intergenic	chr1	#	#	#	#	#	#	#	#
Ref666452	16159873	96.959	96.91	intergenic	chr1	#	#	#	#	#	#	#	#
Ref666462	16169340	43.21	43.58	intergenic	chr1	#	#	#	#	#	#	#	#
Ref666469	16185665	97.297	97.959	intergenic	chr1	#	#	#	#	#	#	#	#
Ref666472	16192738	57.534	58.551	intergenic	chr1	#	#	#	#	#	#	#	#
Ref666480	16203866	35	54.902	intergenic	chr1	#	#	#	#	#	#	#	#
Ref666490	16218461	80.952	75.096	terminator	chr1	-	16218890	16509383	NM_025303	Stau2	#	#	#
Ref666491	16218491	91	85.346	terminator	chr1	-	16218890	16509383	NM_025303	Stau2	#	#	#
Ref666492	16219899	77.368	52.336	exon	chr1	-	16218890	16509383	NM_025303	Stau2	#	#	#
Ref666502	16240122	78.4	79.245	intron	chr1	-	16218890	16509383	NM_025303	Stau2	#	#	#
Ref666507	16251860	97.004	97.05	intron	chr1	-	16218890	16509383	NM_025303	Stau2	#	#	#
Ref666509	16255176	42.169	32.749	intron	chr1	-	16218890	16509383	NM_025303	Stau2	#	#	#
Ref666555	16373915	92.204	93.406	intron	chr1	-	16218890	16509383	NM_025303	Stau2	#	#	#
Ref666572	16425710	88.35	84.848	intron	chr1	-	16218890	16509383	NM_025303	Stau2	#	#	#
Ref666603	16508721	34.653	47.9	intron	chr1	-	16218890	16509383	NM_025303	Stau2	#	#	shore
Ref666605	16508801	53.472	59.514	intron	chr1	-	16218890	16509383	NM_025303	Stau2	#	#	shore
Ref666606	16508991	46.85	20.209	intron	chr1	-	16218890	16509383	NM_025303	Stau2	#	#	shore
Ref666607	16509023	0	15.371	intron	chr1	-	16218890	16509383	NM_025303	Stau2	#	#	shore
Ref666608	16509055	12.335	36.733	intron	chr1	-	16218890	16509383	NM_025303	Stau2	#	#	shore
Ref666609	16509187	36.029	33.333	intron	chr1	-	16218890	16509383	NM_025303	Stau2	#	#	shore
Ref666610	16509210	6.796	14.07	intron	chr1	-	16218890	16509383	NM_025303	Stau2	#	#	shore
Ref666611	16509272	17.073	52.159	exon	chr1	-	16218890	16509383	NM_025303	Stau2	#	#	shore
Ref666612	16509387	38.754	35.123	promotor	chr1	-	16218890	16509383	NM_025303	Stau2	#	#	shore
Ref666613	16509893	9.459	23.398	promotor	chr1	-	16218890	16509383	NM_025303	Stau2	16509814	16510174	CpG:46
Ref666614	16509934	22.013	20.29	promotor	chr1	-	16218890	16509383	NM_025303	Stau2	16509814	16510174	CpG:46
Ref666616	16509979	10.294	7.035	promotor	chr1	-	16218890	16509383	NM_025303	Stau2	16509814	16510174	CpG:46
Ref666617	16510009	9.655	23.821	promotor	chr1	-	16218890	16509383	NM_025303	Stau2	16509814	16510174	CpG:46
Ref666618	16510088	34.146	42.748	promotor	chr1	-	16218890	16509383	NM_025303	Stau2	16509814	16510174	CpG:46
Ref666626	16524381	93.165	89.881	intergenic	chr1	#	#	#	#	#	#	#	#
Ref666651	16608372	79.825	63.636	intron	chr1	-	16559486	16609367	NM_025773	Ube2w	#	#	shore
Ref666652	16608792	98.071	96.352	intron	chr1	-	16559486	16609367	NM_025773	Ube2w	16608639	16609482	CpG:107
Ref666655	16608860	0	22.649	intron	chr1	-	16559486	16609367	NM_025773	Ube2w	16608639	16609482	CpG:107
Ref666657	16608924	27.451	52.83	intron	chr1	-	16559486	16609367	NM_025773	Ube2w	16608639	16609482	CpG:107
Ref666658	16609002	53.617	66.244	intron	chr1	-	16559486	16609367	NM_025773	Ube2w	16608639	16609482	CpG:107
Ref666659	16609152	15.385	52.516	intron	chr1	-	16559486	16609367	NM_025773	Ube2w	16608639	16609482	CpG:107
Ref666660	16609220	15.556	25.314	intron	chr1	-	16559486	16609367	NM_025773	Ube2w	16608639	16609482	CpG:107
Ref666661	16609422	70	65.742	promotor	chr1	-	16559486	16609367	NM_025773	Ube2w	16608639	16609482	CpG:107
Ref666662	16609489	14.894	28.912	promotor	chr1	-	16559486	16609367	NM_025773	Ube2w	#	#	shore
Ref666663	16609515	51.852	63.176	promotor	chr1	-	16559486	16609367	NM_025773	Ube2w	#	#	shore
Ref666664	16609631	48.387	67.335	promotor	chr1	-	16559486	16609367	NM_025773	Ube2w	#	#	shore
Ref666677	16646602	21.341	13.793	intron	chr1	-	16632845	16646946	NM_026456	Tceb1	#	#	shore
Ref666678	16646763	42.982	28.486	intron	chr1	-	16632845	16646946	NM_026456	Tceb1	#	#	shore
Ref666679	16647005	23.14	33.921	promotor	chr1	+	16647632	16652359	NR_037998	D030040B21Rik	16646845	16647124	CpG:25
Ref666680	16647098	57.488	68.293	promotor	chr1	+	16647632	16652359	NR_037998	D030040B21Rik	16646845	16647124	CpG:25
Ref666684	16651492	98.574	98.63	intron	chr1	+	16647632	16652359	NR_037998	D030040B21Rik	#	#	#
Ref666685	16655228	69.521	57.858	promotor	chr1	+	16655271	16668356	NM_027415	Tmem70	16655227	16655707	CpG:56
Ref666686	16655263	46.091	47.818	promotor	chr1	+	16655271	16668356	NM_027415	Tmem70	16655227	16655707	CpG:56
Ref666687	16655410	61.189	72.391	exon	chr1	+	16655271	16668356	NM_027415	Tmem70	16655227	16655707	CpG:56
Ref666690	16655481	24.138	33.881	exon	chr1	+	16655271	16668356	NM_027415	Tmem70	16655227	16655707	CpG:56
Ref666691	16655530	0	20.357	exon	chr1	+	16655271	16668356	NM_027415	Tmem70	16655227	16655707	CpG:56
Ref666692	16655574	19.943	57.442	exon	chr1	+	16655271	16668356	NM_027415	Tmem70	16655227	16655707	CpG:56
Ref666693	16655666	9.964	32.013	intron	chr1	+	16655271	16668356	NM_027415	Tmem70	16655227	16655707	CpG:56
Ref666694	16655844	22.047	12.214	intron	chr1	+	16655271	16668356	NM_027415	Tmem70	#	#	shore
Ref666707	16678711	41.176	59.817	intron	chr1	+	16678536	16699686	NM_016923	Ly96	#	#	#
Ref666708	16678850	5.932	33.358	intron	chr1	+	16678536	16699686	NM_016923	Ly96	#	#	#
Ref666757	16739641	98.298	99.254	intergenic	chr1	#	#	#	#	#	#	#	#
Ref666780	16771263	57.463	52.381	intergenic	chr1	#	#	#	#	#	#	#	#
Ref666809	16832182	97.968	98.403	intergenic	chr1	#	#	#	#	#	#	#	#
Ref666852	16932684	70.47	75.854	intergenic	chr1	#	#	#	#	#	#	#	#
Ref666921	17081957	98.87	97.441	exon	chr1	-	16985020	17087970	NM_020604	Jph1	17081598	17082052	CpG:35
Ref666928	17087106	20.958	49.901	intron	chr1	-	16985020	17087970	NM_020604	Jph1	17086845	17088220	CpG:116
Ref666929	17087215	31.511	36.601	intron	chr1	-	16985020	17087970	NM_020604	Jph1	17086845	17088220	CpG:116
Ref666930	17087396	46.445	51.494	exon	chr1	-	16985020	17087970	NM_020604	Jph1	17086845	17088220	CpG:116
Ref666931	17087438	45.833	26.54	exon	chr1	-	16985020	17087970	NM_020604	Jph1	17086845	17088220	CpG:116
Ref666932	17087700	52.706	38.714	exon	chr1	-	16985020	17087970	NM_020604	Jph1	17086845	17088220	CpG:116
Ref666933	17087760	7.985	19.952	exon	chr1	-	16985020	17087970	NM_020604	Jph1	17086845	17088220	CpG:116
Ref666934	17087799	10.096	16.017	exon	chr1	-	16985020	17087970	NM_020604	Jph1	17086845	17088220	CpG:116
Ref666935	17087907	10.728	50.867	exon	chr1	-	16985020	17087970	NM_020604	Jph1	17086845	17088220	CpG:116
Ref666936	17087983	27.632	27.065	promotor	chr1	-	16985020	17087970	NM_020604	Jph1	17086845	17088220	CpG:116
Ref666937	17088033	9.859	23.204	promotor	chr1	-	16985020	17087970	NM_020604	Jph1	17086845	17088220	CpG:116
Ref666938	17088069	6.481	12.556	promotor	chr1	-	16985020	17087970	NM_020604	Jph1	17086845	17088220	CpG:116
Ref666939	17088108	9.589	27.824	promotor	chr1	-	16985020	17087970	NM_020604	Jph1	17086845	17088220	CpG:116
Ref666946	17114827	94.915	96.377	intergenic	chr1	#	#	#	#	#	#	#	#
Ref666951	17123815	94.138	93.942	intergenic	chr1	#	#	#	#	#	#	#	#
Ref666952	17125614	98	98.741	intergenic	chr1	#	#	#	#	#	#	#	#
Ref666954	17135582	12.5	44.444	exon	chr1	+	17135453	17154351	NM_010267	Gdap1	17135548	17135876	CpG:23
Ref666956	17135723	14	70	intron	chr1	+	17135453	17154351	NM_010267	Gdap1	17135548	17135876	CpG:23
Ref667131	17555137	99.424	98.484	intergenic	chr1	#	#	#	#	#	#	#	#
Ref667140	17620514	83.871	79.272	exon	chr1	+	17591981	17621020	NM_053191	Pi15	#	#	#
Ref667180	17717541	38.889	47.863	exon	chr1	+	17717497	17756288	NM_031402	Crispld1	#	#	#
Ref667181	17717588	72.371	70.684	exon	chr1	+	17717497	17756288	NM_031402	Crispld1	#	#	#
Ref667182	17717823	37.121	52.074	exon	chr1	+	17717497	17756288	NM_031402	Crispld1	#	#	#
Ref667214	17868131	98.773	98.301	intergenic	chr1	#	#	#	#	#	#	#	#
Ref667252	17932715	99.653	99.213	intergenic	chr1	#	#	#	#	#	#	#	#
Ref667264	17941120	99.669	98.403	intergenic	chr1	#	#	#	#	#	#	#	#
Ref667311	18032378	99.254	98.403	intergenic	chr1	#	#	#	#	#	#	#	#
Ref667318	18044390	44.025	56.897	intergenic	chr1	#	#	#	#	#	#	#	#
Ref667319	18044483	51.22	61.538	intergenic	chr1	#	#	#	#	#	#	#	#
Ref667320	18047856	20.974	19.291	intergenic	chr1	#	#	#	#	#	#	#	shore
Ref667321	18048134	36.458	38.356	intergenic	chr1	#	#	#	#	#	18048116	18048977	CpG:91
Ref667322	18048185	0	23.183	intergenic	chr1	#	#	#	#	#	18048116	18048977	CpG:91
Ref667323	18048272	42.733	56.021	intergenic	chr1	#	#	#	#	#	18048116	18048977	CpG:91
Ref667324	18048508	32.984	23.126	intergenic	chr1	#	#	#	#	#	18048116	18048977	CpG:91
Ref667325	18048557	14.894	19.31	intergenic	chr1	#	#	#	#	#	18048116	18048977	CpG:91
Ref667326	18048608	5.983	24.034	intergenic	chr1	#	#	#	#	#	18048116	18048977	CpG:91
Ref667327	18048907	59.667	71.759	intergenic	chr1	#	#	#	#	#	18048116	18048977	CpG:91
Ref667378	18146116	99.709	98.471	intergenic	chr1	#	#	#	#	#	#	#	#
Ref667379	18149389	87.978	87.958	intergenic	chr1	#	#	#	#	#	#	#	#
Ref667380	18150202	91.94	93.267	intergenic	chr1	#	#	#	#	#	#	#	#
Ref667424	18313857	97.619	91.803	intergenic	chr1	#	#	#	#	#	#	#	#
Ref667600	18768257	84.651	88.457	intergenic	chr1	#	#	#	#	#	#	#	#
Ref667624	18859961	97.674	97.817	intergenic	chr1	#	#	#	#	#	#	#	#
Ref667712	19087070	79.831	87.177	intergenic	chr1	#	#	#	#	#	#	#	#
Ref667713	19087161	26.515	47.181	intergenic	chr1	#	#	#	#	#	#	#	#
Ref667717	19093354	81.328	77.161	exon	chr1	+	19093102	19156413	NM_153154	Tcfap2d	#	#	shore
Ref667718	19094302	61.486	42.274	intron	chr1	+	19093102	19156413	NM_153154	Tcfap2d	#	#	shore
Ref667720	19094558	24.706	49.532	exon	chr1	+	19093102	19156413	NM_153154	Tcfap2d	#	#	shore
Ref667721	19094653	30.061	26.947	exon	chr1	+	19093102	19156413	NM_153154	Tcfap2d	19094652	19095004	CpG:25
Ref667722	19095438	39.326	36.108	intron	chr1	+	19093102	19156413	NM_153154	Tcfap2d	#	#	shore
Ref667724	19099966	11.966	42.748	intron	chr1	+	19093102	19156413	NM_153154	Tcfap2d	#	#	#
Ref667726	19100137	48.837	58.867	intron	chr1	+	19093102	19156413	NM_153154	Tcfap2d	#	#	#
Ref667727	19101242	55.797	39.483	intron	chr1	+	19093102	19156413	NM_153154	Tcfap2d	#	#	#
Ref667759	19165827	99.443	99.586	intergenic	chr1	#	#	#	#	#	#	#	#
Ref667764	19173249	98.058	97.748	intergenic	chr1	#	#	#	#	#	#	#	#
Ref667768	19182833	76.265	77.701	intergenic	chr1	#	#	#	#	#	#	#	#
Ref667769	19183525	99.539	99.393	intergenic	chr1	#	#	#	#	#	#	#	#
Ref667773	19199576	95.166	84	intron	chr1	+	19198994	19228815	NM_009334	Tcfap2b	#	#	shore
Ref667774	19199979	6.222	17.372	intron	chr1	+	19198994	19228815	NM_009334	Tcfap2b	19199836	19200148	CpG:30
Ref667775	19200047	17.647	31.818	intron	chr1	+	19198994	19228815	NM_009334	Tcfap2b	19199836	19200148	CpG:30
Ref667776	19200073	0	21.961	intron	chr1	+	19198994	19228815	NM_009334	Tcfap2b	19199836	19200148	CpG:30
Ref667777	19200111	19.444	21.41	intron	chr1	+	19198994	19228815	NM_009334	Tcfap2b	19199836	19200148	CpG:30
Ref667778	19200147	66.272	55.172	intron	chr1	+	19198994	19228815	NM_009334	Tcfap2b	19199836	19200148	CpG:30
Ref667779	19200369	46.226	43.979	intron	chr1	+	19198994	19228815	NM_009334	Tcfap2b	#	#	shore
Ref667784	19201292	0	17.91	intron	chr1	+	19198994	19228815	NM_009334	Tcfap2b	#	#	shore
Ref667785	19202820	31.343	30.108	intron	chr1	+	19198994	19228815	NM_009334	Tcfap2b	#	#	shore
Ref667788	19204035	28.488	23.077	exon	chr1	+	19198994	19228815	NM_009334	Tcfap2b	19204021	19204485	CpG:35
Ref667789	19204304	18.103	20.144	exon	chr1	+	19198994	19228815	NM_009334	Tcfap2b	19204021	19204485	CpG:35
Ref667793	19204390	14.583	22.764	exon	chr1	+	19198994	19228815	NM_009334	Tcfap2b	19204021	19204485	CpG:35
Ref667794	19204430	4.023	5.086	exon	chr1	+	19198994	19228815	NM_009334	Tcfap2b	19204021	19204485	CpG:35
Ref667795	19204472	18.421	22.46	exon	chr1	+	19198994	19228815	NM_009334	Tcfap2b	19204021	19204485	CpG:35
Ref667798	19207102	50.679	17.407	intron	chr1	+	19198994	19228815	NM_009334	Tcfap2b	#	#	#
Ref667809	19221716	36.082	26.451	intron	chr1	+	19198994	19228815	NM_009334	Tcfap2b	#	#	#
Ref667811	19223984	98.144	95.995	intron	chr1	+	19198994	19228815	NM_009334	Tcfap2b	#	#	#
Ref667813	19224214	41.176	19.244	exon	chr1	+	19198994	19228815	NM_009334	Tcfap2b	#	#	#
Ref667817	19224966	55.556	62.025	exon	chr1	+	19198994	19228815	NM_009334	Tcfap2b	#	#	shore
Ref667818	19225110	11.667	14.04	exon	chr1	+	19198994	19228815	NM_009334	Tcfap2b	#	#	shore
Ref667819	19226154	65.882	50.45	exon	chr1	+	19198994	19228815	NM_009334	Tcfap2b	#	#	shore
Ref667820	19226887	46.512	31.818	exon	chr1	+	19198994	19228815	NM_009334	Tcfap2b	19226693	19226931	CpG:19
Ref667821	19227218	36.567	50.949	exon	chr1	+	19198994	19228815	NM_009334	Tcfap2b	#	#	shore
Ref667824	19227583	25.688	33.333	exon	chr1	+	19198994	19228815	NM_009334	Tcfap2b	#	#	shore
Ref667825	19231453	27.451	56.265	terminator	chr1	+	19198994	19228815	NM_009334	Tcfap2b	#	#	#
Ref667831	19260111	95.356	91.964	intergenic	chr1	#	#	#	#	#	#	#	#
Ref667889	19375084	81.595	76.879	intergenic	chr1	#	#	#	#	#	#	#	#
Ref667890	19377233	99.238	98.498	intergenic	chr1	#	#	#	#	#	#	#	#
Ref668020	19716723	99.669	100	intergenic	chr1	#	#	#	#	#	#	#	#
Ref668080	19890093	74.556	78.028	intergenic	chr1	#	#	#	#	#	#	#	#
Ref668165	20047418	98.164	97.43	terminator	chr1	-	20047859	20608138	NM_153179	Pkhd1	#	#	#
Ref668198	20140033	99.464	99.1	intron	chr1	-	20047859	20608138	NM_153179	Pkhd1	#	#	#
Ref668272	20334458	91.124	92.201	intron	chr1	-	20047859	20608138	NM_153179	Pkhd1	#	#	#
Ref668347	20468025	15	42.819	intron	chr1	-	20047859	20608138	NM_153179	Pkhd1	#	#	#
Ref668348	20468112	12.556	21.818	intron	chr1	-	20047859	20608138	NM_153179	Pkhd1	#	#	#
Ref668349	20468247	10.145	16.031	intron	chr1	-	20047859	20608138	NM_153179	Pkhd1	#	#	#
Ref668351	20468342	68.056	72.786	intron	chr1	-	20047859	20608138	NM_153179	Pkhd1	#	#	#
Ref668437	20596816	98.636	97.304	intron	chr1	-	20047859	20608138	NM_153179	Pkhd1	#	#	#
Ref668460	20648433	97.674	98.106	intergenic	chr1	#	#	#	#	#	#	#	#
Ref668482	20680201	96.199	94.515	intergenic	chr1	#	#	#	#	#	#	#	#
Ref668501	20720203	99.822	99.403	promotor	chr1	+	20720985	20724577	NM_010552	Il17a	#	#	#
Ref668503	20723521	96.22	89.498	intron	chr1	+	20720985	20724577	NM_010552	Il17a	#	#	#
Ref668521	20751789	77.368	83.345	intergenic	chr1	#	#	#	#	#	#	#	#
Ref668537	20777404	74.866	58.333	promotor	chr1	-	20767229	20774351	NM_145856	Il17f	#	#	#
Ref668538	20778441	89.262	69.58	promotor	chr1	-	20767229	20774351	NM_145856	Il17f	#	#	#
Ref668542	20787826	95.356	92.276	intergenic	chr1	#	#	#	#	#	#	#	#
Ref668547	20793592	96.552	92.223	exon	chr1	-	20793094	20810294	NM_008563	Mcm3	#	#	#
Ref668550	20795653	92.92	94.461	intron	chr1	-	20793094	20810294	NM_008563	Mcm3	#	#	#
Ref668556	20802098	98.131	96.454	exon	chr1	-	20793094	20810294	NM_008563	Mcm3	#	#	#
Ref668562	20807851	48.276	62.687	intron	chr1	-	20793094	20810294	NM_008563	Mcm3	#	#	#
Ref668564	20810007	10.769	30.472	intron	chr1	-	20793094	20810294	NM_008563	Mcm3	20809969	20810378	CpG:45
Ref668566	20810101	16.406	27.567	intron	chr1	-	20793094	20810294	NM_008563	Mcm3	20809969	20810378	CpG:45
Ref668569	20810189	50.993	71.866	intron	chr1	-	20793094	20810294	NM_008563	Mcm3	20809969	20810378	CpG:45
Ref668570	20810309	58.967	86.189	promotor	chr1	-	20793094	20810294	NM_008563	Mcm3	20809969	20810378	CpG:45
Ref668576	20826237	98.519	98.328	intergenic	chr1	#	#	#	#	#	#	#	#
Ref668591	20857914	61.165	59.495	intergenic	chr1	#	#	#	#	#	#	#	#
Ref668592	20858442	56.204	37.086	intergenic	chr1	#	#	#	#	#	#	#	#
Ref668604	20879916	79.793	68.318	intron	chr1	-	20878730	20880554	NR_040492	6720483E21Rik	#	#	shore
Ref668605	20880573	50.556	29.652	promotor	chr1	+	20880702	20928837	NM_028829	Paqr8	20880515	20880892	CpG:33
Ref668608	20880646	0	22.897	promotor	chr1	+	20880702	20928837	NM_028829	Paqr8	20880515	20880892	CpG:33
Ref668609	20880703	33.478	61.759	exon	chr1	+	20880702	20928837	NM_028829	Paqr8	20880515	20880892	CpG:33
Ref668610	20880845	15.672	25.763	intron	chr1	+	20880702	20928837	NM_028829	Paqr8	20880515	20880892	CpG:33
Ref668611	20880931	17.797	16.185	intron	chr1	+	20880702	20928837	NM_028829	Paqr8	#	#	shore
Ref668614	20881221	30.769	56.14	intron	chr1	+	20880702	20928837	NM_028829	Paqr8	#	#	shore
Ref668615	20881290	33.333	35.897	intron	chr1	+	20880702	20928837	NM_028829	Paqr8	#	#	shore
Ref668617	20883327	68.22	62.687	intron	chr1	+	20880702	20928837	NM_028829	Paqr8	#	#	#
Ref668618	20883523	82.143	84.848	intron	chr1	+	20880702	20928837	NM_028829	Paqr8	#	#	#
Ref668631	20903650	89.883	88.95	intron	chr1	+	20880702	20928837	NM_028829	Paqr8	#	#	#
Ref668632	20906176	94.876	92.344	intron	chr1	+	20880702	20928837	NM_028829	Paqr8	#	#	#
Ref668637	20911256	64.615	54.768	intron	chr1	+	20880702	20928837	NM_028829	Paqr8	#	#	#
Ref668638	20913254	64.122	66.302	intron	chr1	+	20880702	20928837	NM_028829	Paqr8	#	#	#
Ref668641	20924184	94.251	94.549	intron	chr1	+	20880702	20928837	NM_028829	Paqr8	#	#	shore
Ref668642	20925246	88.547	82.456	exon	chr1	+	20880702	20928837	NM_028829	Paqr8	#	#	shore
Ref668643	20925384	18.584	49.396	exon	chr1	+	20880702	20928837	NM_028829	Paqr8	20925366	20925583	CpG:15
Ref668645	20925520	86.066	85.096	exon	chr1	+	20880702	20928837	NM_028829	Paqr8	20925366	20925583	CpG:15
Ref668646	20931148	94.76	96.152	terminator	chr1	+	20880702	20928837	NM_028829	Paqr8	#	#	#
Ref668647	20941828	38.281	38.621	exon	chr1	+	20941706	20980922	NM_027974	Efhc1	20941743	20941971	CpG:20
Ref668648	20941852	41.525	47.458	exon	chr1	+	20941706	20980922	NM_027974	Efhc1	20941743	20941971	CpG:20
Ref668663	20971596	84.337	65.116	intron	chr1	+	20941706	20980922	NM_027974	Efhc1	#	#	#
Ref668671	20987001	75.385	57.666	terminator	chr1	-	20991458	21069290	NM_133252	Tram2	#	#	#
Ref668674	20988327	82.872	74.172	terminator	chr1	-	20991458	21069290	NM_133252	Tram2	#	#	#
Ref668683	20998176	91.124	90.414	intron	chr1	-	20991458	21069290	NM_133252	Tram2	#	#	#
Ref668684	20998905	93.228	92.953	intron	chr1	-	20991458	21069290	NM_133252	Tram2	#	#	#
Ref668692	21004822	61.202	55.806	intron	chr1	-	20991458	21069290	NM_133252	Tram2	#	#	#
Ref668698	21013331	93.96	94.301	intron	chr1	-	20991458	21069290	NM_133252	Tram2	#	#	#
Ref668700	21015527	68.627	63.727	intron	chr1	-	20991458	21069290	NM_133252	Tram2	#	#	#
Ref668701	21016800	42.982	50.128	intron	chr1	-	20991458	21069290	NM_133252	Tram2	#	#	#
Ref668709	21027450	95.278	95.652	intron	chr1	-	20991458	21069290	NM_133252	Tram2	#	#	#
Ref668710	21031960	92.273	78.61	intron	chr1	-	20991458	21069290	NM_133252	Tram2	#	#	#
Ref668713	21033831	74.59	65.116	intron	chr1	-	20991458	21069290	NM_133252	Tram2	#	#	#
Ref668720	21041575	84	92.386	intron	chr1	-	20991458	21069290	NM_133252	Tram2	#	#	#
Ref668721	21041800	99.77	98.762	intron	chr1	-	20991458	21069290	NM_133252	Tram2	#	#	#
Ref668722	21043295	50.725	63.45	intron	chr1	-	20991458	21069290	NM_133252	Tram2	#	#	#
Ref668739	21060156	95.349	91.589	intron	chr1	-	20991458	21069290	NM_133252	Tram2	#	#	#
Ref668748	21065934	75.969	72.786	intron	chr1	-	20991458	21069290	NM_133252	Tram2	#	#	#
Ref668750	21068969	48.428	39.845	intron	chr1	-	20991458	21069290	NM_133252	Tram2	21068950	21069775	CpG:72
Ref668751	21068996	50	41.66	intron	chr1	-	20991458	21069290	NM_133252	Tram2	21068950	21069775	CpG:72
Ref668755	21069346	17.5	17.178	promotor	chr1	-	20991458	21069290	NM_133252	Tram2	21068950	21069775	CpG:72
Ref668757	21069370	26.316	42.145	promotor	chr1	-	20991458	21069290	NM_133252	Tram2	21068950	21069775	CpG:72
Ref668758	21069528	26.168	28.309	promotor	chr1	-	20991458	21069290	NM_133252	Tram2	21068950	21069775	CpG:72
Ref668759	21069551	0	17.445	promotor	chr1	-	20991458	21069290	NM_133252	Tram2	21068950	21069775	CpG:72
Ref668765	21069774	52.5	40.58	promotor	chr1	-	20991458	21069290	NM_133252	Tram2	21068950	21069775	CpG:72
Ref668802	21137072	90.129	90.605	intergenic	chr1	#	#	#	#	#	#	#	#
Ref668803	21142934	98.171	98.58	intergenic	chr1	#	#	#	#	#	#	#	#
Ref668808	21153043	69.079	74.059	intergenic	chr1	#	#	#	#	#	#	#	#
Ref668811	21156282	97.172	86.034	intergenic	chr1	#	#	#	#	#	#	#	#
Ref668812	21156440	12	53.947	intergenic	chr1	#	#	#	#	#	#	#	#
Ref668813	21156569	58.333	50.168	intergenic	chr1	#	#	#	#	#	#	#	#
Ref668814	21156624	65.625	57.903	intergenic	chr1	#	#	#	#	#	#	#	#
Ref668817	21181989	98.403	94.282	intergenic	chr1	#	#	#	#	#	#	#	#
Ref668850	21205263	92.694	83.582	promotor	chr1	+	21208711	21220248	NM_029398	Tmem14a	#	#	#
Ref668854	21208456	19.178	6.321	promotor	chr1	+	21208711	21220248	NM_029398	Tmem14a	#	#	#
Ref668857	21208700	33.175	39.292	promotor	chr1	+	21208711	21220248	NM_029398	Tmem14a	#	#	#
Ref668858	21208904	62.848	49.977	exon	chr1	+	21208711	21220248	NM_029398	Tmem14a	#	#	#
Ref668859	21211177	69.307	56.376	intron	chr1	+	21208711	21220248	NM_029398	Tmem14a	#	#	#
Ref668865	21222027	71.795	61.878	terminator	chr1	+	21208711	21220248	NM_029398	Tmem14a	#	#	#
Ref668880	21258987	35.593	17.445	terminator	chr1	+	21230669	21255640	NM_010356	Gsta3	#	#	#
Ref668882	21260985	98.556	93.333	intergenic	chr1	#	#	#	#	#	#	#	#
Ref668883	21261503	83.618	69.404	intergenic	chr1	#	#	#	#	#	#	#	#
Ref668887	21262412	69.504	67.2	intergenic	chr1	#	#	#	#	#	#	#	#
Ref668889	21264919	91.538	90.009	intergenic	chr1	#	#	#	#	#	#	#	#
Ref668891	21271579	99.115	97.409	terminator	chr1	-	21275326	21288393	NR_002858	Gm4956	#	#	#
Ref668915	21334339	99.443	99.115	intergenic	chr1	#	#	#	#	#	#	#	#
Ref668950	21393148	72.258	75.269	exon	chr1	-	21388483	21952023	NM_001160139	Kcnq5	#	#	#
Ref668969	21446035	99.644	99.195	intron	chr1	-	21388483	21952023	NM_001160139	Kcnq5	#	#	#
Ref668970	21451138	65.116	67.938	intron	chr1	-	21388483	21952023	NM_001160139	Kcnq5	#	#	#
Ref669001	21564345	93.993	91.228	intron	chr1	-	21388483	21952023	NM_001160139	Kcnq5	#	#	#
Ref669105	21901330	100	99.762	intron	chr1	-	21388483	21952023	NM_001160139	Kcnq5	#	#	#
Ref669115	21950699	75.833	39.437	intron	chr1	-	21388483	21952023	NM_001160139	Kcnq5	#	#	shore
Ref669118	21950956	36.364	31.919	intron	chr1	-	21388483	21952023	NM_001160139	Kcnq5	#	#	shore
Ref669119	21951195	72.182	66.036	intron	chr1	-	21388483	21952023	NM_001160139	Kcnq5	21951084	21952205	CpG:99
Ref669120	21951334	42.373	58.599	exon	chr1	-	21388483	21952023	NM_001160139	Kcnq5	21951084	21952205	CpG:99
Ref669121	21951421	16.092	23.775	exon	chr1	-	21388483	21952023	NM_001160139	Kcnq5	21951084	21952205	CpG:99
Ref669122	21951536	39.873	37.748	exon	chr1	-	21388483	21952023	NM_001160139	Kcnq5	21951084	21952205	CpG:99
Ref669123	21951564	44.872	16.918	exon	chr1	-	21388483	21952023	NM_001160139	Kcnq5	21951084	21952205	CpG:99
Ref669124	21951620	29.787	35.897	exon	chr1	-	21388483	21952023	NM_001160139	Kcnq5	21951084	21952205	CpG:99
Ref669125	21951772	31.818	50.777	exon	chr1	-	21388483	21952023	NM_001160139	Kcnq5	21951084	21952205	CpG:99
Ref669126	21951804	0	22.951	exon	chr1	-	21388483	21952023	NM_001160139	Kcnq5	21951084	21952205	CpG:99
Ref669127	21951837	7.778	19.929	exon	chr1	-	21388483	21952023	NM_001160139	Kcnq5	21951084	21952205	CpG:99
Ref669129	21951876	0	26.257	exon	chr1	-	21388483	21952023	NM_001160139	Kcnq5	21951084	21952205	CpG:99
Ref669130	21951994	5.109	29.365	exon	chr1	-	21388483	21952023	NM_001160139	Kcnq5	21951084	21952205	CpG:99
Ref669131	21952056	11.111	15.879	promotor	chr1	-	21388483	21952023	NM_001160139	Kcnq5	21951084	21952205	CpG:99
Ref669133	21952134	32.184	54.41	promotor	chr1	-	21388483	21952023	NM_001160139	Kcnq5	21951084	21952205	CpG:99
Ref669134	21952370	44.987	46.545	promotor	chr1	-	21388483	21952023	NM_001160139	Kcnq5	#	#	shore
Ref669135	21953966	88.846	88.457	promotor	chr1	-	21388483	21952023	NM_001160139	Kcnq5	#	#	shore
Ref669263	22252466	62.921	68.165	intergenic	chr1	#	#	#	#	#	#	#	#
Ref669278	22284307	84.848	68.697	intron	chr1	-	22278502	22812563	NM_053270	Rims1	#	#	#
Ref669281	22287072	83.486	82.282	exon	chr1	-	22278502	22812563	NM_053270	Rims1	#	#	#
Ref669287	22301838	83.509	76.96	intron	chr1	-	22278502	22812563	NM_053270	Rims1	#	#	#
Ref669321	22372378	97.561	96.397	intron	chr1	-	22278502	22812563	NM_053270	Rims1	#	#	#
Ref669357	22515974	88.024	83.539	intron	chr1	-	22278502	22812563	NM_053270	Rims1	#	#	#
Ref669367	22534030	94.062	95.89	intron	chr1	-	22278502	22812563	NM_053270	Rims1	#	#	#
Ref669368	22540017	6.667	13.725	intron	chr1	-	22278502	22812563	NM_053270	Rims1	22540016	22541024	CpG:104
Ref669369	22540130	34.47	62.038	intron	chr1	-	22278502	22812563	NM_053270	Rims1	22540016	22541024	CpG:104
Ref669370	22540190	14.583	50.245	intron	chr1	-	22278502	22812563	NM_053270	Rims1	22540016	22541024	CpG:104
Ref669371	22540293	8.787	23.676	exon	chr1	-	22278502	22812563	NM_053270	Rims1	22540016	22541024	CpG:104
Ref669372	22540363	7.5	30.165	intron	chr1	-	22278502	22812563	NM_053270	Rims1	22540016	22541024	CpG:104
Ref669373	22540481	63.043	72.932	intron	chr1	-	22278502	22812563	NM_053270	Rims1	22540016	22541024	CpG:104
Ref669375	22540548	60.714	90.647	intron	chr1	-	22278502	22812563	NM_053270	Rims1	22540016	22541024	CpG:104
Ref669376	22540623	27.599	56.471	intron	chr1	-	22278502	22812563	NM_053270	Rims1	22540016	22541024	CpG:104
Ref669377	22540753	3.03	28.852	intron	chr1	-	22278502	22812563	NM_053270	Rims1	22540016	22541024	CpG:104
Ref669378	22540797	27.723	21.953	intron	chr1	-	22278502	22812563	NM_053270	Rims1	22540016	22541024	CpG:104
Ref669380	22540908	12.963	0	exon	chr1	-	22278502	22812563	NM_053270	Rims1	22540016	22541024	CpG:104
Ref669381	22540991	55.682	60.835	exon	chr1	-	22278502	22812563	NM_053270	Rims1	22540016	22541024	CpG:104
Ref669436	22812198	86.483	78.873	intron	chr1	-	22278502	22812563	NM_053270	Rims1	#	#	shore
Ref669437	22812439	64.815	42.646	exon	chr1	-	22278502	22812563	NM_053270	Rims1	#	#	shore
Ref669438	22812671	54.225	35.411	promotor	chr1	-	22278502	22812563	NM_053270	Rims1	22812521	22813203	CpG:62
Ref669439	22812713	40.936	43.946	promotor	chr1	-	22278502	22812563	NM_053270	Rims1	22812521	22813203	CpG:62
Ref669440	22812764	21.293	42.609	promotor	chr1	-	22278502	22812563	NM_053270	Rims1	22812521	22813203	CpG:62
Ref669441	22812839	3.977	35.088	promotor	chr1	-	22278502	22812563	NM_053270	Rims1	22812521	22813203	CpG:62
Ref669446	22812950	93.007	97.779	promotor	chr1	-	22278502	22812563	NM_053270	Rims1	22812521	22813203	CpG:62
Ref669447	22813062	0	38.863	promotor	chr1	-	22278502	22812563	NM_053270	Rims1	22812521	22813203	CpG:62
Ref669448	22813111	41.622	25.472	promotor	chr1	-	22278502	22812563	NM_053270	Rims1	22812521	22813203	CpG:62
Ref669449	22813150	28.378	38.466	promotor	chr1	-	22278502	22812563	NM_053270	Rims1	22812521	22813203	CpG:62
Ref669521	22979476	93.201	94.307	intergenic	chr1	#	#	#	#	#	#	#	#
Ref669586	23121448	73.256	60.039	intergenic	chr1	#	#	#	#	#	#	#	#
Ref669638	23262870	28.731	25.926	intergenic	chr1	#	#	#	#	#	23262857	23263893	CpG:114
Ref669639	23262963	51.095	52.311	intergenic	chr1	#	#	#	#	#	23262857	23263893	CpG:114
Ref669641	23262999	0	25.532	intergenic	chr1	#	#	#	#	#	23262857	23263893	CpG:114
Ref669644	23263117	19.444	42.683	intergenic	chr1	#	#	#	#	#	23262857	23263893	CpG:114
Ref669645	23263236	31.437	45.93	intergenic	chr1	#	#	#	#	#	23262857	23263893	CpG:114
Ref669646	23263450	33.123	42.013	intergenic	chr1	#	#	#	#	#	23262857	23263893	CpG:114
Ref669647	23263491	39.07	14.96	intergenic	chr1	#	#	#	#	#	23262857	23263893	CpG:114
Ref669650	23263572	55.263	63.277	intergenic	chr1	#	#	#	#	#	23262857	23263893	CpG:114
Ref669651	23263755	45.324	37.876	intergenic	chr1	#	#	#	#	#	23262857	23263893	CpG:114
Ref669652	23263999	69.079	67.628	intergenic	chr1	#	#	#	#	#	#	#	shore
Ref669656	23270937	71.795	29.066	intergenic	chr1	#	#	#	#	#	#	#	#
Ref669690	23328379	53.846	59.799	intergenic	chr1	#	#	#	#	#	#	#	#
Ref669698	23337787	57.143	51.025	intergenic	chr1	#	#	#	#	#	#	#	#
Ref669701	23341461	99.147	99.632	intergenic	chr1	#	#	#	#	#	#	#	#
Ref669724	23368795	91.774	90.175	terminator	chr1	-	23373262	23390014	NM_001081079	Ogfrl1	#	#	#
Ref669732	23384801	78.988	85.579	intron	chr1	-	23373262	23390014	NM_001081079	Ogfrl1	#	#	#
Ref669738	23387116	69.307	52.83	intron	chr1	-	23373262	23390014	NM_001081079	Ogfrl1	#	#	#
Ref669740	23389343	58.621	52.928	intron	chr1	-	23373262	23390014	NM_001081079	Ogfrl1	#	#	shore
Ref669741	23389546	25.806	33.66	intron	chr1	-	23373262	23390014	NM_001081079	Ogfrl1	23389520	23390239	CpG:83
Ref669742	23389582	0	17.61	intron	chr1	-	23373262	23390014	NM_001081079	Ogfrl1	23389520	23390239	CpG:83
Ref669746	23389641	0	22.261	intron	chr1	-	23373262	23390014	NM_001081079	Ogfrl1	23389520	23390239	CpG:83
Ref669747	23389716	23.333	36.285	exon	chr1	-	23373262	23390014	NM_001081079	Ogfrl1	23389520	23390239	CpG:83
Ref669748	23389747	10.294	39.086	exon	chr1	-	23373262	23390014	NM_001081079	Ogfrl1	23389520	23390239	CpG:83
Ref669750	23389789	86.897	91.066	exon	chr1	-	23373262	23390014	NM_001081079	Ogfrl1	23389520	23390239	CpG:83
Ref669751	23389936	15.819	32.59	exon	chr1	-	23373262	23390014	NM_001081079	Ogfrl1	23389520	23390239	CpG:83
Ref669752	23389984	0	9.516	exon	chr1	-	23373262	23390014	NM_001081079	Ogfrl1	23389520	23390239	CpG:83
Ref669753	23390015	0	8.163	promotor	chr1	-	23373262	23390014	NM_001081079	Ogfrl1	23389520	23390239	CpG:83
Ref669756	23390054	34.426	36.842	promotor	chr1	-	23373262	23390014	NM_001081079	Ogfrl1	23389520	23390239	CpG:83
Ref669758	23390191	40.526	31.185	promotor	chr1	-	23373262	23390014	NM_001081079	Ogfrl1	23389520	23390239	CpG:83
Ref669759	23390231	13.291	28.316	promotor	chr1	-	23373262	23390014	NM_001081079	Ogfrl1	23389520	23390239	CpG:83
Ref669760	23390324	7.527	27.332	promotor	chr1	-	23373262	23390014	NM_001081079	Ogfrl1	#	#	shore
Ref669778	23424072	100	100	intergenic	chr1	#	#	#	#	#	#	#	#
Ref669817	23545325	67.232	62.475	intergenic	chr1	#	#	#	#	#	#	#	#
Ref669818	23545442	71.257	69.34	intergenic	chr1	#	#	#	#	#	#	#	#
Ref669819	23547671	77.301	67.422	intergenic	chr1	#	#	#	#	#	#	#	#
Ref669840	23606093	59.574	67.991	intergenic	chr1	#	#	#	#	#	#	#	#
Ref669841	23608103	93.924	91.363	intergenic	chr1	#	#	#	#	#	#	#	#
Ref669866	23663236	24.419	34.783	intergenic	chr1	#	#	#	#	#	#	#	#
Ref669867	23663380	42.424	54.733	intergenic	chr1	#	#	#	#	#	#	#	#
Ref669881	23677607	83.125	86.071	intergenic	chr1	#	#	#	#	#	#	#	#
Ref669908	23727469	99.703	97.623	intergenic	chr1	#	#	#	#	#	#	#	#
Ref669915	23731339	97.849	95.622	intergenic	chr1	#	#	#	#	#	#	#	#
Ref669932	23768456	32.11	42.692	promotor	chr1	+	23768764	23854697	NM_172124	B3gat2	#	#	shore
Ref669933	23768684	18.862	29.735	promotor	chr1	+	23768764	23854697	NM_172124	B3gat2	23768661	23770043	CpG:131
Ref669934	23768772	10.5	33.892	exon	chr1	+	23768764	23854697	NM_172124	B3gat2	23768661	23770043	CpG:131
Ref669935	23768862	4.698	14.059	exon	chr1	+	23768764	23854697	NM_172124	B3gat2	23768661	23770043	CpG:131
Ref669936	23768953	16.535	35.897	exon	chr1	+	23768764	23854697	NM_172124	B3gat2	23768661	23770043	CpG:131
Ref669939	23769031	11.382	38.066	exon	chr1	+	23768764	23854697	NM_172124	B3gat2	23768661	23770043	CpG:131
Ref669940	23769183	13.566	32.41	exon	chr1	+	23768764	23854697	NM_172124	B3gat2	23768661	23770043	CpG:131
Ref669941	23769257	6.763	40.272	exon	chr1	+	23768764	23854697	NM_172124	B3gat2	23768661	23770043	CpG:131
Ref669942	23769342	3.535	19.118	exon	chr1	+	23768764	23854697	NM_172124	B3gat2	23768661	23770043	CpG:131
Ref669943	23769421	49.889	43.468	exon	chr1	+	23768764	23854697	NM_172124	B3gat2	23768661	23770043	CpG:131
Ref669944	23769650	84.702	75.911	exon	chr1	+	23768764	23854697	NM_172124	B3gat2	23768661	23770043	CpG:131
Ref669945	23769700	10.294	21.32	exon	chr1	+	23768764	23854697	NM_172124	B3gat2	23768661	23770043	CpG:131
Ref669946	23769751	10.145	18.828	exon	chr1	+	23768764	23854697	NM_172124	B3gat2	23768661	23770043	CpG:131
Ref669947	23769831	22.662	6.321	exon	chr1	+	23768764	23854697	NM_172124	B3gat2	23768661	23770043	CpG:131
Ref669948	23769875	40.482	43.532	exon	chr1	+	23768764	23854697	NM_172124	B3gat2	23768661	23770043	CpG:131
Ref669949	23770010	57.908	51.765	exon	chr1	+	23768764	23854697	NM_172124	B3gat2	23768661	23770043	CpG:131
Ref669950	23770327	74.403	71.074	intron	chr1	+	23768764	23854697	NM_172124	B3gat2	#	#	shore
Ref669951	23770842	29.661	29.861	intron	chr1	+	23768764	23854697	NM_172124	B3gat2	#	#	shore
Ref669955	23777948	98.847	98.186	intron	chr1	+	23768764	23854697	NM_172124	B3gat2	#	#	#
Ref669956	23782568	97.08	98.58	intron	chr1	+	23768764	23854697	NM_172124	B3gat2	#	#	#
Ref669957	23783351	83.696	66.216	intron	chr1	+	23768764	23854697	NM_172124	B3gat2	#	#	#
Ref669958	23783591	65.882	54.65	intron	chr1	+	23768764	23854697	NM_172124	B3gat2	#	#	#
Ref669979	23800827	97.485	92.097	intron	chr1	+	23768764	23854697	NM_172124	B3gat2	#	#	#
Ref669987	23831772	98.925	97.423	intron	chr1	+	23768764	23854697	NM_172124	B3gat2	#	#	#
Ref669988	23833923	80.819	78.372	intron	chr1	+	23768764	23854697	NM_172124	B3gat2	#	#	#
Ref669989	23833993	47.945	59.043	intron	chr1	+	23768764	23854697	NM_172124	B3gat2	#	#	#
Ref669994	23841298	78.4	74.149	intron	chr1	+	23768764	23854697	NM_172124	B3gat2	#	#	#
Ref669995	23841471	70.588	66.667	intron	chr1	+	23768764	23854697	NM_172124	B3gat2	#	#	#
Ref669996	23841605	81.776	77.778	intron	chr1	+	23768764	23854697	NM_172124	B3gat2	#	#	#
Ref670033	23927363	45.161	59.137	intron	chr1	-	23852465	23929128	NM_028534	Smap1	#	#	shore
Ref670034	23928683	18.135	19.706	intron	chr1	-	23852465	23929128	NM_028534	Smap1	23928558	23929393	CpG:76
Ref670035	23928716	8.434	10.072	intron	chr1	-	23852465	23929128	NM_028534	Smap1	23928558	23929393	CpG:76
Ref670036	23928727	0	15.441	intron	chr1	-	23852465	23929128	NM_028534	Smap1	23928558	23929393	CpG:76
Ref670038	23928793	74.786	51.376	intron	chr1	-	23852465	23929128	NM_028534	Smap1	23928558	23929393	CpG:76
Ref670039	23928846	12.281	39.748	intron	chr1	-	23852465	23929128	NM_028534	Smap1	23928558	23929393	CpG:76
Ref670040	23929017	27.344	22.813	exon	chr1	-	23852465	23929128	NM_028534	Smap1	23928558	23929393	CpG:76
Ref670041	23929058	10.182	31.13	exon	chr1	-	23852465	23929128	NM_028534	Smap1	23928558	23929393	CpG:76
Ref670042	23929149	10.448	31.111	promotor	chr1	-	23852465	23929128	NM_028534	Smap1	23928558	23929393	CpG:76
Ref670043	23929202	0	21.053	promotor	chr1	-	23852465	23929128	NM_028534	Smap1	23928558	23929393	CpG:76
Ref670044	23929229	28.226	18.502	promotor	chr1	-	23852465	23929128	NM_028534	Smap1	23928558	23929393	CpG:76
Ref670045	23929263	15.108	17.91	promotor	chr1	-	23852465	23929128	NM_028534	Smap1	23928558	23929393	CpG:76
Ref670046	23929313	20.792	37.564	promotor	chr1	-	23852465	23929128	NM_028534	Smap1	23928558	23929393	CpG:76
Ref670052	23940788	99.129	100	intergenic	chr1	#	#	#	#	#	#	#	#
Ref670060	23955788	70.293	68.146	intergenic	chr1	#	#	#	#	#	#	#	#
Ref670065	23963381	86.084	84.14	intergenic	chr1	#	#	#	#	#	#	#	#
Ref670066	23964741	99.324	98.695	intergenic	chr1	#	#	#	#	#	#	#	#
Ref670068	23966092	71.848	72.746	intergenic	chr1	#	#	#	#	#	#	#	#
Ref670078	23975110	95.238	92.891	intergenic	chr1	#	#	#	#	#	#	#	#
Ref670097	24012153	35.593	45.225	intron	chr1	-	24002777	24012479	NM_026503	1110058L19Rik	#	#	shore
Ref670098	24012368	34.483	46.154	intron	chr1	-	24002777	24012479	NM_026503	1110058L19Rik	24012210	24012553	CpG:38
Ref670099	24012445	7.778	25.225	exon	chr1	-	24002777	24012479	NM_026503	1110058L19Rik	24012210	24012553	CpG:38
Ref670104	24021154	87.5	82.042	intron	chr1	-	24017596	24107180	NM_026604	Fam135a	#	#	#
Ref670133	24104686	78.4	60.98	intron	chr1	-	24017596	24107180	NM_026604	Fam135a	#	#	shore
Ref670135	24106585	25.258	31.154	intron	chr1	-	24017596	24107180	NM_026604	Fam135a	24106480	24107395	CpG:108
Ref670136	24106668	38.095	15.217	intron	chr1	-	24017596	24107180	NM_026604	Fam135a	24106480	24107395	CpG:108
Ref670140	24106770	4.07	13.421	intron	chr1	-	24017596	24107180	NM_026604	Fam135a	24106480	24107395	CpG:108
Ref670141	24106829	24.839	37.118	intron	chr1	-	24017596	24107180	NM_026604	Fam135a	24106480	24107395	CpG:108
Ref670142	24106870	3.867	11.328	intron	chr1	-	24017596	24107180	NM_026604	Fam135a	24106480	24107395	CpG:108
Ref670143	24106908	5.691	12.335	exon	chr1	-	24017596	24107180	NM_026604	Fam135a	24106480	24107395	CpG:108
Ref670144	24106954	4.43	22.842	exon	chr1	-	24017596	24107180	NM_026604	Fam135a	24106480	24107395	CpG:108
Ref670145	24106996	0	13.793	exon	chr1	-	24017596	24107180	NM_026604	Fam135a	24106480	24107395	CpG:108
Ref670146	24107050	0	20.29	exon	chr1	-	24017596	24107180	NM_026604	Fam135a	24106480	24107395	CpG:108
Ref670149	24107089	0	15.027	exon	chr1	-	24017596	24107180	NM_026604	Fam135a	24106480	24107395	CpG:108
Ref670150	24107126	0	17.722	exon	chr1	-	24017596	24107180	NM_026604	Fam135a	24106480	24107395	CpG:108
Ref670151	24107161	24.138	44.185	exon	chr1	-	24017596	24107180	NM_026604	Fam135a	24106480	24107395	CpG:108
Ref670152	24107290	11.111	31.185	promotor	chr1	-	24017596	24107180	NM_026604	Fam135a	24106480	24107395	CpG:108
Ref670153	24107328	5.469	21.515	promotor	chr1	-	24017596	24107180	NM_026604	Fam135a	24106480	24107395	CpG:108
Ref670154	24107394	26.718	21.814	promotor	chr1	-	24017596	24107180	NM_026604	Fam135a	24106480	24107395	CpG:108
Ref670155	24111128	93.846	91.671	promotor	chr1	-	24017596	24107180	NM_026604	Fam135a	#	#	#
Ref670156	24113631	98.089	96.302	intergenic	chr1	#	#	#	#	#	#	#	#
Ref670157	24114925	85.446	71.513	intergenic	chr1	#	#	#	#	#	#	#	#
Ref670179	24178541	50	28.571	intergenic	chr1	#	#	#	#	#	#	#	#
Ref670194	24202127	85.366	82.759	intron	chr1	+	24184448	24259577	NM_007740	Col9a1	#	#	#
Ref670195	24202319	89.646	84.084	intron	chr1	+	24184448	24259577	NM_007740	Col9a1	#	#	#
Ref670212	24237619	48.837	45.392	intron	chr1	+	24184448	24259577	NM_007740	Col9a1	#	#	#
Ref670219	24244054	29.577	43.674	exon	chr1	+	24184448	24259577	NM_007740	Col9a1	#	#	#
Ref670227	24251976	25.926	16.918	intron	chr1	+	24184448	24259577	NM_007740	Col9a1	#	#	#
Ref670228	24252687	30.882	57.06	intron	chr1	+	24184448	24259577	NM_007740	Col9a1	#	#	#
Ref670272	24309999	91.949	93.333	intron	chr1	-	24264521	24594276	NM_007733	Col19a1	#	#	#
Ref670305	24377605	85.171	83.1	intron	chr1	-	24264521	24594276	NM_007733	Col19a1	#	#	#
Ref670307	24379615	89.508	88.726	intron	chr1	-	24264521	24594276	NM_007733	Col19a1	#	#	#
Ref670308	24380206	96.137	95.905	intron	chr1	-	24264521	24594276	NM_007733	Col19a1	#	#	#
Ref670387	24592733	92.283	86.726	intron	chr1	-	24264521	24594276	NM_007733	Col19a1	#	#	shore
Ref670388	24593373	33.019	40.833	intron	chr1	-	24264521	24594276	NM_007733	Col19a1	24593360	24594016	CpG:71
Ref670390	24593445	36.842	27.451	intron	chr1	-	24264521	24594276	NM_007733	Col19a1	24593360	24594016	CpG:71
Ref670391	24593488	7.143	20.168	intron	chr1	-	24264521	24594276	NM_007733	Col19a1	24593360	24594016	CpG:71
Ref670392	24593501	19.444	29.066	intron	chr1	-	24264521	24594276	NM_007733	Col19a1	24593360	24594016	CpG:71
Ref670393	24593564	8.537	16.617	intron	chr1	-	24264521	24594276	NM_007733	Col19a1	24593360	24594016	CpG:71
Ref670396	24593658	0	25.926	intron	chr1	-	24264521	24594276	NM_007733	Col19a1	24593360	24594016	CpG:71
Ref670397	24593700	0	12.017	intron	chr1	-	24264521	24594276	NM_007733	Col19a1	24593360	24594016	CpG:71
Ref670399	24594137	32.782	23.571	intron	chr1	-	24264521	24594276	NM_007733	Col19a1	#	#	shore
Ref670400	24594230	25	32.122	exon	chr1	-	24264521	24594276	NM_007733	Col19a1	#	#	shore
Ref670433	24655424	99.551	99.366	intergenic	chr1	#	#	#	#	#	#	#	#
Ref670444	24684881	90.629	88.718	promotor	chr1	+	24685382	24823146	NM_026719	Lmbrd1	#	#	shore
Ref670445	24685451	35.484	18.079	exon	chr1	+	24685382	24823146	NM_026719	Lmbrd1	24685355	24685922	CpG:54
Ref670446	24685515	29.371	13.223	exon	chr1	+	24685382	24823146	NM_026719	Lmbrd1	24685355	24685922	CpG:54
Ref670448	24685585	98.371	97.842	exon	chr1	+	24685382	24823146	NM_026719	Lmbrd1	24685355	24685922	CpG:54
Ref670449	24685785	42.96	39.292	intron	chr1	+	24685382	24823146	NM_026719	Lmbrd1	24685355	24685922	CpG:54
Ref670450	24736974	95.538	96.845	intron	chr1	+	24685382	24823146	NM_026719	Lmbrd1	#	#	#
Ref670463	24760267	80.769	74.468	intron	chr1	+	24685382	24823146	NM_026719	Lmbrd1	#	#	#
Ref670505	24823499	65.625	64.052	terminator	chr1	+	24685382	24823146	NM_026719	Lmbrd1	#	#	#
Ref670506	24823566	48.837	60.296	terminator	chr1	+	24685382	24823146	NM_026719	Lmbrd1	#	#	#
Ref670691	25234428	87.5	84.581	intron	chr1	-	25124320	25886552	NM_175642	Bai3	#	#	#
Ref670692	25234628	72.917	72.492	intron	chr1	-	25124320	25886552	NM_175642	Bai3	#	#	#
Ref670693	25234717	24.561	25.15	intron	chr1	-	25124320	25886552	NM_175642	Bai3	#	#	#
Ref670694	25234846	78.723	72.998	intron	chr1	-	25124320	25886552	NM_175642	Bai3	#	#	#
Ref670695	25236581	96.33	95.283	intron	chr1	-	25124320	25886552	NM_175642	Bai3	#	#	#
Ref670715	25285624	44.749	34.711	intron	chr1	-	25124320	25886552	NM_175642	Bai3	#	#	#
Ref670926	25881806	49.296	48.276	intron	chr1	-	25124320	25886552	NM_175642	Bai3	#	#	#
Ref670927	25883211	86.667	83.221	exon	chr1	-	25124320	25886552	NM_175642	Bai3	#	#	#
Ref670931	25886427	58.333	88.394	exon	chr1	-	25124320	25886552	NM_175642	Bai3	#	#	shore
Ref670932	25886739	6.481	41.026	promotor	chr1	-	25124320	25886552	NM_175642	Bai3	25886690	25887525	CpG:75
Ref670935	25886852	10.66	25.411	promotor	chr1	-	25124320	25886552	NM_175642	Bai3	25886690	25887525	CpG:75
Ref670936	25886948	8.75	44.264	promotor	chr1	-	25124320	25886552	NM_175642	Bai3	25886690	25887525	CpG:75
Ref670937	25887010	21	27.184	promotor	chr1	-	25124320	25886552	NM_175642	Bai3	25886690	25887525	CpG:75
Ref670938	25887033	31.21	47.4	promotor	chr1	-	25124320	25886552	NM_175642	Bai3	25886690	25887525	CpG:75
Ref670939	25887126	18.75	45.545	promotor	chr1	-	25124320	25886552	NM_175642	Bai3	25886690	25887525	CpG:75
Ref670942	25887547	86.506	77.204	promotor	chr1	-	25124320	25886552	NM_175642	Bai3	#	#	shore
Ref671240	26813871	98.913	99.276	intergenic	chr1	#	#	#	#	#	#	#	#
Ref671851	28550774	91.441	93.469	intergenic	chr1	#	#	#	#	#	#	#	#
Ref671941	28967237	100	100	intergenic	chr1	#	#	#	#	#	#	#	#
Ref672167	29695333	98.592	97.391	intergenic	chr1	#	#	#	#	#	#	#	#
Ref672279	29969704	97.561	97.453	intergenic	chr1	#	#	#	#	#	#	#	#
Ref672325	30058932	98.762	99.47	intergenic	chr1	#	#	#	#	#	#	#	#
Ref672464	30355344	96.825	94.867	intergenic	chr1	#	#	#	#	#	#	#	#
Ref672520	30443499	98.689	98.136	intergenic	chr1	#	#	#	#	#	#	#	#
Ref672666	30775676	59.322	63.14	intergenic	chr1	#	#	#	#	#	#	#	#
Ref672667	30776687	99.661	98.645	intergenic	chr1	#	#	#	#	#	#	#	#
Ref672698	30812524	55.118	51.22	intergenic	chr1	#	#	#	#	#	#	#	#
Ref672716	30829960	87.5	89.796	intergenic	chr1	#	#	#	#	#	#	#	#
Ref672727	30850407	74.242	81.667	intergenic	chr1	#	#	#	#	#	#	#	#
Ref672728	30853739	98.347	97.942	intergenic	chr1	#	#	#	#	#	#	#	#
Ref672772	30929967	6.731	7.125	intergenic	chr1	#	#	#	#	#	30929953	30930871	CpG:137
Ref672773	30930011	8.861	10.853	intergenic	chr1	#	#	#	#	#	30929953	30930871	CpG:137
Ref672774	30930030	0	12.67	intergenic	chr1	#	#	#	#	#	30929953	30930871	CpG:137
Ref672775	30930069	0	8.723	intergenic	chr1	#	#	#	#	#	30929953	30930871	CpG:137
Ref672776	30930108	33.735	20.438	intergenic	chr1	#	#	#	#	#	30929953	30930871	CpG:137
Ref672778	30930131	0	18.639	intergenic	chr1	#	#	#	#	#	30929953	30930871	CpG:137
Ref672779	30930175	5.932	13.397	intergenic	chr1	#	#	#	#	#	30929953	30930871	CpG:137
Ref672780	30930204	15.766	27.451	intergenic	chr1	#	#	#	#	#	30929953	30930871	CpG:137
Ref672781	30930291	54.144	40.823	intergenic	chr1	#	#	#	#	#	30929953	30930871	CpG:137
Ref672782	30930309	0	17.722	intergenic	chr1	#	#	#	#	#	30929953	30930871	CpG:137
Ref672783	30930359	6.364	19.048	intergenic	chr1	#	#	#	#	#	30929953	30930871	CpG:137
Ref672784	30930448	9.013	33.933	intergenic	chr1	#	#	#	#	#	30929953	30930871	CpG:137
Ref672785	30930549	14.334	38.082	intergenic	chr1	#	#	#	#	#	30929953	30930871	CpG:137
Ref672786	30930582	5.109	22.438	intergenic	chr1	#	#	#	#	#	30929953	30930871	CpG:137
Ref672787	30930635	10.881	36.443	intergenic	chr1	#	#	#	#	#	30929953	30930871	CpG:137
Ref672788	30930758	54.18	50.641	intergenic	chr1	#	#	#	#	#	30929953	30930871	CpG:137
Ref672789	30930966	52.027	51.827	intergenic	chr1	#	#	#	#	#	#	#	shore
Ref672790	30931326	93.333	84.065	intergenic	chr1	#	#	#	#	#	#	#	shore
Ref672816	31000845	99.649	99.793	exon	chr1	-	30997147	31006600	NM_011200	Ptp4a1	#	#	#
Ref672819	31005830	35.669	56.376	intron	chr1	-	30997147	31006600	NM_011200	Ptp4a1	31005671	31007061	CpG:145
Ref672820	31006031	36.649	48.657	intron	chr1	-	30997147	31006600	NM_011200	Ptp4a1	31005671	31007061	CpG:145
Ref672822	31006071	6.25	48.675	intron	chr1	-	30997147	31006600	NM_011200	Ptp4a1	31005671	31007061	CpG:145
Ref672823	31006163	0	46.053	intron	chr1	-	30997147	31006600	NM_011200	Ptp4a1	31005671	31007061	CpG:145
Ref672826	31006204	12.727	41.498	intron	chr1	-	30997147	31006600	NM_011200	Ptp4a1	31005671	31007061	CpG:145
Ref672835	31006635	11.628	35.233	promotor	chr1	-	30997147	31006600	NM_011200	Ptp4a1	31005671	31007061	CpG:145
Ref672836	31006701	41.176	32.37	promotor	chr1	-	30997147	31006600	NM_011200	Ptp4a1	31005671	31007061	CpG:145
Ref672838	31006744	0	0	promotor	chr1	-	30997147	31006600	NM_011200	Ptp4a1	31005671	31007061	CpG:145
Ref672839	31006794	0	31.31	promotor	chr1	-	30997147	31006600	NM_011200	Ptp4a1	31005671	31007061	CpG:145
Ref672840	31006838	6.087	30.697	promotor	chr1	-	30997147	31006600	NM_011200	Ptp4a1	31005671	31007061	CpG:145
Ref672841	31006912	12.209	29.708	promotor	chr1	-	30997147	31006600	NM_011200	Ptp4a1	31005671	31007061	CpG:145
Ref672842	31006983	24.706	41.948	promotor	chr1	-	30997147	31006600	NM_011200	Ptp4a1	31005671	31007061	CpG:145
Ref672843	31007060	43.299	78.448	promotor	chr1	-	30997147	31006600	NM_011200	Ptp4a1	31005671	31007061	CpG:145
Ref672957	31208304	97.849	97.902	intron	chr1	-	31197922	31279501	NR_033445	4931428L18Rik	#	#	#
Ref672988	31315130	100	98.718	intergenic	chr1	#	#	#	#	#	#	#	#
Ref673099	31599671	97	94.749	intergenic	chr1	#	#	#	#	#	#	#	#
Ref673134	31673193	99.51	98.438	intergenic	chr1	#	#	#	#	#	#	#	#
Ref673148	31743568	98.611	97.477	intergenic	chr1	#	#	#	#	#	#	#	#
Ref673276	32028404	96.309	96.34	intergenic	chr1	#	#	#	#	#	#	#	#
Ref673285	32083117	98.658	99.79	intergenic	chr1	#	#	#	#	#	#	#	#
Ref673335	32134110	92.694	96.732	intergenic	chr1	#	#	#	#	#	#	#	#
Ref673338	32143142	97.451	97.279	intergenic	chr1	#	#	#	#	#	#	#	#
Ref673357	32229548	62.543	72.165	promotor	chr1	+	32229650	32714583	NM_133235	Khdrbs2	32229385	32229891	CpG:50
Ref673358	32229595	19.444	42.748	promotor	chr1	+	32229650	32714583	NM_133235	Khdrbs2	32229385	32229891	CpG:50
Ref673359	32229689	5.263	31.154	exon	chr1	+	32229650	32714583	NM_133235	Khdrbs2	32229385	32229891	CpG:50
Ref673360	32229739	4.698	20.954	exon	chr1	+	32229650	32714583	NM_133235	Khdrbs2	32229385	32229891	CpG:50
Ref673361	32229861	9.091	4.973	intron	chr1	+	32229650	32714583	NM_133235	Khdrbs2	32229385	32229891	CpG:50
Ref673362	32229882	26.25	32.15	intron	chr1	+	32229650	32714583	NM_133235	Khdrbs2	32229385	32229891	CpG:50
Ref673363	32230076	0	20.878	intron	chr1	+	32229650	32714583	NM_133235	Khdrbs2	#	#	shore
Ref673391	32326802	98.824	98.808	intron	chr1	+	32229650	32714583	NM_133235	Khdrbs2	#	#	#
Ref673414	32428231	99.167	100	intron	chr1	+	32229650	32714583	NM_133235	Khdrbs2	#	#	#
Ref673458	32536988	96.886	93.428	intron	chr1	+	32229650	32714583	NM_133235	Khdrbs2	#	#	#
Ref673527	32749860	89.535	83.168	intergenic	chr1	#	#	#	#	#	#	#	#
Ref673713	33239364	99.861	99.291	intergenic	chr1	#	#	#	#	#	#	#	#
Ref673807	33455125	98.746	97.704	intergenic	chr1	#	#	#	#	#	#	#	#
Ref673868	33518198	72.059	59.893	intron	chr1	-	33510655	33726603	NM_008922	Prim2	#	#	#
Ref673883	33527157	92.647	86.358	intron	chr1	-	33510655	33726603	NM_008922	Prim2	#	#	#
Ref673893	33554099	99.279	98.99	intron	chr1	-	33510655	33726603	NM_008922	Prim2	#	#	#
Ref673896	33563864	100	100	intron	chr1	-	33510655	33726603	NM_008922	Prim2	#	#	#
Ref673899	33567669	69.565	46.764	intron	chr1	-	33510655	33726603	NM_008922	Prim2	#	#	#
Ref673947	33665522	77.348	60.87	intron	chr1	-	33510655	33726603	NM_008922	Prim2	#	#	#
Ref673949	33673450	97.858	97.342	intron	chr1	-	33510655	33726603	NM_008922	Prim2	#	#	#
Ref673952	33680483	99.308	99.596	intron	chr1	-	33510655	33726603	NM_008922	Prim2	#	#	#
Ref673953	33686137	97.938	97.137	intron	chr1	-	33510655	33726603	NM_008922	Prim2	#	#	#
Ref673960	33692896	92.92	79.462	intron	chr1	-	33510655	33726603	NM_008922	Prim2	#	#	#
Ref673974	33705085	91.17	90.414	intron	chr1	-	33510655	33726603	NM_008922	Prim2	#	#	#
Ref673975	33707681	96.612	92.629	intron	chr1	-	33510655	33726603	NM_008922	Prim2	#	#	#
Ref673985	33715413	98.438	99.122	intron	chr1	-	33510655	33726603	NM_008922	Prim2	#	#	#
Ref673988	33718983	99.4	98.783	intron	chr1	-	33510655	33726603	NM_008922	Prim2	#	#	#
Ref673989	33719537	96.183	93.534	intron	chr1	-	33510655	33726603	NM_008922	Prim2	#	#	#
Ref673990	33722258	96.419	95.942	intron	chr1	-	33510655	33726603	NM_008922	Prim2	#	#	#
Ref673997	33726442	80.992	60.016	intron	chr1	-	33510655	33726603	NM_008922	Prim2	33726398	33727414	CpG:73
Ref673998	33727071	86.454	78.372	exon	chr1	+	33726668	33727557	NR_033199	1700001G17Rik	33726398	33727414	CpG:73
Ref673999	33727093	17.797	36.229	exon	chr1	+	33726668	33727557	NR_033199	1700001G17Rik	33726398	33727414	CpG:73
Ref674000	33727207	45.697	64.223	exon	chr1	+	33726668	33727557	NR_033199	1700001G17Rik	33726398	33727414	CpG:73
Ref674001	33727335	35.836	56.152	exon	chr1	+	33726668	33727557	NR_033199	1700001G17Rik	33726398	33727414	CpG:73
Ref674005	33736351	99.129	97.748	intergenic	chr1	#	#	#	#	#	#	#	#
Ref674006	33738366	93.522	94.583	intergenic	chr1	#	#	#	#	#	#	#	#
Ref674016	33767827	98.106	95.726	intergenic	chr1	#	#	#	#	#	#	#	#
Ref674017	33771049	94.662	91.345	intergenic	chr1	#	#	#	#	#	#	#	#
Ref674019	33776561	5.147	30.591	promotor	chr1	+	33776740	33799409	NM_008999	Rab23	#	#	shore
Ref674020	33776701	42.541	44.152	promotor	chr1	+	33776740	33799409	NM_008999	Rab23	33776670	33777295	CpG:91
Ref674021	33776760	10	13.681	exon	chr1	+	33776740	33799409	NM_008999	Rab23	33776670	33777295	CpG:91
Ref674028	33777003	0	32.203	exon	chr1	+	33776740	33799409	NM_008999	Rab23	33776670	33777295	CpG:91
Ref674029	33777063	20.896	63.038	intron	chr1	+	33776740	33799409	NM_008999	Rab23	33776670	33777295	CpG:91
Ref674030	33777149	10.811	35.08	intron	chr1	+	33776740	33799409	NM_008999	Rab23	33776670	33777295	CpG:91
Ref674031	33777320	16.746	38.71	intron	chr1	+	33776740	33799409	NM_008999	Rab23	#	#	shore
Ref674032	33778170	96.68	93.445	intron	chr1	+	33776740	33799409	NM_008999	Rab23	#	#	shore
Ref674034	33781087	74.809	64.329	intron	chr1	+	33776740	33799409	NM_008999	Rab23	#	#	#
Ref674037	33782166	96.154	94.915	intron	chr1	+	33776740	33799409	NM_008999	Rab23	#	#	#
Ref674047	33790191	95.023	91.387	intron	chr1	+	33776740	33799409	NM_008999	Rab23	#	#	#
Ref674048	33792636	98.773	99.658	intron	chr1	+	33776740	33799409	NM_008999	Rab23	#	#	#
Ref674051	33793691	99.42	99.069	exon	chr1	+	33776740	33799409	NM_008999	Rab23	#	#	#
Ref674054	33795268	98.171	99.67	intron	chr1	+	33776740	33799409	NM_008999	Rab23	#	#	#
Ref674056	33795703	90.476	90.63	intron	chr1	+	33776740	33799409	NM_008999	Rab23	#	#	#
Ref674061	33798438	90.323	91.081	exon	chr1	+	33776740	33799409	NM_008999	Rab23	#	#	#
Ref674067	33802875	97.566	97.022	exon	chr1	-	33802328	33814595	NM_145392	Bag2	#	#	#
Ref674071	33804669	84.564	85.686	intron	chr1	-	33802328	33814595	NM_145392	Bag2	#	#	#
Ref674072	33804711	91.163	86.154	intron	chr1	-	33802328	33814595	NM_145392	Bag2	#	#	#
Ref674083	33812121	77.778	76.101	intron	chr1	-	33802328	33814595	NM_145392	Bag2	#	#	#
Ref674088	33813713	91.785	84.218	intron	chr1	-	33802328	33814595	NM_145392	Bag2	#	#	shore
Ref674092	33814543	62.475	58.412	exon	chr1	-	33802328	33814595	NM_145392	Bag2	33814456	33814794	CpG:44
Ref674093	33814639	16.897	29.291	promotor	chr1	-	33802328	33814595	NM_145392	Bag2	33814456	33814794	CpG:44
Ref674094	33814724	0	43.396	promotor	chr1	-	33802328	33814595	NM_145392	Bag2	33814456	33814794	CpG:44
Ref674095	33814743	24.138	19.858	promotor	chr1	-	33802328	33814595	NM_145392	Bag2	33814456	33814794	CpG:44
Ref674096	33814852	12.575	45.242	promotor	chr1	-	33802328	33814595	NM_145392	Bag2	#	#	shore
Ref674101	33825067	71.186	75	intron	chr1	-	33818597	33871272	NM_133817	Zfp451	#	#	#
Ref674102	33828085	98.571	98.155	intron	chr1	-	33818597	33871272	NM_133817	Zfp451	#	#	#
Ref674103	33829859	98.347	94.878	exon	chr1	-	33818597	33871272	NM_133817	Zfp451	#	#	#
Ref674105	33833824	78.289	75.41	exon	chr1	-	33818597	33871272	NM_133817	Zfp451	#	#	#
Ref674110	33840525	94.737	96.013	intron	chr1	-	33818597	33871272	NM_133817	Zfp451	#	#	#
Ref674129	33870807	29.439	65.475	intron	chr1	-	33818597	33871272	NM_133817	Zfp451	#	#	shore
Ref674130	33870915	20.115	56.853	intron	chr1	-	33818597	33871272	NM_133817	Zfp451	#	#	shore
Ref674131	33871023	18.182	37.838	intron	chr1	-	33818597	33871272	NM_133817	Zfp451	33870975	33871535	CpG:62
Ref674132	33871067	7.447	31.111	intron	chr1	-	33818597	33871272	NM_133817	Zfp451	33870975	33871535	CpG:62
Ref674133	33871099	10.448	31.154	intron	chr1	-	33818597	33871272	NM_133817	Zfp451	33870975	33871535	CpG:62
Ref674134	33871165	38.889	29.234	intron	chr1	-	33818597	33871272	NM_133817	Zfp451	33870975	33871535	CpG:62
Ref674135	33871186	0	30.518	exon	chr1	-	33818597	33871272	NM_133817	Zfp451	33870975	33871535	CpG:62
Ref674136	33871285	0	29.265	promotor	chr1	-	33818597	33871272	NM_133817	Zfp451	33870975	33871535	CpG:62
Ref674137	33871357	32.474	36.821	promotor	chr1	-	33818597	33871272	NM_133817	Zfp451	33870975	33871535	CpG:62
Ref674138	33871461	0	30.939	promotor	chr1	-	33818597	33871272	NM_133817	Zfp451	33870975	33871535	CpG:62
Ref674139	33871508	0	18.502	promotor	chr1	-	33818597	33871272	NM_133817	Zfp451	33870975	33871535	CpG:62
Ref674140	33871534	50.602	61.233	promotor	chr1	-	33818597	33871272	NM_133817	Zfp451	33870975	33871535	CpG:62
Ref674159	33895660	93.78	89.796	exon	chr1	-	33892743	33895759	NM_001161816	Gm15455	#	#	#
Ref674173	33911489	90.222	82.226	intron	chr1	-	33908896	33964466	NM_177235	Bend6	#	#	#
Ref674194	33940433	68.056	73.684	exon	chr1	-	33908896	33964466	NM_177235	Bend6	#	#	#
Ref674212	33963064	82.817	78.4	intron	chr1	-	33908896	33964466	NM_177235	Bend6	#	#	shore
Ref674213	33964439	24.823	40.329	exon	chr1	-	33908896	33964466	NM_177235	Bend6	#	#	shore
Ref674215	33964476	12.805	16.303	promotor	chr1	-	33908896	33964466	NM_177235	Bend6	#	#	shore
Ref674216	33964544	0	8.408	promotor	chr1	-	33908896	33964466	NM_177235	Bend6	#	#	shore
Ref674217	33964568	15.909	37.311	promotor	chr1	-	33908896	33964466	NM_177235	Bend6	#	#	shore
Ref674218	33964636	0	37.047	promotor	chr1	-	33908896	33964466	NM_177235	Bend6	#	#	shore
Ref674219	33964717	12.017	30.845	promotor	chr1	-	33908896	33964466	NM_177235	Bend6	#	#	shore
Ref674220	33964751	22.105	13.043	promotor	chr1	-	33908896	33964466	NM_177235	Bend6	#	#	shore
Ref674223	33964812	25.225	47.8	promotor	chr1	-	33908896	33964466	NM_177235	Bend6	#	#	shore
Ref674224	33964939	79.641	88.983	promotor	chr1	-	33908896	33964466	NM_177235	Bend6	#	#	shore
Ref674226	33964992	54.545	36.285	promotor	chr1	-	33908896	33964466	NM_177235	Bend6	#	#	shore
Ref674227	33966199	93.522	88.732	promotor	chr1	-	33908896	33964466	NM_177235	Bend6	#	#	shore
Ref674250	34001918	81.019	75.336	intergenic	chr1	#	#	#	#	#	#	#	#
Ref674251	34002120	68.627	75.728	intergenic	chr1	#	#	#	#	#	#	#	#
Ref674256	34003760	89.318	81.752	intergenic	chr1	#	#	#	#	#	#	#	#
Ref674265	34017421	90.547	80.127	intergenic	chr1	#	#	#	#	#	#	#	#
Ref674267	34020339	94.255	92.602	intergenic	chr1	#	#	#	#	#	#	#	#
Ref674268	34021909	94.534	90.594	intergenic	chr1	#	#	#	#	#	#	#	#
Ref674276	34026638	72.414	54.672	intergenic	chr1	#	#	#	#	#	#	#	#
Ref674289	34036411	96.785	93.875	intergenic	chr1	#	#	#	#	#	#	#	#
Ref674293	34043094	87.5	76.48	intergenic	chr1	#	#	#	#	#	#	#	#
Ref674299	34050820	87.5	50.199	intergenic	chr1	#	#	#	#	#	#	#	#
Ref674301	34053351	84.483	74.738	intergenic	chr1	#	#	#	#	#	#	#	#
Ref674302	34056940	77.778	83.318	intergenic	chr1	#	#	#	#	#	#	#	#
Ref674304	34060016	68.786	28.571	intergenic	chr1	#	#	#	#	#	#	#	#
Ref674306	34062751	40.385	65.447	intergenic	chr1	#	#	#	#	#	#	#	shore
Ref674307	34063041	38.559	48.575	intergenic	chr1	#	#	#	#	#	34062891	34063093	CpG:18
Ref674308	34063130	89.444	81.57	intergenic	chr1	#	#	#	#	#	#	#	shore
Ref674309	34064338	58.947	56.14	promotor	chr1	+	34068669	34365497	NM_134448	Dst	#	#	shore
Ref674310	34064394	82.274	51.783	promotor	chr1	+	34068669	34365497	NM_134448	Dst	#	#	shore
Ref674311	34065640	95.667	91.057	promotor	chr1	+	34068669	34365497	NM_134448	Dst	#	#	#
Ref674313	34067910	26.25	34.974	promotor	chr1	+	34068669	34365497	NM_134448	Dst	#	#	shore
Ref674314	34068123	26.515	32.46	promotor	chr1	+	34068669	34365497	NM_134448	Dst	#	#	shore
Ref674315	34068242	28.378	54.338	promotor	chr1	+	34068669	34365497	NM_134448	Dst	#	#	shore
Ref674317	34068300	7.216	23.729	promotor	chr1	+	34068669	34365497	NM_134448	Dst	#	#	shore
Ref674318	34068363	8.434	0	promotor	chr1	+	34068669	34365497	NM_134448	Dst	34068329	34068706	CpG:52
Ref674322	34068457	0	10.714	promotor	chr1	+	34068669	34365497	NM_134448	Dst	34068329	34068706	CpG:52
Ref674323	34068493	0	11.932	promotor	chr1	+	34068669	34365497	NM_134448	Dst	34068329	34068706	CpG:52
Ref674325	34068522	0	14.414	promotor	chr1	+	34068669	34365497	NM_134448	Dst	34068329	34068706	CpG:52
Ref674326	34068571	5.109	18.152	promotor	chr1	+	34068669	34365497	NM_134448	Dst	34068329	34068706	CpG:52
Ref674328	34068623	35.897	41.176	promotor	chr1	+	34068669	34365497	NM_134448	Dst	34068329	34068706	CpG:52
Ref674329	34068865	54.634	48.78	intron	chr1	+	34068669	34365497	NM_134448	Dst	#	#	shore
Ref674330	34068926	10.219	19.929	intron	chr1	+	34068669	34365497	NM_134448	Dst	#	#	shore
Ref674332	34077727	90.674	84.848	intron	chr1	+	34068669	34365497	NM_134448	Dst	#	#	#
Ref674333	34080246	64.901	82.715	intron	chr1	+	34068669	34365497	NM_134448	Dst	#	#	#
Ref674336	34083084	81.667	67.354	intron	chr1	+	34068669	34365497	NM_134448	Dst	#	#	#
Ref674337	34084972	99.156	97.743	intron	chr1	+	34068669	34365497	NM_134448	Dst	#	#	#
Ref674345	34092689	91.489	86.944	intron	chr1	+	34068669	34365497	NM_134448	Dst	#	#	#
Ref674347	34093709	82.564	79.888	intron	chr1	+	34068669	34365497	NM_134448	Dst	#	#	#
Ref674350	34095736	92.283	91.409	intron	chr1	+	34068669	34365497	NM_134448	Dst	#	#	#
Ref674354	34109485	72.561	64.329	intron	chr1	+	34068669	34365497	NM_134448	Dst	#	#	#
Ref674355	34111952	88.688	68.2	intron	chr1	+	34068669	34365497	NM_134448	Dst	#	#	#
Ref674356	34113632	78.947	64.122	intron	chr1	+	34068669	34365497	NM_134448	Dst	#	#	#
Ref674359	34118127	49.359	36.975	intron	chr1	+	34068669	34365497	NM_134448	Dst	#	#	#
Ref674360	34120226	90.615	80.769	intron	chr1	+	34068669	34365497	NM_134448	Dst	#	#	#
Ref674365	34127472	87.5	77.387	intron	chr1	+	34068669	34365497	NM_134448	Dst	#	#	#
Ref674366	34129518	98.678	96.27	intron	chr1	+	34068669	34365497	NM_134448	Dst	#	#	#
Ref674367	34130604	75.299	66.368	intron	chr1	+	34068669	34365497	NM_134448	Dst	#	#	#
Ref674368	34131641	70.946	60.432	intron	chr1	+	34068669	34365497	NM_134448	Dst	#	#	#
Ref674369	34131872	14.286	47.167	intron	chr1	+	34068669	34365497	NM_134448	Dst	#	#	#
Ref674372	34133181	93.333	92.938	intron	chr1	+	34068669	34365497	NM_134448	Dst	#	#	#
Ref674373	34134529	76.744	76.651	intron	chr1	+	34068669	34365497	NM_134448	Dst	#	#	#
Ref674380	34141704	98.824	98.695	intron	chr1	+	34068669	34365497	NM_134448	Dst	#	#	#
Ref674394	34165232	99.669	98.906	intron	chr1	+	34068669	34365497	NM_134448	Dst	#	#	#
Ref674395	34166629	92.497	92.545	intron	chr1	+	34068669	34365497	NM_134448	Dst	#	#	#
Ref674398	34170100	86.154	70.723	intron	chr1	+	34068669	34365497	NM_134448	Dst	#	#	#
Ref674404	34173353	66.142	63.199	intron	chr1	+	34068669	34365497	NM_134448	Dst	#	#	#
Ref674410	34177120	48.611	49.704	intron	chr1	+	34068669	34365497	NM_134448	Dst	#	#	#
Ref674411	34178047	77.165	84.316	intron	chr1	+	34068669	34365497	NM_134448	Dst	#	#	#
Ref674412	34178278	34.568	50.704	intron	chr1	+	34068669	34365497	NM_134448	Dst	#	#	#
Ref674413	34178426	76.19	67.903	intron	chr1	+	34068669	34365497	NM_134448	Dst	#	#	#
Ref674415	34178624	22.105	48.276	intron	chr1	+	34068669	34365497	NM_134448	Dst	#	#	#
Ref674416	34178700	46.281	53.267	intron	chr1	+	34068669	34365497	NM_134448	Dst	#	#	#
Ref674417	34184348	91.589	91.081	intron	chr1	+	34068669	34365497	NM_134448	Dst	#	#	#
Ref674421	34196453	91.844	81.328	intron	chr1	+	34068669	34365497	NM_134448	Dst	#	#	#
Ref674423	34196535	45.652	64.491	intron	chr1	+	34068669	34365497	NM_134448	Dst	#	#	#
Ref674426	34200515	86.486	87.722	intron	chr1	+	34068669	34365497	NM_134448	Dst	#	#	#
Ref674442	34215769	80.992	82.484	intron	chr1	+	34068669	34365497	NM_134448	Dst	#	#	#
Ref674448	34221062	97.12	91.228	exon	chr1	+	34068669	34365497	NM_134448	Dst	#	#	#
Ref674449	34223811	98.046	91.964	exon	chr1	+	34068669	34365497	NM_134448	Dst	#	#	#
Ref674458	34234733	46.667	12.281	intron	chr1	+	34068669	34365497	NM_134448	Dst	#	#	shore
Ref674459	34234788	78.922	83.871	intron	chr1	+	34068669	34365497	NM_134448	Dst	34234787	34235038	CpG:25
Ref674460	34235037	91.031	87.31	intron	chr1	+	34068669	34365497	NM_134448	Dst	34234787	34235038	CpG:25
Ref674461	34235499	96.236	97.304	intron	chr1	+	34068669	34365497	NM_134448	Dst	#	#	shore
Ref674462	34236657	99.715	97.603	intron	chr1	+	34068669	34365497	NM_134448	Dst	#	#	shore
Ref674465	34238476	96.552	97.05	intron	chr1	+	34068669	34365497	NM_134448	Dst	#	#	#
Ref674468	34244818	98	96.855	exon	chr1	+	34068669	34365497	NM_134448	Dst	#	#	#
Ref674469	34245536	97.5	92.818	exon	chr1	+	34068669	34365497	NM_134448	Dst	#	#	#
Ref674470	34245871	87.5	82.886	exon	chr1	+	34068669	34365497	NM_134448	Dst	#	#	#
Ref674471	34246178	67.586	57.666	exon	chr1	+	34068669	34365497	NM_134448	Dst	#	#	#
Ref674472	34246394	76.829	82.157	exon	chr1	+	34068669	34365497	NM_134448	Dst	#	#	#
Ref674477	34250697	97.619	96.042	intron	chr1	+	34068669	34365497	NM_134448	Dst	#	#	#
Ref674482	34256427	99.474	99.261	intron	chr1	+	34068669	34365497	NM_134448	Dst	#	#	#
Ref674483	34258110	99.796	99.793	exon	chr1	+	34068669	34365497	NM_134448	Dst	#	#	#
Ref674486	34259624	93.502	93.617	intron	chr1	+	34068669	34365497	NM_134448	Dst	#	#	#
Ref674492	34272687	99.676	100	intron	chr1	+	34068669	34365497	NM_134448	Dst	#	#	#
Ref674493	34276679	98.923	97.241	intron	chr1	+	34068669	34365497	NM_134448	Dst	#	#	#
Ref674495	34280342	99.072	98.328	intron	chr1	+	34068669	34365497	NM_134448	Dst	#	#	#
Ref674496	34282241	92.148	92.891	intron	chr1	+	34068669	34365497	NM_134448	Dst	#	#	#
Ref674497	34282378	93.333	93.392	exon	chr1	+	34068669	34365497	NM_134448	Dst	#	#	#
Ref674501	34285918	94.961	92.435	exon	chr1	+	34068669	34365497	NM_134448	Dst	#	#	#
Ref674502	34291896	79.545	75.457	intron	chr1	+	34068669	34365497	NM_134448	Dst	#	#	#
Ref674503	34292599	96.995	94.704	intron	chr1	+	34068669	34365497	NM_134448	Dst	#	#	#
Ref674504	34293454	38.5	32.184	intron	chr1	+	34068669	34365497	NM_134448	Dst	#	#	#
Ref674505	34293504	12.727	26.332	intron	chr1	+	34068669	34365497	NM_134448	Dst	#	#	#
Ref674506	34293528	9.524	28.887	intron	chr1	+	34068669	34365497	NM_134448	Dst	#	#	#
Ref674507	34293591	37.433	38.119	intron	chr1	+	34068669	34365497	NM_134448	Dst	#	#	#
Ref674514	34296916	62.921	46.764	intron	chr1	+	34068669	34365497	NM_134448	Dst	#	#	#
Ref674515	34297007	88.087	85.455	intron	chr1	+	34068669	34365497	NM_134448	Dst	#	#	#
Ref674516	34300141	99.324	99.093	intron	chr1	+	34068669	34365497	NM_134448	Dst	#	#	#
Ref674524	34308174	84.153	83.582	intron	chr1	+	34068669	34365497	NM_134448	Dst	#	#	#
Ref674525	34308260	85.52	77.555	intron	chr1	+	34068669	34365497	NM_134448	Dst	#	#	#
Ref674527	34308857	96.886	95.549	intron	chr1	+	34068669	34365497	NM_134448	Dst	#	#	#
Ref674528	34309623	94.152	96.36	intron	chr1	+	34068669	34365497	NM_134448	Dst	#	#	#
Ref674531	34310899	54.545	60.98	intron	chr1	+	34068669	34365497	NM_134448	Dst	#	#	#
Ref674543	34317971	87.5	80.26	intron	chr1	+	34068669	34365497	NM_134448	Dst	#	#	#
Ref674548	34321637	88.571	87.047	exon	chr1	+	34068669	34365497	NM_134448	Dst	#	#	#
Ref674556	34332809	97.517	95.502	intron	chr1	+	34068669	34365497	NM_134448	Dst	#	#	#
Ref674559	34333451	65.625	71.338	intron	chr1	+	34068669	34365497	NM_134448	Dst	#	#	#
Ref674567	34344841	93.485	90.323	exon	chr1	+	34068669	34365497	NM_134448	Dst	#	#	#
Ref674572	34346419	94.961	89.498	exon	chr1	+	34068669	34365497	NM_134448	Dst	#	#	#
Ref674573	34348481	90.811	95.094	intron	chr1	+	34068669	34365497	NM_134448	Dst	#	#	#
Ref674576	34348757	94.662	90.161	exon	chr1	+	34068669	34365497	NM_134448	Dst	#	#	#
Ref674577	34351322	99.61	99.167	exon	chr1	+	34068669	34365497	NM_134448	Dst	#	#	#
Ref674578	34353915	78.652	78.028	intron	chr1	+	34068669	34365497	NM_134448	Dst	#	#	#
Ref674581	34357615	80.44	75.039	intron	chr1	+	34068669	34365497	NM_134448	Dst	#	#	#
Ref674582	34358539	95.122	91.269	intron	chr1	+	34068669	34365497	NM_134448	Dst	#	#	#
Ref674586	34359849	95.455	90.975	exon	chr1	+	34068669	34365497	NM_134448	Dst	#	#	#
Ref674602	34383572	90.234	88.55	intergenic	chr1	#	#	#	#	#	#	#	#
Ref674603	34385645	88.308	84.316	intergenic	chr1	#	#	#	#	#	#	#	#
Ref674640	34444988	72.973	67.221	intergenic	chr1	#	#	#	#	#	#	#	#
Ref674673	34485258	96.33	93.809	terminator	chr1	-	34489965	34490044	NR_039562	Mir5103	#	#	#
Ref674678	34489413	74.733	49.396	terminator	chr1	-	34489965	34490044	NR_039562	Mir5103	#	#	#
Ref674680	34489856	0	11.178	terminator	chr1	-	34489965	34490044	NR_039562	Mir5103	#	#	#
Ref674681	34489940	57.065	69.673	terminator	chr1	-	34489965	34490044	NR_039562	Mir5103	#	#	#
Ref674684	34490740	95.319	94.269	promotor	chr1	-	34489965	34490044	NR_039562	Mir5103	#	#	#
Ref674692	34491865	65.044	57.786	promotor	chr1	+	34496673	34502592	NM_178601	Imp4	#	#	#
Ref674693	34492351	62.376	53.674	promotor	chr1	+	34496673	34502592	NM_178601	Imp4	#	#	#
Ref674695	34493794	98.403	95.356	exon	chr1	-	34493514	34496517	NM_027159	Ccdc115	#	#	#
Ref674697	34495832	67.332	61.143	intron	chr1	-	34493514	34496517	NM_027159	Ccdc115	#	#	shore
Ref674698	34496321	60.345	37.838	exon	chr1	-	34493514	34496517	NM_027159	Ccdc115	34496086	34496983	CpG:64
Ref674699	34496344	0	15.371	exon	chr1	-	34493514	34496517	NM_027159	Ccdc115	34496086	34496983	CpG:64
Ref674700	34496509	34.356	63.226	exon	chr1	-	34493514	34496517	NM_027159	Ccdc115	34496086	34496983	CpG:64
Ref674702	34496654	70.667	60.818	promotor	chr1	+	34496673	34502592	NM_178601	Imp4	34496086	34496983	CpG:64
Ref674703	34496934	48.546	39.306	exon	chr1	+	34496673	34502592	NM_178601	Imp4	34496086	34496983	CpG:64
Ref674715	34510141	55.263	43.75	intergenic	chr1	#	#	#	#	#	#	#	#
Ref674718	34513410	94.326	91.65	promotor	chr1	+	34516590	34530624	NM_011206	Ptpn18	#	#	#
Ref674719	34516319	46.667	18.301	promotor	chr1	+	34516590	34530624	NM_011206	Ptpn18	34516252	34516809	CpG:43
Ref674720	34516338	43.523	52.83	promotor	chr1	+	34516590	34530624	NM_011206	Ptpn18	34516252	34516809	CpG:43
Ref674721	34516570	26.415	30.023	promotor	chr1	+	34516590	34530624	NM_011206	Ptpn18	34516252	34516809	CpG:43
Ref674722	34516720	91.057	93.677	exon	chr1	+	34516590	34530624	NM_011206	Ptpn18	34516252	34516809	CpG:43
Ref674723	34516729	79.245	82.972	exon	chr1	+	34516590	34530624	NM_011206	Ptpn18	34516252	34516809	CpG:43
Ref674724	34516858	61.36	77.797	intron	chr1	+	34516590	34530624	NM_011206	Ptpn18	#	#	shore
Ref674725	34517017	65.46	70.188	intron	chr1	+	34516590	34530624	NM_011206	Ptpn18	#	#	shore
Ref674726	34517100	21.374	23.29	intron	chr1	+	34516590	34530624	NM_011206	Ptpn18	#	#	shore
Ref674730	34519603	80.576	63.023	exon	chr1	+	34516590	34530624	NM_011206	Ptpn18	#	#	#
Ref674731	34520026	60.215	67.066	exon	chr1	+	34516590	34530624	NM_011206	Ptpn18	#	#	#
Ref674735	34529014	94.322	91.327	exon	chr1	+	34516590	34530624	NM_011206	Ptpn18	#	#	shore
Ref674736	34529697	3.415	30.755	exon	chr1	+	34516590	34530624	NM_011206	Ptpn18	34529599	34529811	CpG:19
Ref674737	34529766	8.235	12.046	exon	chr1	+	34516590	34530624	NM_011206	Ptpn18	34529599	34529811	CpG:19
Ref674738	34529830	21.875	34.23	intron	chr1	+	34516590	34530624	NM_011206	Ptpn18	#	#	shore
Ref674739	34530202	73.311	67.384	exon	chr1	+	34516590	34530624	NM_011206	Ptpn18	#	#	shore
Ref674740	34530459	85.714	81.871	exon	chr1	+	34516590	34530624	NM_011206	Ptpn18	#	#	shore
Ref674751	34542509	51.499	48.77	intergenic	chr1	#	#	#	#	#	#	#	#
Ref674752	34543600	97.788	97.222	intergenic	chr1	#	#	#	#	#	#	#	#
Ref674763	34555333	95.184	94.005	exon	chr1	+	34555274	34559907	NM_009355	Prss39	#	#	#
Ref674764	34555458	98.702	98.17	exon	chr1	+	34555274	34559907	NM_009355	Prss39	#	#	#
Ref674765	34556540	70	64.72	intron	chr1	+	34555274	34559907	NM_009355	Prss39	#	#	#
Ref674776	34573607	63.194	61.63	intergenic	chr1	#	#	#	#	#	#	#	#
Ref674777	34573736	65.056	61.765	intergenic	chr1	#	#	#	#	#	#	#	#
Ref674779	34575761	90.969	88.556	intergenic	chr1	#	#	#	#	#	#	#	#
Ref674789	34593309	67.961	64.58	exon	chr1	+	34592492	34601156	NM_007685	Cfc1	#	#	#
Ref674790	34594941	98.529	95.931	intron	chr1	+	34592492	34601156	NM_007685	Cfc1	#	#	#
Ref674791	34595074	92.34	88.34	intron	chr1	+	34592492	34601156	NM_007685	Cfc1	#	#	#
Ref674792	34595522	93.969	91.803	intron	chr1	+	34592492	34601156	NM_007685	Cfc1	#	#	#
Ref674812	34635852	43.448	42.857	promotor	chr1	+	34636537	34647789	NM_213727	Fam123c	#	#	shore
Ref674813	34636251	53.39	32.941	promotor	chr1	+	34636537	34647789	NM_213727	Fam123c	#	#	shore
Ref674814	34636269	28.966	44.631	promotor	chr1	+	34636537	34647789	NM_213727	Fam123c	#	#	shore
Ref674815	34636431	10.345	41.64	promotor	chr1	+	34636537	34647789	NM_213727	Fam123c	34636374	34636685	CpG:42
Ref674816	34636487	25	33.519	promotor	chr1	+	34636537	34647789	NM_213727	Fam123c	34636374	34636685	CpG:42
Ref674817	34636607	17.254	42.586	exon	chr1	+	34636537	34647789	NM_213727	Fam123c	34636374	34636685	CpG:42
Ref674818	34636684	37.36	34.109	intron	chr1	+	34636537	34647789	NM_213727	Fam123c	34636374	34636685	CpG:42
Ref674819	34639711	98.67	95.184	intron	chr1	+	34636537	34647789	NM_213727	Fam123c	#	#	#
Ref674820	34641556	83.871	84.099	intron	chr1	+	34636537	34647789	NM_213727	Fam123c	#	#	#
Ref674824	34643704	86.726	83.918	exon	chr1	+	34636537	34647789	NM_213727	Fam123c	#	#	#
Ref674825	34644075	93.493	93.151	exon	chr1	+	34636537	34647789	NM_213727	Fam123c	#	#	#
Ref674826	34644886	95.572	96.413	exon	chr1	+	34636537	34647789	NM_213727	Fam123c	#	#	#
Ref674827	34645049	98.799	98.288	exon	chr1	+	34636537	34647789	NM_213727	Fam123c	#	#	#
Ref674828	34646281	96.33	96.91	exon	chr1	+	34636537	34647789	NM_213727	Fam123c	#	#	#
Ref674837	34657106	97.344	93.797	intergenic	chr1	#	#	#	#	#	#	#	#
Ref674838	34659350	51.376	55.263	intergenic	chr1	#	#	#	#	#	#	#	#
Ref674839	34659374	35.669	26.099	intergenic	chr1	#	#	#	#	#	#	#	#
Ref674840	34661008	95.968	95.196	intergenic	chr1	#	#	#	#	#	#	#	#
Ref674860	34692486	89.706	83.815	exon	chr1	-	34690379	34693055	NR_033627	AA619741	#	#	#
Ref674861	34692814	82.657	88.248	exon	chr1	-	34690379	34693055	NR_033627	AA619741	#	#	#
Ref674875	34719714	98.933	99.586	intergenic	chr1	#	#	#	#	#	#	#	#
Ref674876	34722716	71.795	72.454	intergenic	chr1	#	#	#	#	#	#	#	#
Ref674877	34723595	87.797	87.952	intergenic	chr1	#	#	#	#	#	#	#	#
Ref674879	34723718	70	77.273	intergenic	chr1	#	#	#	#	#	#	#	#
Ref674884	34734329	92.453	78.873	intergenic	chr1	#	#	#	#	#	#	#	shore
Ref674885	34734932	33.981	41.176	intergenic	chr1	#	#	#	#	#	34734915	34735264	CpG:37
Ref674887	34735008	0	23.586	intergenic	chr1	#	#	#	#	#	34734915	34735264	CpG:37
Ref674888	34735058	0	21.663	intergenic	chr1	#	#	#	#	#	34734915	34735264	CpG:37
Ref674890	34735138	29.439	35.897	intergenic	chr1	#	#	#	#	#	34734915	34735264	CpG:37
Ref674891	34735363	35.897	32.079	intergenic	chr1	#	#	#	#	#	#	#	shore
Ref674894	34735683	27.273	27.723	intergenic	chr1	#	#	#	#	#	#	#	shore
Ref674895	34735802	7.778	23.575	intergenic	chr1	#	#	#	#	#	#	#	shore
Ref674896	34735903	9.272	31.718	intergenic	chr1	#	#	#	#	#	#	#	shore
Ref674898	34741213	93.96	92.445	intergenic	chr1	#	#	#	#	#	#	#	#
Ref674900	34743422	63.978	64.802	intergenic	chr1	#	#	#	#	#	#	#	#
Ref674909	34757203	64.052	56.599	intergenic	chr1	#	#	#	#	#	#	#	#
Ref674911	34759922	96.855	97.344	intergenic	chr1	#	#	#	#	#	#	#	#
Ref674912	34761687	89.31	85.149	intergenic	chr1	#	#	#	#	#	#	#	#
Ref674916	34770657	96.711	96.877	intergenic	chr1	#	#	#	#	#	#	#	#
Ref674917	34771121	87.027	83.768	intergenic	chr1	#	#	#	#	#	#	#	#
Ref674924	34778877	91.304	90.975	intergenic	chr1	#	#	#	#	#	#	#	#
Ref674925	34779786	88.421	81.108	intergenic	chr1	#	#	#	#	#	#	#	#
Ref674928	34781282	93.195	91.213	intergenic	chr1	#	#	#	#	#	#	#	#
Ref674931	34781632	89.619	83.19	intergenic	chr1	#	#	#	#	#	#	#	#
Ref674932	34783592	96.606	92.647	intergenic	chr1	#	#	#	#	#	#	#	#
Ref674934	34789039	77.778	73.177	intergenic	chr1	#	#	#	#	#	#	#	#
Ref674935	34790500	84	78.028	intergenic	chr1	#	#	#	#	#	#	#	#
Ref674940	34797968	88.889	82.8	intergenic	chr1	#	#	#	#	#	#	#	#
Ref674943	34801081	99.913	99.585	intergenic	chr1	#	#	#	#	#	#	#	#
Ref674946	34806317	76.21	69.551	intergenic	chr1	#	#	#	#	#	#	#	shore
Ref674947	34806672	48.462	45.242	intergenic	chr1	#	#	#	#	#	#	#	shore
Ref674948	34807401	25.2	40.139	intergenic	chr1	#	#	#	#	#	34807103	34807930	CpG:81
Ref674951	34807499	48.837	21.374	intergenic	chr1	#	#	#	#	#	34807103	34807930	CpG:81
Ref674952	34807511	0	19.58	intergenic	chr1	#	#	#	#	#	34807103	34807930	CpG:81
Ref674953	34807544	9.722	29.547	intergenic	chr1	#	#	#	#	#	34807103	34807930	CpG:81
Ref674954	34807639	8.092	30.889	intergenic	chr1	#	#	#	#	#	34807103	34807930	CpG:81
Ref674955	34807672	19.126	30.894	intergenic	chr1	#	#	#	#	#	34807103	34807930	CpG:81
Ref674956	34807758	20.323	22.811	intergenic	chr1	#	#	#	#	#	34807103	34807930	CpG:81
Ref674957	34807835	42.765	49.652	intergenic	chr1	#	#	#	#	#	34807103	34807930	CpG:81
Ref674958	34808333	40.444	43.146	intergenic	chr1	#	#	#	#	#	#	#	shore
Ref674970	34826980	97.485	95.875	intergenic	chr1	#	#	#	#	#	#	#	#
Ref674972	34828118	96.05	96.495	intergenic	chr1	#	#	#	#	#	#	#	#
Ref674988	34846291	95.455	93.469	intergenic	chr1	#	#	#	#	#	#	#	#
Ref674990	34850665	79.157	76.353	intergenic	chr1	#	#	#	#	#	#	#	#
Ref674996	34858570	69.613	66.302	exon	chr1	+	34858566	34869599	NM_183019	Arhgef4	34858546	34858904	CpG:40
Ref675000	34858631	42.169	12.017	exon	chr1	+	34858566	34869599	NM_183019	Arhgef4	34858546	34858904	CpG:40
Ref675001	34858660	21.212	21.41	exon	chr1	+	34858566	34869599	NM_183019	Arhgef4	34858546	34858904	CpG:40
Ref675002	34858721	12.069	34.051	exon	chr1	+	34858566	34869599	NM_183019	Arhgef4	34858546	34858904	CpG:40
Ref675003	34858822	8.333	43.353	exon	chr1	+	34858566	34869599	NM_183019	Arhgef4	34858546	34858904	CpG:40
Ref675004	34858939	6.364	41.536	intron	chr1	+	34858566	34869599	NM_183019	Arhgef4	#	#	shore
Ref675005	34858964	50.993	47.115	intron	chr1	+	34858566	34869599	NM_183019	Arhgef4	#	#	shore
Ref675006	34859321	88.608	79.751	intron	chr1	+	34858566	34869599	NM_183019	Arhgef4	#	#	shore
Ref675007	34859906	96.471	94.104	intron	chr1	+	34858566	34869599	NM_183019	Arhgef4	#	#	shore
Ref675008	34860579	95.856	94.235	intron	chr1	+	34858566	34869599	NM_183019	Arhgef4	#	#	shore
Ref675009	34861104	93.071	90.806	intron	chr1	+	34858566	34869599	NM_183019	Arhgef4	#	#	#
Ref675010	34862637	97.783	94.915	intron	chr1	+	34858566	34869599	NM_183019	Arhgef4	#	#	#
Ref675011	34862851	93.248	89.362	exon	chr1	+	34858566	34869599	NM_183019	Arhgef4	#	#	#
Ref675012	34863754	82.206	79.469	intron	chr1	+	34858566	34869599	NM_183019	Arhgef4	#	#	#
Ref675013	34863970	59.322	40.329	exon	chr1	+	34858566	34869599	NM_183019	Arhgef4	#	#	#
Ref675015	34864067	70.614	65.662	exon	chr1	+	34858566	34869599	NM_183019	Arhgef4	#	#	#
Ref675018	34865526	86.12	73.927	intron	chr1	+	34858566	34869599	NM_183019	Arhgef4	#	#	#
Ref675020	34867168	95.146	86.128	exon	chr1	+	34858566	34869599	NM_183019	Arhgef4	#	#	#
Ref675021	34867192	95.579	92.449	exon	chr1	+	34858566	34869599	NM_183019	Arhgef4	#	#	#
Ref675022	34868579	83.309	74.576	exon	chr1	+	34858566	34869599	NM_183019	Arhgef4	#	#	#
Ref675024	34869468	98.113	97.704	exon	chr1	+	34858566	34869599	NM_183019	Arhgef4	#	#	#
Ref675025	34871141	89.619	85.388	exon	chr1	-	34870062	34899895	NM_174997	Fam168b	#	#	#
Ref675026	34871163	87.703	87.623	exon	chr1	-	34870062	34899895	NM_174997	Fam168b	#	#	#
Ref675027	34873039	96.863	94.895	exon	chr1	-	34870062	34899895	NM_174997	Fam168b	#	#	#
Ref675028	34874925	97.716	96.355	exon	chr1	-	34870062	34899895	NM_174997	Fam168b	#	#	#
Ref675029	34885067	84.848	80.418	intron	chr1	-	34870062	34899895	NM_174997	Fam168b	#	#	#
Ref675030	34897940	78.682	76.665	intron	chr1	-	34870062	34899895	NM_174997	Fam168b	#	#	shore
Ref675032	34899502	18.261	34.356	intron	chr1	-	34870062	34899895	NM_174997	Fam168b	34899379	34900010	CpG:71
Ref675033	34899542	15.273	14.082	intron	chr1	-	34870062	34899895	NM_174997	Fam168b	34899379	34900010	CpG:71
Ref675034	34899617	6.667	20.395	intron	chr1	-	34870062	34899895	NM_174997	Fam168b	34899379	34900010	CpG:71
Ref675038	34899714	21.374	35.443	exon	chr1	-	34870062	34899895	NM_174997	Fam168b	34899379	34900010	CpG:71
Ref675039	34899888	44.509	37.838	exon	chr1	-	34870062	34899895	NM_174997	Fam168b	34899379	34900010	CpG:71
Ref675040	34899899	0	21.053	promotor	chr1	-	34870062	34899895	NM_174997	Fam168b	34899379	34900010	CpG:71
Ref675041	34899953	4	21.798	promotor	chr1	-	34870062	34899895	NM_174997	Fam168b	34899379	34900010	CpG:71
Ref675042	34899999	14.894	8.805	promotor	chr1	-	34870062	34899895	NM_174997	Fam168b	34899379	34900010	CpG:71
Ref675047	34906764	38.119	52.703	promotor	chr1	+	34906803	34936430	NM_145516	Plekhb2	34906740	34907023	CpG:33
Ref675048	34906854	9.524	28.941	exon	chr1	+	34906803	34936430	NM_145516	Plekhb2	34906740	34907023	CpG:33
Ref675049	34906957	12.963	24.597	intron	chr1	+	34906803	34936430	NM_145516	Plekhb2	34906740	34907023	CpG:33
Ref675050	34906967	0	0	intron	chr1	+	34906803	34936430	NM_145516	Plekhb2	34906740	34907023	CpG:33
Ref675051	34907006	40.191	30.108	intron	chr1	+	34906803	34936430	NM_145516	Plekhb2	34906740	34907023	CpG:33
Ref675052	34907785	66.667	72.727	intron	chr1	+	34906803	34936430	NM_145516	Plekhb2	#	#	shore
Ref675054	34910817	99.308	99.052	intron	chr1	+	34906803	34936430	NM_145516	Plekhb2	#	#	#
Ref675055	34913041	98.953	98.328	intron	chr1	+	34906803	34936430	NM_145516	Plekhb2	#	#	#
Ref675057	34915728	91.589	88.889	intron	chr1	+	34906803	34936430	NM_145516	Plekhb2	#	#	#
Ref675059	34917092	93.145	90.811	intron	chr1	+	34906803	34936430	NM_145516	Plekhb2	#	#	#
Ref675065	34921234	99.584	99.257	intron	chr1	+	34906803	34936430	NM_145516	Plekhb2	#	#	#
Ref675066	34922004	97.12	94.382	intron	chr1	+	34906803	34936430	NM_145516	Plekhb2	#	#	#
Ref675069	34922859	83.486	89.201	intron	chr1	+	34906803	34936430	NM_145516	Plekhb2	#	#	#
Ref675070	34923114	96.183	93.392	intron	chr1	+	34906803	34936430	NM_145516	Plekhb2	#	#	#
Ref675075	34927743	98.568	99.093	intron	chr1	+	34906803	34936430	NM_145516	Plekhb2	#	#	#
Ref675083	34934587	89.243	86.672	exon	chr1	+	34906803	34936430	NM_145516	Plekhb2	#	#	#
Ref675084	34935144	90.615	88.288	exon	chr1	+	34906803	34936430	NM_145516	Plekhb2	#	#	#
Ref675090	34948276	87.02	81.1	intergenic	chr1	#	#	#	#	#	#	#	#
Ref675091	34948887	88.168	69.361	intergenic	chr1	#	#	#	#	#	#	#	#
Ref675094	34949474	97.674	95.447	intergenic	chr1	#	#	#	#	#	#	#	#
Ref675095	34950889	85.991	75.548	intergenic	chr1	#	#	#	#	#	#	#	#
Ref675096	34950930	60.577	37.5	intergenic	chr1	#	#	#	#	#	#	#	#
Ref675097	34951500	87.5	81.273	intergenic	chr1	#	#	#	#	#	#	#	#
Ref675098	34952281	93.564	88.688	intergenic	chr1	#	#	#	#	#	#	#	#
Ref675099	34953087	92.163	86.874	intergenic	chr1	#	#	#	#	#	#	#	#
Ref675100	34958830	99.622	99.874	intergenic	chr1	#	#	#	#	#	#	#	#
Ref675119	34985683	97.61	96.97	intergenic	chr1	#	#	#	#	#	#	#	shore
Ref675120	34985691	98.315	98.018	intergenic	chr1	#	#	#	#	#	#	#	shore
Ref675124	34986626	99.15	97.286	intergenic	chr1	#	#	#	#	#	#	#	shore
Ref675151	35023435	98.394	97.688	intergenic	chr1	#	#	#	#	#	#	#	#
Ref675159	35044022	96.029	90.926	intergenic	chr1	#	#	#	#	#	#	#	#
Ref675160	35045063	88.35	65.116	intergenic	chr1	#	#	#	#	#	#	#	#
Ref675161	35045145	77.165	77.778	intergenic	chr1	#	#	#	#	#	#	#	#
Ref675162	35045313	76.617	77.927	intergenic	chr1	#	#	#	#	#	#	#	#
Ref675164	35047686	86.667	80.082	intergenic	chr1	#	#	#	#	#	#	#	#
Ref675167	35059865	73.684	80.34	intergenic	chr1	#	#	#	#	#	#	#	#
Ref675193	35117444	72.222	62.107	intergenic	chr1	#	#	#	#	#	#	#	#
Ref675199	35133813	98.689	98.084	intergenic	chr1	#	#	#	#	#	#	#	#
Ref675253	35264080	46.281	37.838	intergenic	chr1	#	#	#	#	#	#	#	#
Ref675257	35268727	96.988	94.237	intergenic	chr1	#	#	#	#	#	#	#	#
Ref675265	35276045	89.744	94.382	intergenic	chr1	#	#	#	#	#	#	#	#
Ref675266	35278013	98.824	98.58	intergenic	chr1	#	#	#	#	#	#	#	#
Ref675284	35317862	91.919	95.259	intergenic	chr1	#	#	#	#	#	#	#	#
Ref675286	35318913	94.419	94.382	intergenic	chr1	#	#	#	#	#	#	#	#
Ref675287	35322664	61.6	66.48	intergenic	chr1	#	#	#	#	#	#	#	#
Ref675329	35404697	90.945	95.878	intergenic	chr1	#	#	#	#	#	#	#	#
Ref675330	35408127	98.933	99.085	intergenic	chr1	#	#	#	#	#	#	#	#
Ref675334	35410152	94.915	91.803	intergenic	chr1	#	#	#	#	#	#	#	#
Ref675340	35424832	95.546	96.02	intergenic	chr1	#	#	#	#	#	#	#	#
Ref675349	35447516	85.465	89.046	intergenic	chr1	#	#	#	#	#	#	#	#
Ref675352	35450820	89.427	81.422	intergenic	chr1	#	#	#	#	#	#	#	#
Ref675354	35460471	91.429	90.713	intergenic	chr1	#	#	#	#	#	#	#	#
Ref675366	35472533	63.636	68.852	intergenic	chr1	#	#	#	#	#	#	#	#
Ref675368	35476787	95.455	93.007	intergenic	chr1	#	#	#	#	#	#	#	#
Ref675387	35509551	95.67	95.575	intergenic	chr1	#	#	#	#	#	#	#	#
Ref675417	35582750	92.361	89.865	intergenic	chr1	#	#	#	#	#	#	#	#
Ref675455	35710395	51.579	44.444	intergenic	chr1	#	#	#	#	#	#	#	#
Ref675466	35740735	92.195	84.241	intergenic	chr1	#	#	#	#	#	#	#	#
Ref675478	35751581	45.794	50.075	intergenic	chr1	#	#	#	#	#	#	#	#
Ref675479	35752313	72.851	54.175	intergenic	chr1	#	#	#	#	#	#	#	#
Ref675487	35763237	90.536	88.402	intergenic	chr1	#	#	#	#	#	#	#	#
Ref675491	35782287	99.374	99.388	intergenic	chr1	#	#	#	#	#	#	#	#
Ref675492	35784625	98.824	99.651	intergenic	chr1	#	#	#	#	#	#	#	#
Ref675510	35806433	75.862	75.395	intergenic	chr1	#	#	#	#	#	#	#	#
Ref675512	35809889	96.785	95.794	intergenic	chr1	#	#	#	#	#	#	#	#
Ref675514	35811161	91.738	97.58	intergenic	chr1	#	#	#	#	#	#	#	#
Ref675518	35816278	89.931	83.271	intergenic	chr1	#	#	#	#	#	#	#	#
Ref675522	35820326	89.96	86.529	intergenic	chr1	#	#	#	#	#	#	#	#
Ref675523	35820431	88.384	89.538	intergenic	chr1	#	#	#	#	#	#	#	#
Ref675525	35826954	100	98.861	intergenic	chr1	#	#	#	#	#	#	#	#
Ref675526	35827551	84.177	80	intergenic	chr1	#	#	#	#	#	#	#	#
Ref675531	35841587	98.471	95.988	intergenic	chr1	#	#	#	#	#	#	#	#
Ref675532	35843299	92.607	88.288	intergenic	chr1	#	#	#	#	#	#	#	#
Ref675533	35843573	53.165	62.475	intergenic	chr1	#	#	#	#	#	#	#	#
Ref675557	35868282	89.216	88.226	intergenic	chr1	#	#	#	#	#	#	#	#
Ref675567	35882332	92.413	88.428	intergenic	chr1	#	#	#	#	#	#	#	#
Ref675568	35882645	87.065	72.727	intergenic	chr1	#	#	#	#	#	#	#	#
Ref675569	35882892	87.923	85.041	intergenic	chr1	#	#	#	#	#	#	#	#
Ref675571	35883805	91.238	88.077	intergenic	chr1	#	#	#	#	#	#	#	#
Ref675572	35888795	46.667	60.432	intergenic	chr1	#	#	#	#	#	#	#	#
Ref675576	35902448	98.678	99.1	intergenic	chr1	#	#	#	#	#	#	#	#
Ref675577	35906021	95.953	95.851	intergenic	chr1	#	#	#	#	#	#	#	#
Ref675588	35921483	93.114	87.644	intergenic	chr1	#	#	#	#	#	#	#	#
Ref675589	35921802	84.177	87.5	intergenic	chr1	#	#	#	#	#	#	#	#
Ref675592	35923660	96.154	96.617	intergenic	chr1	#	#	#	#	#	#	#	#
Ref675593	35926707	77.573	81.159	intergenic	chr1	#	#	#	#	#	#	#	#
Ref675595	35936511	50	53.674	intergenic	chr1	#	#	#	#	#	#	#	#
Ref675596	35936736	81.595	58.805	intergenic	chr1	#	#	#	#	#	#	#	#
Ref675597	35941941	96.029	95.218	intergenic	chr1	#	#	#	#	#	#	#	#
Ref675598	35942761	43.363	56.647	intergenic	chr1	#	#	#	#	#	#	#	#
Ref675603	35948641	99.837	99.933	intergenic	chr1	#	#	#	#	#	#	#	#
Ref675620	35966004	98.613	95.5	intergenic	chr1	#	#	#	#	#	#	#	#
Ref675626	35977057	61.165	43.459	intergenic	chr1	#	#	#	#	#	#	#	#
Ref675630	35983171	81.342	76.487	intergenic	chr1	#	#	#	#	#	#	#	#
Ref675635	35990355	98.396	98.131	intergenic	chr1	#	#	#	#	#	#	#	#
Ref675636	35991862	98.171	98.678	intergenic	chr1	#	#	#	#	#	#	#	#
Ref675637	35994738	98.556	98.106	intergenic	chr1	#	#	#	#	#	#	#	#
Ref675638	35996711	99.108	98.972	intergenic	chr1	#	#	#	#	#	#	#	#
Ref675641	35998712	42	39.437	intergenic	chr1	#	#	#	#	#	#	#	#
Ref675642	35999325	59.574	41.791	intergenic	chr1	#	#	#	#	#	#	#	#
Ref675644	36001767	87.047	72.622	intergenic	chr1	#	#	#	#	#	#	#	#
Ref675657	36018021	97.794	97.817	intergenic	chr1	#	#	#	#	#	#	#	#
Ref675658	36021386	98.672	97.372	intergenic	chr1	#	#	#	#	#	#	#	#
Ref675661	36024238	92.331	92.007	intergenic	chr1	#	#	#	#	#	#	#	#
Ref675665	36030280	53.03	34.604	intergenic	chr1	#	#	#	#	#	#	#	#
Ref675672	36033495	89.286	86.639	intergenic	chr1	#	#	#	#	#	#	#	#
Ref675673	36034998	94.138	94.118	intergenic	chr1	#	#	#	#	#	#	#	#
Ref675676	36039238	53.165	51.22	intergenic	chr1	#	#	#	#	#	#	#	#
Ref675685	36049296	88.476	81.752	intergenic	chr1	#	#	#	#	#	#	#	#
Ref675688	36052742	77.778	56.757	intergenic	chr1	#	#	#	#	#	#	#	#
Ref675689	36055431	95.652	90.677	intergenic	chr1	#	#	#	#	#	#	#	#
Ref675693	36060013	91.457	87.923	intergenic	chr1	#	#	#	#	#	#	#	#
Ref675694	36060722	56.618	63.023	intergenic	chr1	#	#	#	#	#	#	#	#
Ref675695	36061391	93.716	91.163	intergenic	chr1	#	#	#	#	#	#	#	#
Ref675702	36066085	44.211	53.552	intergenic	chr1	#	#	#	#	#	#	#	#
Ref675707	36069792	98.773	98.106	intergenic	chr1	#	#	#	#	#	#	#	#
Ref675708	36070879	94.851	91.446	intergenic	chr1	#	#	#	#	#	#	#	#
Ref675710	36070963	95.455	96.148	intergenic	chr1	#	#	#	#	#	#	#	#
Ref675711	36071391	95.238	90.975	intergenic	chr1	#	#	#	#	#	#	#	#
Ref675712	36071401	89.427	78.261	intergenic	chr1	#	#	#	#	#	#	#	#
Ref675713	36072787	95.745	94.755	intergenic	chr1	#	#	#	#	#	#	#	#
Ref675716	36075350	97.765	95.327	intergenic	chr1	#	#	#	#	#	#	#	#
Ref675727	36087201	60.432	55.056	intergenic	chr1	#	#	#	#	#	#	#	#
Ref675728	36087471	53.552	60.681	intergenic	chr1	#	#	#	#	#	#	#	#
Ref675729	36087545	70	72.534	intergenic	chr1	#	#	#	#	#	#	#	#
Ref675730	36087963	98.052	98.452	intergenic	chr1	#	#	#	#	#	#	#	#
Ref675748	36115852	98.246	96.503	intergenic	chr1	#	#	#	#	#	#	#	#
Ref675750	36117603	59.434	61.059	intergenic	chr1	#	#	#	#	#	#	#	#
Ref675752	36119825	53.333	68.293	intergenic	chr1	#	#	#	#	#	#	#	#
Ref675754	36121311	89.688	78.155	promotor	chr1	+	36125244	36163291	NM_015818	Hs6st1	#	#	#
Ref675755	36121902	39.576	53.277	promotor	chr1	+	36125244	36163291	NM_015818	Hs6st1	#	#	#
Ref675756	36121944	38.462	29.498	promotor	chr1	+	36125244	36163291	NM_015818	Hs6st1	#	#	#
Ref675759	36122494	10.294	10.256	promotor	chr1	+	36125244	36163291	NM_015818	Hs6st1	#	#	#
Ref675760	36122847	93.165	88.318	promotor	chr1	+	36125244	36163291	NM_015818	Hs6st1	#	#	#
Ref675761	36124698	95.636	88.851	promotor	chr1	+	36125244	36163291	NM_015818	Hs6st1	#	#	shore
Ref675762	36125011	13.548	21.83	promotor	chr1	+	36125244	36163291	NM_015818	Hs6st1	#	#	shore
Ref675763	36125076	17.427	36.464	promotor	chr1	+	36125244	36163291	NM_015818	Hs6st1	#	#	shore
Ref675764	36125174	21.538	50.716	promotor	chr1	+	36125244	36163291	NM_015818	Hs6st1	#	#	shore
Ref675765	36125297	24.476	27.746	exon	chr1	+	36125244	36163291	NM_015818	Hs6st1	#	#	shore
Ref675766	36125318	20.349	21.569	exon	chr1	+	36125244	36163291	NM_015818	Hs6st1	36125305	36126061	CpG:81
Ref675767	36125358	6.061	9.449	exon	chr1	+	36125244	36163291	NM_015818	Hs6st1	36125305	36126061	CpG:81
Ref675770	36125409	32.941	80.237	exon	chr1	+	36125244	36163291	NM_015818	Hs6st1	36125305	36126061	CpG:81
Ref675771	36125473	0	45.652	exon	chr1	+	36125244	36163291	NM_015818	Hs6st1	36125305	36126061	CpG:81
Ref675772	36125480	10.526	12.903	exon	chr1	+	36125244	36163291	NM_015818	Hs6st1	36125305	36126061	CpG:81
Ref675773	36125520	10.606	27.803	exon	chr1	+	36125244	36163291	NM_015818	Hs6st1	36125305	36126061	CpG:81
Ref675774	36125615	16.154	19.666	exon	chr1	+	36125244	36163291	NM_015818	Hs6st1	36125305	36126061	CpG:81
Ref675775	36125637	0	4.355	exon	chr1	+	36125244	36163291	NM_015818	Hs6st1	36125305	36126061	CpG:81
Ref675776	36125681	9.589	2.923	exon	chr1	+	36125244	36163291	NM_015818	Hs6st1	36125305	36126061	CpG:81
Ref675777	36125714	52.239	58.333	exon	chr1	+	36125244	36163291	NM_015818	Hs6st1	36125305	36126061	CpG:81
Ref675778	36125793	0	32.432	exon	chr1	+	36125244	36163291	NM_015818	Hs6st1	36125305	36126061	CpG:81
Ref675779	36125861	11.364	29.708	exon	chr1	+	36125244	36163291	NM_015818	Hs6st1	36125305	36126061	CpG:81
Ref675780	36125985	16.99	47.257	exon	chr1	+	36125244	36163291	NM_015818	Hs6st1	36125305	36126061	CpG:81
Ref675781	36126089	33.333	34.008	intron	chr1	+	36125244	36163291	NM_015818	Hs6st1	#	#	shore
Ref675782	36126483	67.68	60.621	intron	chr1	+	36125244	36163291	NM_015818	Hs6st1	#	#	shore
Ref675783	36126537	66.038	55.275	intron	chr1	+	36125244	36163291	NM_015818	Hs6st1	#	#	shore
Ref675784	36126675	69.767	67.44	intron	chr1	+	36125244	36163291	NM_015818	Hs6st1	#	#	shore
Ref675785	36128238	83.761	82.596	intron	chr1	+	36125244	36163291	NM_015818	Hs6st1	#	#	#
Ref675789	36129850	22.764	34.077	intron	chr1	+	36125244	36163291	NM_015818	Hs6st1	#	#	#
Ref675790	36130610	9.459	30.518	intron	chr1	+	36125244	36163291	NM_015818	Hs6st1	#	#	#
Ref675795	36132879	81.098	76.376	intron	chr1	+	36125244	36163291	NM_015818	Hs6st1	#	#	#
Ref675796	36133068	64.901	64.464	intron	chr1	+	36125244	36163291	NM_015818	Hs6st1	#	#	#
Ref675798	36134059	78.448	66.979	intron	chr1	+	36125244	36163291	NM_015818	Hs6st1	#	#	#
Ref675799	36138064	86.047	85.934	intron	chr1	+	36125244	36163291	NM_015818	Hs6st1	#	#	#
Ref675802	36139251	89.744	78.225	intron	chr1	+	36125244	36163291	NM_015818	Hs6st1	#	#	#
Ref675805	36140404	35.354	33.333	intron	chr1	+	36125244	36163291	NM_015818	Hs6st1	#	#	#
Ref675806	36140455	73.256	73.448	intron	chr1	+	36125244	36163291	NM_015818	Hs6st1	#	#	#
Ref675809	36144512	93.195	77.639	intron	chr1	+	36125244	36163291	NM_015818	Hs6st1	#	#	#
Ref675810	36144727	88.838	80.418	intron	chr1	+	36125244	36163291	NM_015818	Hs6st1	#	#	#
Ref675813	36146202	97.537	96.28	intron	chr1	+	36125244	36163291	NM_015818	Hs6st1	#	#	#
Ref675814	36146510	69.676	61.755	intron	chr1	+	36125244	36163291	NM_015818	Hs6st1	#	#	#
Ref675815	36147348	52.582	62.42	intron	chr1	+	36125244	36163291	NM_015818	Hs6st1	#	#	#
Ref675821	36151016	99.562	99.572	intron	chr1	+	36125244	36163291	NM_015818	Hs6st1	#	#	#
Ref675822	36154722	96.945	97.297	intron	chr1	+	36125244	36163291	NM_015818	Hs6st1	#	#	#
Ref675823	36155667	94.99	91.031	intron	chr1	+	36125244	36163291	NM_015818	Hs6st1	#	#	#
Ref675825	36156820	94.03	93.552	intron	chr1	+	36125244	36163291	NM_015818	Hs6st1	#	#	#
Ref675826	36160575	99.697	98.373	exon	chr1	+	36125244	36163291	NM_015818	Hs6st1	36160382	36161031	CpG:46
Ref675828	36161014	97.964	98.316	exon	chr1	+	36125244	36163291	NM_015818	Hs6st1	36160382	36161031	CpG:46
Ref675829	36161983	98.201	97.86	exon	chr1	+	36125244	36163291	NM_015818	Hs6st1	#	#	shore
Ref675831	36163111	78.14	82.291	exon	chr1	+	36125244	36163291	NM_015818	Hs6st1	#	#	#
Ref675842	36174949	96.127	93.546	intergenic	chr1	#	#	#	#	#	#	#	#
Ref675849	36182104	96.785	92.697	intergenic	chr1	#	#	#	#	#	#	#	#
Ref675854	36186001	95.595	92.754	intergenic	chr1	#	#	#	#	#	#	#	#
Ref675857	36187891	96.552	93.88	intergenic	chr1	#	#	#	#	#	#	#	#
Ref675858	36188117	59.036	72.813	intergenic	chr1	#	#	#	#	#	#	#	#
Ref675860	36188752	96.463	95.91	intergenic	chr1	#	#	#	#	#	#	#	#
Ref675861	36189625	97.701	96.664	intergenic	chr1	#	#	#	#	#	#	#	#
Ref675862	36190985	98.218	97.574	intergenic	chr1	#	#	#	#	#	#	#	#
Ref675863	36191666	6.306	18.667	intergenic	chr1	#	#	#	#	#	#	#	#
Ref675866	36195729	99.4	98.449	terminator	chr1	-	36196872	36301147	NM_198899	Uggt1	#	#	#
Ref675867	36197160	95.109	93.609	exon	chr1	-	36196872	36301147	NM_198899	Uggt1	#	#	#
Ref675868	36197261	71.591	67.066	exon	chr1	-	36196872	36301147	NM_198899	Uggt1	#	#	#
Ref675872	36200655	98.619	94.465	exon	chr1	-	36196872	36301147	NM_198899	Uggt1	#	#	#
Ref675873	36200819	97.566	97.953	exon	chr1	-	36196872	36301147	NM_198899	Uggt1	#	#	#
Ref675874	36202141	54.027	59.977	intron	chr1	-	36196872	36301147	NM_198899	Uggt1	#	#	#
Ref675875	36212471	99.549	99.366	intron	chr1	-	36196872	36301147	NM_198899	Uggt1	#	#	#
Ref675879	36219449	96.25	94.224	intron	chr1	-	36196872	36301147	NM_198899	Uggt1	#	#	#
Ref675880	36220231	99.308	98.438	exon	chr1	-	36196872	36301147	NM_198899	Uggt1	#	#	#
Ref675883	36227401	98.117	99.343	intron	chr1	-	36196872	36301147	NM_198899	Uggt1	#	#	#
Ref675886	36230464	98.647	97.481	intron	chr1	-	36196872	36301147	NM_198899	Uggt1	#	#	#
Ref675890	36235382	91.304	92.808	intron	chr1	-	36196872	36301147	NM_198899	Uggt1	#	#	#
Ref675893	36239387	80.556	80.541	exon	chr1	-	36196872	36301147	NM_198899	Uggt1	#	#	#
Ref675896	36243332	88.627	98.96	intron	chr1	-	36196872	36301147	NM_198899	Uggt1	#	#	#
Ref675926	36292884	96.495	97.45	intron	chr1	-	36196872	36301147	NM_198899	Uggt1	#	#	#
Ref675929	36297040	48.039	41.43	intron	chr1	-	36196872	36301147	NM_198899	Uggt1	#	#	#
Ref675935	36300205	84.911	74.172	intron	chr1	-	36196872	36301147	NM_198899	Uggt1	#	#	shore
Ref675936	36300962	52.066	48.675	exon	chr1	-	36196872	36301147	NM_198899	Uggt1	36300736	36301257	CpG:53
Ref675938	36300997	0	11.89	exon	chr1	-	36196872	36301147	NM_198899	Uggt1	36300736	36301257	CpG:53
Ref675939	36301043	4	22.842	exon	chr1	-	36196872	36301147	NM_198899	Uggt1	36300736	36301257	CpG:53
Ref675940	36301101	40.777	34.356	exon	chr1	-	36196872	36301147	NM_198899	Uggt1	36300736	36301257	CpG:53
Ref675941	36301178	0	13.043	promotor	chr1	-	36196872	36301147	NM_198899	Uggt1	36300736	36301257	CpG:53
Ref675942	36301232	14.094	22.687	promotor	chr1	-	36196872	36301147	NM_198899	Uggt1	36300736	36301257	CpG:53
Ref675943	36301358	9.722	0	promotor	chr1	-	36196872	36301147	NM_198899	Uggt1	#	#	shore
Ref675944	36303833	56.376	58.081	promotor	chr1	-	36196872	36301147	NM_198899	Uggt1	#	#	#
Ref675949	36309258	99.046	98.557	intergenic	chr1	#	#	#	#	#	#	#	#
Ref675950	36309920	11.111	30.577	intergenic	chr1	#	#	#	#	#	#	#	#
Ref675953	36311764	43.491	33.216	intergenic	chr1	#	#	#	#	#	#	#	#
Ref675954	36312013	93.333	91.02	intergenic	chr1	#	#	#	#	#	#	#	#
Ref675956	36312073	81.94	79.76	intergenic	chr1	#	#	#	#	#	#	#	#
Ref675957	36312952	71.75	57.551	intergenic	chr1	#	#	#	#	#	#	#	#
Ref675959	36314199	75.385	81.871	intergenic	chr1	#	#	#	#	#	#	#	#
Ref675960	36314391	98.94	96.552	intergenic	chr1	#	#	#	#	#	#	#	#
Ref675965	36321049	35.897	19.753	terminator	chr1	-	36321446	36330270	NM_153408	Neurl3	#	#	#
Ref675966	36321367	96.505	94.092	terminator	chr1	-	36321446	36330270	NM_153408	Neurl3	#	#	#
Ref675967	36323575	98.279	97.827	intron	chr1	-	36321446	36330270	NM_153408	Neurl3	#	#	#
Ref675970	36326278	71.279	67.612	exon	chr1	-	36321446	36330270	NM_153408	Neurl3	36326076	36326542	CpG:48
Ref675971	36326404	74.315	82.705	exon	chr1	-	36321446	36330270	NM_153408	Neurl3	36326076	36326542	CpG:48
Ref675972	36326413	91.15	93.243	exon	chr1	-	36321446	36330270	NM_153408	Neurl3	36326076	36326542	CpG:48
Ref675973	36326600	71.672	78.303	intron	chr1	-	36321446	36330270	NM_153408	Neurl3	#	#	shore
Ref675974	36327941	84.436	80	intron	chr1	-	36321446	36330270	NM_153408	Neurl3	#	#	shore
Ref675976	36329868	94.813	89.251	intron	chr1	-	36321446	36330270	NM_153408	Neurl3	#	#	#
Ref675977	36330290	91.623	75.548	promotor	chr1	-	36321446	36330270	NM_153408	Neurl3	#	#	#
Ref675978	36330370	80.858	72.982	promotor	chr1	-	36321446	36330270	NM_153408	Neurl3	#	#	#
Ref675981	36331385	97.468	97.817	promotor	chr1	-	36321446	36330270	NM_153408	Neurl3	#	#	#
Ref675983	36331529	94.953	93.479	promotor	chr1	-	36321446	36330270	NM_153408	Neurl3	#	#	#
Ref675999	36353380	84.078	81.804	intergenic	chr1	#	#	#	#	#	#	#	#
Ref676000	36355165	93.814	83.516	intergenic	chr1	#	#	#	#	#	#	#	#
Ref676005	36357104	97.523	95.726	intergenic	chr1	#	#	#	#	#	#	#	#
Ref676009	36360266	56.566	58.874	promotor	chr1	+	36364577	36380874	NR_033310	Arid5a	#	#	#
Ref676010	36360327	21.07	37.966	promotor	chr1	+	36364577	36380874	NR_033310	Arid5a	#	#	#
Ref676011	36360447	33.871	37.898	promotor	chr1	+	36364577	36380874	NR_033310	Arid5a	#	#	#
Ref676017	36364591	54.545	45.398	exon	chr1	+	36364577	36380874	NR_033310	Arid5a	36364461	36365058	CpG:61
Ref676018	36364704	27.208	40.562	intron	chr1	+	36364577	36380874	NR_033310	Arid5a	36364461	36365058	CpG:61
Ref676019	36365004	54.332	45.711	intron	chr1	+	36364577	36380874	NR_033310	Arid5a	36364461	36365058	CpG:61
Ref676020	36365460	75.943	67.775	intron	chr1	+	36364577	36380874	NR_033310	Arid5a	#	#	shore
Ref676021	36365512	73.457	81.203	intron	chr1	+	36364577	36380874	NR_033310	Arid5a	#	#	shore
Ref676023	36366112	94.402	94.231	intron	chr1	+	36364577	36380874	NR_033310	Arid5a	#	#	shore
Ref676028	36369983	83.582	84.357	intron	chr1	+	36364577	36380874	NR_033310	Arid5a	#	#	#
Ref676032	36370798	88.636	79.724	intron	chr1	+	36364577	36380874	NR_033310	Arid5a	#	#	#
Ref676039	36373063	98.131	98.23	exon	chr1	+	36364577	36380874	NR_033310	Arid5a	#	#	#
Ref676040	36375034	97.161	97.268	intron	chr1	+	36364577	36380874	NR_033310	Arid5a	#	#	#
Ref676041	36376168	82.609	86.574	exon	chr1	+	36364577	36380874	NR_033310	Arid5a	#	#	#
Ref676042	36376200	92.735	86.091	exon	chr1	+	36364577	36380874	NR_033310	Arid5a	#	#	#
Ref676046	36377216	92.875	87.145	exon	chr1	+	36364577	36380874	NR_033310	Arid5a	#	#	#
Ref676047	36377294	97.004	95.174	exon	chr1	+	36364577	36380874	NR_033310	Arid5a	#	#	#
Ref676048	36380220	92.571	91.739	exon	chr1	+	36364577	36380874	NR_033310	Arid5a	#	#	#
Ref676049	36380937	60.123	48.657	terminator	chr1	+	36364577	36380874	NR_033310	Arid5a	#	#	#
Ref676050	36381324	91.611	83.444	terminator	chr1	+	36364577	36380874	NR_033310	Arid5a	#	#	#
Ref676055	36390522	82.564	76.625	terminator	chr1	-	36392574	36426026	NM_172652	4632411B12Rik	#	#	#
Ref676064	36402306	97.004	93.534	exon	chr1	-	36392574	36426026	NM_172652	4632411B12Rik	#	#	#
Ref676072	36424818	69.34	52.539	exon	chr1	-	36392574	36426026	NM_172652	4632411B12Rik	#	#	shore
Ref676073	36425153	38.356	54.819	intron	chr1	-	36392574	36426026	NM_172652	4632411B12Rik	#	#	shore
Ref676074	36425500	12.174	22.535	intron	chr1	-	36392574	36426026	NM_172652	4632411B12Rik	#	#	shore
Ref676076	36425545	93.466	97.001	intron	chr1	-	36392574	36426026	NM_172652	4632411B12Rik	36425529	36426175	CpG:74
Ref676077	36425660	15.556	30.108	intron	chr1	-	36392574	36426026	NM_172652	4632411B12Rik	36425529	36426175	CpG:74
Ref676082	36425748	19.626	36.883	intron	chr1	-	36392574	36426026	NM_172652	4632411B12Rik	36425529	36426175	CpG:74
Ref676085	36425821	81.726	95.883	intron	chr1	-	36392574	36426026	NM_172652	4632411B12Rik	36425529	36426175	CpG:74
Ref676086	36425929	7.692	7.216	intron	chr1	-	36392574	36426026	NM_172652	4632411B12Rik	36425529	36426175	CpG:74
Ref676087	36425981	0	29.498	exon	chr1	-	36392574	36426026	NM_172652	4632411B12Rik	36425529	36426175	CpG:74
Ref676090	36426086	8.046	18.919	promotor	chr1	-	36392574	36426026	NM_172652	4632411B12Rik	36425529	36426175	CpG:74
Ref676092	36426150	34.146	34.028	promotor	chr1	-	36392574	36426026	NM_172652	4632411B12Rik	36425529	36426175	CpG:74
Ref676107	36437022	97.902	95.993	intergenic	chr1	#	#	#	#	#	#	#	#
Ref676111	36442316	83.333	82.944	intergenic	chr1	#	#	#	#	#	#	#	#
Ref676112	36445528	66.038	43.946	intergenic	chr1	#	#	#	#	#	#	#	#
Ref676113	36445628	43.21	55.105	intergenic	chr1	#	#	#	#	#	#	#	#
Ref676114	36447185	68.627	63.023	intergenic	chr1	#	#	#	#	#	#	#	#
Ref676122	36458312	68.182	58.655	intergenic	chr1	#	#	#	#	#	#	#	#
Ref676123	36459441	98.933	98.454	intergenic	chr1	#	#	#	#	#	#	#	#
Ref676132	36465423	99.145	98.46	intergenic	chr1	#	#	#	#	#	#	#	#
Ref676138	36466266	99.147	98.321	intergenic	chr1	#	#	#	#	#	#	#	#
Ref676142	36473766	88.148	88.189	intergenic	chr1	#	#	#	#	#	#	#	#
Ref676146	36475648	99.501	99.3	terminator	chr1	-	36480030	36502084	NM_001013374	Lman2l	#	#	#
Ref676147	36476664	98.958	96.774	terminator	chr1	-	36480030	36502084	NM_001013374	Lman2l	#	#	#
Ref676167	36497665	94.792	91.269	intron	chr1	-	36480030	36502084	NM_001013374	Lman2l	#	#	#
Ref676168	36500340	98.503	98.492	exon	chr1	-	36480030	36502084	NM_001013374	Lman2l	#	#	shore
Ref676171	36501575	56.225	50.45	intron	chr1	-	36480030	36502084	NM_001013374	Lman2l	#	#	shore
Ref676172	36501815	30.769	38.565	intron	chr1	-	36480030	36502084	NM_001013374	Lman2l	36501720	36502153	CpG:44
Ref676173	36501883	4.844	32.086	intron	chr1	-	36480030	36502084	NM_001013374	Lman2l	36501720	36502153	CpG:44
Ref676174	36501971	24.277	30.265	exon	chr1	-	36480030	36502084	NM_001013374	Lman2l	36501720	36502153	CpG:44
Ref676175	36502091	31.343	54.882	promotor	chr1	-	36480030	36502084	NM_001013374	Lman2l	36501720	36502153	CpG:44
Ref676185	36514477	71.533	45.344	intergenic	chr1	#	#	#	#	#	#	#	#
Ref676188	36519251	93.161	89.146	intergenic	chr1	#	#	#	#	#	#	#	#
Ref676189	36521586	91.489	86.807	intergenic	chr1	#	#	#	#	#	#	#	#
Ref676190	36522430	97.309	98.414	intergenic	chr1	#	#	#	#	#	#	#	#
Ref676193	36526527	66.316	54.992	promotor	chr1	+	36528441	36565621	NM_033570	Cnnm4	#	#	shore
Ref676194	36527082	27.184	52.477	promotor	chr1	+	36528441	36565621	NM_033570	Cnnm4	#	#	shore
Ref676195	36528172	22.764	33.071	promotor	chr1	+	36528441	36565621	NM_033570	Cnnm4	36528111	36529000	CpG:72
Ref676197	36528236	41.916	35.393	promotor	chr1	+	36528441	36565621	NM_033570	Cnnm4	36528111	36529000	CpG:72
Ref676198	36528332	30.341	47.592	promotor	chr1	+	36528441	36565621	NM_033570	Cnnm4	36528111	36529000	CpG:72
Ref676199	36528529	17.722	21.663	exon	chr1	+	36528441	36565621	NM_033570	Cnnm4	36528111	36529000	CpG:72
Ref676201	36528578	32.766	40.191	exon	chr1	+	36528441	36565621	NM_033570	Cnnm4	36528111	36529000	CpG:72
Ref676202	36528713	32.812	38.928	exon	chr1	+	36528441	36565621	NM_033570	Cnnm4	36528111	36529000	CpG:72
Ref676203	36528985	90.517	92.596	exon	chr1	+	36528441	36565621	NM_033570	Cnnm4	36528111	36529000	CpG:72
Ref676204	36528991	95.885	94.274	exon	chr1	+	36528441	36565621	NM_033570	Cnnm4	36528111	36529000	CpG:72
Ref676205	36529405	71.556	64.508	exon	chr1	+	36528441	36565621	NM_033570	Cnnm4	#	#	shore
Ref676207	36529871	97.267	95.91	exon	chr1	+	36528441	36565621	NM_033570	Cnnm4	#	#	shore
Ref676208	36531075	98.358	97.586	intron	chr1	+	36528441	36565621	NM_033570	Cnnm4	#	#	#
Ref676209	36532258	91.803	88.518	intron	chr1	+	36528441	36565621	NM_033570	Cnnm4	#	#	#
Ref676210	36536847	98.892	99.485	intron	chr1	+	36528441	36565621	NM_033570	Cnnm4	#	#	#
Ref676212	36543853	98.824	98.116	intron	chr1	+	36528441	36565621	NM_033570	Cnnm4	#	#	#
Ref676215	36548278	96.486	96.998	intron	chr1	+	36528441	36565621	NM_033570	Cnnm4	#	#	#
Ref676217	36549585	56	53.901	intron	chr1	+	36528441	36565621	NM_033570	Cnnm4	#	#	#
Ref676218	36552930	92.361	90.975	intron	chr1	+	36528441	36565621	NM_033570	Cnnm4	#	#	#
Ref676219	36553003	92.956	92.44	intron	chr1	+	36528441	36565621	NM_033570	Cnnm4	#	#	#
Ref676220	36554761	98.947	98.146	intron	chr1	+	36528441	36565621	NM_033570	Cnnm4	#	#	#
Ref676228	36556928	98.331	97.696	intron	chr1	+	36528441	36565621	NM_033570	Cnnm4	#	#	#
Ref676230	36557163	96.195	93.383	intron	chr1	+	36528441	36565621	NM_033570	Cnnm4	#	#	#
Ref676234	36562500	94.706	91.018	exon	chr1	+	36528441	36565621	NM_033570	Cnnm4	#	#	#
Ref676235	36563184	98.56	97.718	intron	chr1	+	36528441	36565621	NM_033570	Cnnm4	#	#	#
Ref676236	36563375	89.151	90.066	exon	chr1	+	36528441	36565621	NM_033570	Cnnm4	#	#	#
Ref676237	36563462	95	93.942	exon	chr1	+	36528441	36565621	NM_033570	Cnnm4	#	#	#
Ref676238	36563863	93.485	89.624	exon	chr1	+	36528441	36565621	NM_033570	Cnnm4	#	#	#
Ref676239	36564062	94.326	91.803	exon	chr1	+	36528441	36565621	NM_033570	Cnnm4	#	#	#
Ref676240	36564192	81.447	80.418	exon	chr1	+	36528441	36565621	NM_033570	Cnnm4	#	#	#
Ref676241	36565267	79.848	78.873	exon	chr1	+	36528441	36565621	NM_033570	Cnnm4	#	#	#
Ref676242	36565812	96.39	94.572	promotor	chr1	+	36568720	36585082	NM_053186	Cnnm3	#	#	#
Ref676244	36568505	34.294	31.69	promotor	chr1	+	36568720	36585082	NM_053186	Cnnm3	#	#	shore
Ref676245	36568574	0	25.652	promotor	chr1	+	36568720	36585082	NM_053186	Cnnm3	#	#	shore
Ref676246	36568609	51.499	57.794	promotor	chr1	+	36568720	36585082	NM_053186	Cnnm3	36568608	36569851	CpG:128
Ref676247	36568844	98.281	96.711	exon	chr1	+	36568720	36585082	NM_053186	Cnnm3	36568608	36569851	CpG:128
Ref676249	36568895	5.512	26.026	exon	chr1	+	36568720	36585082	NM_053186	Cnnm3	36568608	36569851	CpG:128
Ref676250	36568962	0	29.268	exon	chr1	+	36568720	36585082	NM_053186	Cnnm3	36568608	36569851	CpG:128
Ref676251	36569015	9.251	28.45	exon	chr1	+	36568720	36585082	NM_053186	Cnnm3	36568608	36569851	CpG:128
Ref676252	36569100	15.73	42.941	exon	chr1	+	36568720	36585082	NM_053186	Cnnm3	36568608	36569851	CpG:128
Ref676253	36569141	15.351	17.13	exon	chr1	+	36568720	36585082	NM_053186	Cnnm3	36568608	36569851	CpG:128
Ref676254	36569199	11.111	33.735	exon	chr1	+	36568720	36585082	NM_053186	Cnnm3	36568608	36569851	CpG:128
Ref676255	36569261	20	49.618	exon	chr1	+	36568720	36585082	NM_053186	Cnnm3	36568608	36569851	CpG:128
Ref676256	36569346	41.298	51.481	exon	chr1	+	36568720	36585082	NM_053186	Cnnm3	36568608	36569851	CpG:128
Ref676257	36569492	48.404	64.36	exon	chr1	+	36568720	36585082	NM_053186	Cnnm3	36568608	36569851	CpG:128
Ref676258	36569588	40.433	37.407	exon	chr1	+	36568720	36585082	NM_053186	Cnnm3	36568608	36569851	CpG:128
Ref676259	36569621	9.859	29.474	exon	chr1	+	36568720	36585082	NM_053186	Cnnm3	36568608	36569851	CpG:128
Ref676260	36569707	43.128	48.138	exon	chr1	+	36568720	36585082	NM_053186	Cnnm3	36568608	36569851	CpG:128
Ref676261	36569760	17.797	32.529	exon	chr1	+	36568720	36585082	NM_053186	Cnnm3	36568608	36569851	CpG:128
Ref676262	36570280	56.647	58.223	intron	chr1	+	36568720	36585082	NM_053186	Cnnm3	#	#	shore
Ref676267	36575680	97.303	96.799	intron	chr1	+	36568720	36585082	NM_053186	Cnnm3	#	#	#
Ref676268	36575728	89.6	85.714	intron	chr1	+	36568720	36585082	NM_053186	Cnnm3	#	#	#
Ref676269	36576482	96.765	91.94	intron	chr1	+	36568720	36585082	NM_053186	Cnnm3	#	#	#
Ref676271	36577959	98.658	98.506	intron	chr1	+	36568720	36585082	NM_053186	Cnnm3	#	#	#
Ref676272	36579310	93.939	92.734	intron	chr1	+	36568720	36585082	NM_053186	Cnnm3	#	#	#
Ref676273	36580496	69.136	61.717	intron	chr1	+	36568720	36585082	NM_053186	Cnnm3	#	#	#
Ref676274	36580726	65.812	63.277	intron	chr1	+	36568720	36585082	NM_053186	Cnnm3	#	#	#
Ref676278	36582349	93.719	90.826	exon	chr1	+	36568720	36585082	NM_053186	Cnnm3	#	#	#
Ref676281	36585625	85.083	52.83	terminator	chr1	+	36568720	36585082	NM_053186	Cnnm3	#	#	#
Ref676282	36587471	83.75	64.122	exon	chr1	-	36587378	36592574	NM_153502	Ankrd23	#	#	#
Ref676283	36587600	92.946	92.37	exon	chr1	-	36587378	36592574	NM_153502	Ankrd23	#	#	#
Ref676284	36587703	92.01	88.043	exon	chr1	-	36587378	36592574	NM_153502	Ankrd23	#	#	#
Ref676286	36588398	69.421	83.092	exon	chr1	-	36587378	36592574	NM_153502	Ankrd23	#	#	#
Ref676287	36588437	98.347	96.91	exon	chr1	-	36587378	36592574	NM_153502	Ankrd23	#	#	#
Ref676288	36588900	95.507	92.92	intron	chr1	-	36587378	36592574	NM_153502	Ankrd23	#	#	#
Ref676291	36590473	54.545	48.276	intron	chr1	-	36587378	36592574	NM_153502	Ankrd23	#	#	#
Ref676292	36590758	86.559	76.287	intron	chr1	-	36587378	36592574	NM_153502	Ankrd23	#	#	#
Ref676293	36591173	93.145	88.444	exon	chr1	-	36587378	36592574	NM_153502	Ankrd23	#	#	#
Ref676294	36591843	69.816	57.87	intron	chr1	-	36587378	36592574	NM_153502	Ankrd23	#	#	#
Ref676295	36591963	91.971	86.797	intron	chr1	-	36587378	36592574	NM_153502	Ankrd23	#	#	#
Ref676296	36593126	85.452	86.381	promotor	chr1	-	36587378	36592574	NM_153502	Ankrd23	#	#	#
Ref676298	36596151	92.925	90.756	exon	chr1	-	36595017	36604046	NM_026241	Ankrd39	#	#	#
Ref676299	36596309	96.22	94.567	exon	chr1	-	36595017	36604046	NM_026241	Ankrd39	#	#	#
Ref676300	36597527	93.333	86.994	intron	chr1	-	36595017	36604046	NM_026241	Ankrd39	#	#	#
Ref676304	36598804	98.046	95.026	exon	chr1	-	36595017	36604046	NM_026241	Ankrd39	#	#	#
Ref676307	36599936	79.747	89.104	intron	chr1	-	36595017	36604046	NM_026241	Ankrd39	#	#	#
Ref676313	36603637	58.659	53.947	intron	chr1	-	36595017	36604046	NM_026241	Ankrd39	#	#	shore
Ref676314	36603828	41.525	44.707	intron	chr1	-	36595017	36604046	NM_026241	Ankrd39	36603755	36604135	CpG:38
Ref676316	36603902	19.553	8.91	intron	chr1	-	36595017	36604046	NM_026241	Ankrd39	36603755	36604135	CpG:38
Ref676317	36603970	2.966	13.01	exon	chr1	-	36595017	36604046	NM_026241	Ankrd39	36603755	36604135	CpG:38
Ref676319	36604040	87.5	86.9	exon	chr1	-	36595017	36604046	NM_026241	Ankrd39	36603755	36604135	CpG:38
Ref676320	36604300	56.476	53.98	promotor	chr1	-	36595017	36604046	NM_026241	Ankrd39	#	#	shore
Ref676321	36604825	94.54	93.249	promotor	chr1	-	36595017	36604046	NM_026241	Ankrd39	#	#	shore
Ref676322	36605718	82.709	81.383	exon	chr1	-	36605486	36615226	NM_001126047	Sema4c	#	#	shore
Ref676323	36606246	94.792	94.608	exon	chr1	-	36605486	36615226	NM_001126047	Sema4c	#	#	#
Ref676324	36606634	98.083	99.328	exon	chr1	-	36605486	36615226	NM_001126047	Sema4c	#	#	#
Ref676325	36606823	95.922	95.49	exon	chr1	-	36605486	36615226	NM_001126047	Sema4c	#	#	#
Ref676326	36606944	98.796	98.328	exon	chr1	-	36605486	36615226	NM_001126047	Sema4c	#	#	#
Ref676327	36607954	96.964	98.123	intron	chr1	-	36605486	36615226	NM_001126047	Sema4c	#	#	#
Ref676329	36608229	98.471	97.468	intron	chr1	-	36605486	36615226	NM_001126047	Sema4c	#	#	#
Ref676330	36608941	93.443	93.216	exon	chr1	-	36605486	36615226	NM_001126047	Sema4c	#	#	#
Ref676331	36609121	99.731	97.733	exon	chr1	-	36605486	36615226	NM_001126047	Sema4c	#	#	#
Ref676332	36610136	97.606	96.905	exon	chr1	-	36605486	36615226	NM_001126047	Sema4c	#	#	#
Ref676333	36610328	96.437	97.244	exon	chr1	-	36605486	36615226	NM_001126047	Sema4c	#	#	#
Ref676334	36611557	97.256	95.458	intron	chr1	-	36605486	36615226	NM_001126047	Sema4c	#	#	#
Ref676335	36611931	92.34	93.587	intron	chr1	-	36605486	36615226	NM_001126047	Sema4c	#	#	shore
Ref676336	36612797	66.596	65.845	exon	chr1	-	36605486	36615226	NM_001126047	Sema4c	#	#	shore
Ref676337	36612959	81.679	77.088	intron	chr1	-	36605486	36615226	NM_001126047	Sema4c	#	#	shore
Ref676338	36613367	45.324	9.894	intron	chr1	-	36605486	36615226	NM_001126047	Sema4c	#	#	shore
Ref676339	36613425	12.174	9.449	intron	chr1	-	36605486	36615226	NM_001126047	Sema4c	#	#	shore
Ref676340	36613464	0	12.844	intron	chr1	-	36605486	36615226	NM_001126047	Sema4c	#	#	shore
Ref676342	36613518	34.752	25.081	intron	chr1	-	36605486	36615226	NM_001126047	Sema4c	#	#	shore
Ref676343	36613667	14.848	28.666	intron	chr1	-	36605486	36615226	NM_001126047	Sema4c	36613652	36615335	CpG:145
Ref676344	36613830	62.097	56.029	intron	chr1	-	36605486	36615226	NM_001126047	Sema4c	36613652	36615335	CpG:145
Ref676348	36614085	5.109	43.864	intron	chr1	-	36605486	36615226	NM_001126047	Sema4c	36613652	36615335	CpG:145
Ref676349	36614157	54.124	16.374	intron	chr1	-	36605486	36615226	NM_001126047	Sema4c	36613652	36615335	CpG:145
Ref676350	36614225	10.853	45.095	intron	chr1	-	36605486	36615226	NM_001126047	Sema4c	36613652	36615335	CpG:145
Ref676351	36614357	24	50.168	intron	chr1	-	36605486	36615226	NM_001126047	Sema4c	36613652	36615335	CpG:145
Ref676352	36614389	0	11.703	intron	chr1	-	36605486	36615226	NM_001126047	Sema4c	36613652	36615335	CpG:145
Ref676353	36614440	46.181	41.176	intron	chr1	-	36605486	36615226	NM_001126047	Sema4c	36613652	36615335	CpG:145
Ref676354	36614648	20.064	35.556	intron	chr1	-	36605486	36615226	NM_001126047	Sema4c	36613652	36615335	CpG:145
Ref676355	36614726	26.102	21.676	intron	chr1	-	36605486	36615226	NM_001126047	Sema4c	36613652	36615335	CpG:145
Ref676356	36614832	10.072	27.702	intron	chr1	-	36605486	36615226	NM_001126047	Sema4c	36613652	36615335	CpG:145
Ref676357	36614848	6.364	27.332	intron	chr1	-	36605486	36615226	NM_001126047	Sema4c	36613652	36615335	CpG:145
Ref676358	36614909	7.292	30.632	exon	chr1	-	36605486	36615226	NM_001126047	Sema4c	36613652	36615335	CpG:145
Ref676359	36615049	82.353	92.658	exon	chr1	-	36605486	36615226	NM_001126047	Sema4c	36613652	36615335	CpG:145
Ref676360	36615056	9.091	38.84	exon	chr1	-	36605486	36615226	NM_001126047	Sema4c	36613652	36615335	CpG:145
Ref676361	36615141	19.141	33.805	exon	chr1	-	36605486	36615226	NM_001126047	Sema4c	36613652	36615335	CpG:145
Ref676362	36615200	14.483	29.947	exon	chr1	-	36605486	36615226	NM_001126047	Sema4c	36613652	36615335	CpG:145
Ref676363	36615268	0	10.288	promotor	chr1	-	36605486	36615226	NM_001126047	Sema4c	36613652	36615335	CpG:145
Ref676364	36615323	41.722	49.074	promotor	chr1	-	36605486	36615226	NM_001126047	Sema4c	36613652	36615335	CpG:145
Ref676365	36615658	73.346	66.813	promotor	chr1	-	36605486	36615226	NM_001126047	Sema4c	#	#	shore
Ref676366	36616015	93.72	89.362	promotor	chr1	-	36605486	36615226	NM_001126047	Sema4c	#	#	shore
Ref676368	36617828	80.383	81.124	promotor	chr1	-	36605486	36615226	NM_001126047	Sema4c	#	#	#
Ref676370	36619758	97.647	91.375	exon	chr1	-	36619540	36740028	NM_001126046	Fam178b	#	#	#
Ref676371	36621248	98.246	95.915	exon	chr1	-	36619540	36740028	NM_001126046	Fam178b	#	#	#
Ref676372	36621272	93.095	86.822	exon	chr1	-	36619540	36740028	NM_001126046	Fam178b	#	#	#
Ref676373	36621987	99.793	99.355	intron	chr1	-	36619540	36740028	NM_001126046	Fam178b	#	#	#
Ref676374	36623524	88	89.703	intron	chr1	-	36619540	36740028	NM_001126046	Fam178b	#	#	#
Ref676375	36624950	95.187	91.281	intron	chr1	-	36619540	36740028	NM_001126046	Fam178b	#	#	#
Ref676376	36625169	79.13	77.154	intron	chr1	-	36619540	36740028	NM_001126046	Fam178b	#	#	#
Ref676377	36625209	63.636	76.53	intron	chr1	-	36619540	36740028	NM_001126046	Fam178b	#	#	#
Ref676378	36625748	93.112	86.548	intron	chr1	-	36619540	36740028	NM_001126046	Fam178b	#	#	#
Ref676379	36626630	85.938	81.328	intron	chr1	-	36619540	36740028	NM_001126046	Fam178b	#	#	#
Ref676380	36626689	91.834	87.133	intron	chr1	-	36619540	36740028	NM_001126046	Fam178b	#	#	#
Ref676381	36627183	87.5	83.345	intron	chr1	-	36619540	36740028	NM_001126046	Fam178b	#	#	#
Ref676383	36628082	99.464	97.846	intron	chr1	-	36619540	36740028	NM_001126046	Fam178b	#	#	#
Ref676384	36630181	93.333	89.023	intron	chr1	-	36619540	36740028	NM_001126046	Fam178b	#	#	#
Ref676386	36630684	97.05	92.248	intron	chr1	-	36619540	36740028	NM_001126046	Fam178b	#	#	#
Ref676388	36632690	94.094	94.806	intron	chr1	-	36619540	36740028	NM_001126046	Fam178b	#	#	#
Ref676389	36636049	99.013	98.573	intron	chr1	-	36619540	36740028	NM_001126046	Fam178b	#	#	#
Ref676390	36637019	78.261	89.505	intron	chr1	-	36619540	36740028	NM_001126046	Fam178b	#	#	#
Ref676391	36637111	46.875	47.009	intron	chr1	-	36619540	36740028	NM_001126046	Fam178b	#	#	#
Ref676393	36640354	100	99.544	intron	chr1	-	36619540	36740028	NM_001126046	Fam178b	#	#	#
Ref676395	36641715	100	100	intron	chr1	-	36619540	36740028	NM_001126046	Fam178b	#	#	#
Ref676400	36644075	99.044	96.183	intron	chr1	-	36619540	36740028	NM_001126046	Fam178b	#	#	#
Ref676401	36644878	97.826	96.602	intron	chr1	-	36619540	36740028	NM_001126046	Fam178b	#	#	#
Ref676402	36645584	96.163	95.39	intron	chr1	-	36619540	36740028	NM_001126046	Fam178b	#	#	#
Ref676403	36646439	62.222	47.4	intron	chr1	-	36619540	36740028	NM_001126046	Fam178b	#	#	#
Ref676404	36646834	96.25	89.362	intron	chr1	-	36619540	36740028	NM_001126046	Fam178b	#	#	#
Ref676405	36648167	98.824	98.116	intron	chr1	-	36619540	36740028	NM_001126046	Fam178b	#	#	#
Ref676407	36652337	38.889	55.446	intron	chr1	-	36619540	36740028	NM_001126046	Fam178b	#	#	#
Ref676408	36652647	55.607	56.541	intron	chr1	-	36619540	36740028	NM_001126046	Fam178b	#	#	#
Ref676412	36656742	96.953	94.624	intron	chr1	-	36619540	36740028	NM_001126046	Fam178b	#	#	#
Ref676414	36660066	92.195	85.764	intron	chr1	-	36619540	36740028	NM_001126046	Fam178b	#	#	#
Ref676415	36660571	68.421	61.964	intron	chr1	-	36619540	36740028	NM_001126046	Fam178b	#	#	#
Ref676417	36661477	66.667	67.172	intron	chr1	-	36619540	36740028	NM_001126046	Fam178b	#	#	#
Ref676419	36663906	66.667	50.626	intron	chr1	-	36619540	36740028	NM_001126046	Fam178b	#	#	#
Ref676421	36664127	92.4	93.645	intron	chr1	-	36619540	36740028	NM_001126046	Fam178b	#	#	#
Ref676422	36665691	94.158	91.886	intron	chr1	-	36619540	36740028	NM_001126046	Fam178b	#	#	#
Ref676425	36668473	73.684	82.121	intron	chr1	-	36619540	36740028	NM_001126046	Fam178b	#	#	#
Ref676426	36668561	79.793	75.597	intron	chr1	-	36619540	36740028	NM_001126046	Fam178b	#	#	#
Ref676427	36669773	99.133	96.49	intron	chr1	-	36619540	36740028	NM_001126046	Fam178b	#	#	#
Ref676428	36672007	89.017	92.248	intron	chr1	-	36619540	36740028	NM_001126046	Fam178b	#	#	#
Ref676430	36672464	87.728	89.627	intron	chr1	-	36619540	36740028	NM_001126046	Fam178b	#	#	#
Ref676433	36676123	85.135	79.896	intron	chr1	-	36619540	36740028	NM_001126046	Fam178b	#	#	#
Ref676434	36677881	97.08	96.008	intron	chr1	-	36619540	36740028	NM_001126046	Fam178b	#	#	#
Ref676437	36685505	67.961	62.905	intron	chr1	-	36619540	36740028	NM_001126046	Fam178b	#	#	#
Ref676438	36685947	85.638	72.561	intron	chr1	-	36619540	36740028	NM_001126046	Fam178b	#	#	#
Ref676439	36688447	95.319	93.253	intron	chr1	-	36619540	36740028	NM_001126046	Fam178b	#	#	#
Ref676440	36689975	95.522	92.669	intron	chr1	-	36619540	36740028	NM_001126046	Fam178b	#	#	#
Ref676441	36691835	91.875	86.865	intron	chr1	-	36619540	36740028	NM_001126046	Fam178b	#	#	#
Ref676443	36693486	68.025	58.174	intron	chr1	-	36619540	36740028	NM_001126046	Fam178b	#	#	#
Ref676444	36694060	99.588	97.326	intron	chr1	-	36619540	36740028	NM_001126046	Fam178b	#	#	#
Ref676445	36695061	75.676	72.667	intron	chr1	-	36619540	36740028	NM_001126046	Fam178b	#	#	#
[truncated: 205,568+ more rows]
