# Supplementary material for: DNA methylation profiling in the thalamus and hippocampus of postnatal malnourished mice, including effects related to long-term potentiation
Source: BMC Neurosci. 2014 Feb 20;15:31. doi: 10.1186/1471-2202-15-31 (PMC3941971; doi:10.1186/1471-2202-15-31)
Supplement: Additional file 3: Table S2 — MSCC results of the hippocampus for all MSCC 30+ sites. [file 1471-2202-15-31-S3.zip]

Archive with 2 entries (2 files):
- 1529372002101629_add5.xlsx
- 1529372002101629_add6.xlsx
