# Supplementary material for: DNA methylation profiling in the thalamus and hippocampus of postnatal malnourished mice, including effects related to long-term potentiation
Source: BMC Neurosci. 2014 Feb 20;15:31. doi: 10.1186/1471-2202-15-31 (PMC3941971; doi:10.1186/1471-2202-15-31)
Supplement: Additional file 3: Table S2 — MSCC results of the hippocampus for all MSCC 30+ sites. [file 1471-2202-15-31-S3.zip › 1529372002101629_add5.xlsx]

## Sheet: hippocampus ann
Table S2: MSCC results of the hippocampus for all MSCC 30+ sites (chr10 - chrY).
No.	location.	control	famine	region	chr	strand	TSS	TES	ref_seq	gene	CGIstart	CGIend	CGIname
Ref30	3056354	40.959	46.517	intergenic	chr10	#	#	#	#	#	#	#	#
Ref31	3056783	71.845	55.24	intergenic	chr10	#	#	#	#	#	#	#	#
Ref35	3063043	98.729	98.833	intergenic	chr10	#	#	#	#	#	#	#	#
Ref54	3095570	98.106	99.373	intergenic	chr10	#	#	#	#	#	#	#	#
Ref69	3117533	96.883	98.344	intergenic	chr10	#	#	#	#	#	#	#	#
Ref72	3120601	38.144	26.506	intergenic	chr10	#	#	#	#	#	#	#	#
Ref85	3134237	0	8.847	promotor	chr10	+	3134303	3227479	NM_172546	Cnksr3	3134203	3135100	CpG:90
Ref86	3134309	4.762	4.297	exon	chr10	+	3134303	3227479	NM_172546	Cnksr3	3134203	3135100	CpG:90
Ref87	3134375	2.747	5.612	exon	chr10	+	3134303	3227479	NM_172546	Cnksr3	3134203	3135100	CpG:90
Ref88	3134513	11.089	3.95	exon	chr10	+	3134303	3227479	NM_172546	Cnksr3	3134203	3135100	CpG:90
Ref89	3134544	4.079	9.244	exon	chr10	+	3134303	3227479	NM_172546	Cnksr3	3134203	3135100	CpG:90
Ref90	3134774	6.848	12.791	exon	chr10	+	3134303	3227479	NM_172546	Cnksr3	3134203	3135100	CpG:90
Ref91	3134946	5.901	9.244	intron	chr10	+	3134303	3227479	NM_172546	Cnksr3	3134203	3135100	CpG:90
Ref92	3135000	2.747	5.722	intron	chr10	+	3134303	3227479	NM_172546	Cnksr3	3134203	3135100	CpG:90
Ref93	3136944	94.616	94.46	intron	chr10	+	3134303	3227479	NM_172546	Cnksr3	#	#	shore
Ref100	3146653	85.253	60.912	intron	chr10	+	3134303	3227479	NM_172546	Cnksr3	#	#	#
Ref112	3156423	85.549	87.944	intron	chr10	+	3134303	3227479	NM_172546	Cnksr3	#	#	#
Ref115	3162983	56.211	52.017	intron	chr10	+	3134303	3227479	NM_172546	Cnksr3	#	#	#
Ref116	3163411	80.378	71.167	intron	chr10	+	3134303	3227479	NM_172546	Cnksr3	#	#	#
Ref119	3167659	73.358	59.217	intron	chr10	+	3134303	3227479	NM_172546	Cnksr3	#	#	#
Ref124	3172154	79.529	75.236	intron	chr10	+	3134303	3227479	NM_172546	Cnksr3	#	#	#
Ref128	3176498	89.783	82.173	intron	chr10	+	3134303	3227479	NM_172546	Cnksr3	#	#	#
Ref129	3177415	96.476	92.437	intron	chr10	+	3134303	3227479	NM_172546	Cnksr3	#	#	#
Ref140	3185905	99.122	98.02	intron	chr10	+	3134303	3227479	NM_172546	Cnksr3	#	#	#
Ref141	3187616	12.892	24.812	intron	chr10	+	3134303	3227479	NM_172546	Cnksr3	#	#	#
Ref142	3187778	21.512	18.033	intron	chr10	+	3134303	3227479	NM_172546	Cnksr3	#	#	#
Ref143	3187852	42.529	22.849	intron	chr10	+	3134303	3227479	NM_172546	Cnksr3	#	#	#
Ref145	3192257	79.349	62.963	exon	chr10	+	3134303	3227479	NM_172546	Cnksr3	#	#	#
Ref152	3202262	75.791	68.75	intron	chr10	+	3134303	3227479	NM_172546	Cnksr3	#	#	#
Ref162	3208315	46.704	51.844	intron	chr10	+	3134303	3227479	NM_172546	Cnksr3	#	#	#
Ref173	3219845	85.479	84.076	exon	chr10	+	3134303	3227479	NM_172546	Cnksr3	#	#	#
Ref175	3221200	79.234	71.963	intron	chr10	+	3134303	3227479	NM_172546	Cnksr3	#	#	#
Ref176	3223668	93.36	93.659	intron	chr10	+	3134303	3227479	NM_172546	Cnksr3	#	#	#
Ref208	3270136	0	18.644	intergenic	chr10	#	#	#	#	#	#	#	#
Ref219	3286026	66.071	47.961	intergenic	chr10	#	#	#	#	#	#	#	#
Ref220	3287286	78.187	71.671	intergenic	chr10	#	#	#	#	#	#	#	#
Ref251	3366493	20.904	36.066	intron	chr10	-	3308331	3557940	NM_001039652	Oprm1	#	#	#
Ref261	3382963	96.809	99.117	intron	chr10	-	3308331	3557940	NM_001039652	Oprm1	#	#	#
Ref284	3459405	88.869	86.326	intron	chr10	-	3308331	3557940	NM_001039652	Oprm1	#	#	#
Ref303	3513070	99.451	97.492	intron	chr10	-	3308331	3557940	NM_001039652	Oprm1	#	#	#
Ref312	3557486	31.092	21.875	exon	chr10	-	3308331	3557940	NM_001039652	Oprm1	#	#	#
Ref313	3557651	7.65	8.602	exon	chr10	-	3308331	3557940	NM_001039652	Oprm1	#	#	#
Ref332	3620440	77.778	83.871	intergenic	chr10	#	#	#	#	#	#	#	#
Ref337	3651742	60.49	35.013	intergenic	chr10	#	#	#	#	#	#	#	#
Ref343	3660735	24.832	43.794	intergenic	chr10	#	#	#	#	#	#	#	#
Ref377	3761338	99.389	96.032	intergenic	chr10	#	#	#	#	#	#	#	#
Ref383	3773742	96.595	97.433	intergenic	chr10	#	#	#	#	#	#	#	#
Ref425	3880146	78.723	73.561	intergenic	chr10	#	#	#	#	#	#	#	#
Ref447	3942027	99.234	99.15	intergenic	chr10	#	#	#	#	#	#	#	#
Ref478	3979525	75	63.768	intergenic	chr10	#	#	#	#	#	#	#	#
Ref512	4081391	99.887	99.216	intergenic	chr10	#	#	#	#	#	#	#	#
Ref514	4086842	43.905	52.929	intergenic	chr10	#	#	#	#	#	#	#	#
Ref523	4108853	98.372	97.445	intergenic	chr10	#	#	#	#	#	#	#	#
Ref524	4109377	99.271	99.398	intergenic	chr10	#	#	#	#	#	#	#	#
Ref564	4221250	77.622	69.87	intergenic	chr10	#	#	#	#	#	#	#	#
Ref567	4231837	79.458	60.63	intergenic	chr10	#	#	#	#	#	#	#	#
Ref603	4301400	92.5	91.37	intergenic	chr10	#	#	#	#	#	#	#	#
Ref608	4310276	20.145	23.913	intergenic	chr10	#	#	#	#	#	#	#	#
Ref616	4328715	97.963	95.062	intergenic	chr10	#	#	#	#	#	#	#	#
Ref617	4332098	84.982	75.042	intergenic	chr10	#	#	#	#	#	#	#	#
Ref621	4338690	57.048	45.833	intergenic	chr10	#	#	#	#	#	#	#	#
Ref656	4423353	6.096	17.154	promotor	chr10	+	4424140	4520877	NM_019958	Rgs17	#	#	shore
Ref657	4423988	5.632	6.94	promotor	chr10	+	4424140	4520877	NM_019958	Rgs17	4423984	4424839	CpG:75
Ref658	4424001	4.701	0	promotor	chr10	+	4424140	4520877	NM_019958	Rgs17	4423984	4424839	CpG:75
Ref659	4424066	5.308	13.345	promotor	chr10	+	4424140	4520877	NM_019958	Rgs17	4423984	4424839	CpG:75
Ref660	4424100	10.979	5.383	promotor	chr10	+	4424140	4520877	NM_019958	Rgs17	4423984	4424839	CpG:75
Ref661	4424196	6.146	7.639	exon	chr10	+	4424140	4520877	NM_019958	Rgs17	4423984	4424839	CpG:75
Ref662	4424276	0	19.94	exon	chr10	+	4424140	4520877	NM_019958	Rgs17	4423984	4424839	CpG:75
Ref666	4424588	0	23.913	intron	chr10	+	4424140	4520877	NM_019958	Rgs17	4423984	4424839	CpG:75
Ref667	4424605	0	25.581	intron	chr10	+	4424140	4520877	NM_019958	Rgs17	4423984	4424839	CpG:75
Ref668	4425407	20.737	21.875	intron	chr10	+	4424140	4520877	NM_019958	Rgs17	#	#	shore
Ref669	4425825	92.023	89.017	intron	chr10	+	4424140	4520877	NM_019958	Rgs17	#	#	shore
Ref684	4460733	98.013	95.913	intron	chr10	+	4424140	4520877	NM_019958	Rgs17	#	#	#
Ref711	4522328	13.455	11.533	promotor	chr10	+	4522597	4534654	NM_175374	Mtrf1l	4522154	4523054	CpG:76
Ref712	4522554	10.587	18.283	promotor	chr10	+	4522597	4534654	NM_175374	Mtrf1l	4522154	4523054	CpG:76
Ref713	4522682	0	7.534	exon	chr10	+	4522597	4534654	NM_175374	Mtrf1l	4522154	4523054	CpG:76
Ref714	4522703	0	5.276	exon	chr10	+	4522597	4534654	NM_175374	Mtrf1l	4522154	4523054	CpG:76
Ref715	4522805	10.663	2.868	exon	chr10	+	4522597	4534654	NM_175374	Mtrf1l	4522154	4523054	CpG:76
Ref716	4522918	0	12.859	exon	chr10	+	4522597	4534654	NM_175374	Mtrf1l	4522154	4523054	CpG:76
Ref724	4540276	12.458	27.536	promotor	chr10	+	4541075	4547383	NM_025995	Fbxo5	#	#	shore
Ref725	4540381	9.561	11.942	promotor	chr10	+	4541075	4547383	NM_025995	Fbxo5	4540340	4541532	CpG:97
Ref726	4540424	0	3.813	promotor	chr10	+	4541075	4547383	NM_025995	Fbxo5	4540340	4541532	CpG:97
Ref727	4540459	7.298	7.47	promotor	chr10	+	4541075	4547383	NM_025995	Fbxo5	4540340	4541532	CpG:97
Ref729	4540638	10.979	19.643	promotor	chr10	+	4541075	4547383	NM_025995	Fbxo5	4540340	4541532	CpG:97
Ref730	4540789	7.52	3.95	promotor	chr10	+	4541075	4547383	NM_025995	Fbxo5	4540340	4541532	CpG:97
Ref731	4541143	0	4.564	exon	chr10	+	4541075	4547383	NM_025995	Fbxo5	4540340	4541532	CpG:97
Ref732	4541210	3.866	6.25	exon	chr10	+	4541075	4547383	NM_025995	Fbxo5	4540340	4541532	CpG:97
Ref733	4541234	10.979	7.639	exon	chr10	+	4541075	4547383	NM_025995	Fbxo5	4540340	4541532	CpG:97
Ref734	4541365	0	10.138	intron	chr10	+	4541075	4547383	NM_025995	Fbxo5	4540340	4541532	CpG:97
Ref735	4541391	6.643	0	intron	chr10	+	4541075	4547383	NM_025995	Fbxo5	4540340	4541532	CpG:97
Ref736	4543513	70.729	58.54	intron	chr10	+	4541075	4547383	NM_025995	Fbxo5	#	#	shore
Ref748	4555171	75.348	78.424	intergenic	chr10	#	#	#	#	#	#	#	#
Ref846	4707205	6.643	15.493	exon	chr10	-	4698926	4707323	NM_011702	Vip	#	#	#
Ref847	4707271	34.089	32.738	exon	chr10	-	4698926	4707323	NM_011702	Vip	#	#	#
Ref870	4743790	81.952	83.275	intron	chr10	-	4739751	4752813	NM_026793	Myct1	#	#	#
Ref880	4777651	88.458	90.385	intergenic	chr10	#	#	#	#	#	#	#	#
Ref885	4781757	59.396	47.732	intergenic	chr10	#	#	#	#	#	#	#	#
Ref888	4795893	0	9.692	exon	chr10	+	4795848	5009592	NM_153399	Syne1	#	#	#
Ref889	4795903	0	8.847	exon	chr10	+	4795848	5009592	NM_153399	Syne1	#	#	#
Ref890	4795967	23.948	8.291	exon	chr10	+	4795848	5009592	NM_153399	Syne1	#	#	#
Ref893	4796022	0	0	exon	chr10	+	4795848	5009592	NM_153399	Syne1	#	#	#
Ref894	4796074	0	0	exon	chr10	+	4795848	5009592	NM_153399	Syne1	#	#	#
Ref906	4818687	64.912	31.884	intron	chr10	+	4795848	5009592	NM_153399	Syne1	#	#	#
Ref917	4835857	77.895	67.787	intron	chr10	+	4795848	5009592	NM_153399	Syne1	#	#	#
Ref983	4967169	74.747	67.544	intron	chr10	+	4795848	5009592	NM_153399	Syne1	#	#	#
Ref996	4977796	70.754	37.288	intron	chr10	+	4795848	5009592	NM_153399	Syne1	#	#	#
Ref997	4978156	52.857	39.589	intron	chr10	+	4795848	5009592	NM_153399	Syne1	#	#	#
Ref1001	4985903	51.066	48.889	intron	chr10	+	4795848	5009592	NM_153399	Syne1	#	#	#
Ref1008	5019474	91.292	93.192	intergenic	chr10	#	#	#	#	#	#	#	#
Ref1011	5022952	86.195	82.574	intergenic	chr10	#	#	#	#	#	#	#	#
Ref1012	5027460	84.475	71.545	intergenic	chr10	#	#	#	#	#	#	#	#
Ref1018	5040728	76.62	75.214	intergenic	chr10	#	#	#	#	#	#	#	#
Ref1022	5047700	75.657	72.763	intergenic	chr10	#	#	#	#	#	#	#	#
Ref1023	5049109	82.96	62.264	intergenic	chr10	#	#	#	#	#	#	#	#
Ref1027	5057030	10.979	25.4	intergenic	chr10	#	#	#	#	#	#	#	#
Ref1035	5083767	67.179	64.092	intergenic	chr10	#	#	#	#	#	#	#	#
Ref1044	5095706	70.564	40.51	intergenic	chr10	#	#	#	#	#	#	#	#
Ref1047	5100666	94.978	91.537	intergenic	chr10	#	#	#	#	#	#	#	#
Ref1061	5118982	72.222	57.567	intergenic	chr10	#	#	#	#	#	#	#	#
Ref1065	5135667	94.369	93.854	intergenic	chr10	#	#	#	#	#	#	#	#
Ref1071	5142376	49.85	44.196	intergenic	chr10	#	#	#	#	#	#	#	#
Ref1072	5142519	32.873	41.957	intergenic	chr10	#	#	#	#	#	#	#	#
Ref1076	5151738	7.546	8.616	promotor	chr10	+	5151833	5326342	NM_001079686	Syne1	#	#	#
Ref1077	5151797	7.923	9.91	promotor	chr10	+	5151833	5326342	NM_001079686	Syne1	#	#	#
Ref1078	5161113	68.677	72.062	exon	chr10	+	5151833	5326342	NM_001079686	Syne1	#	#	#
Ref1082	5171428	94.479	94.436	intron	chr10	+	5151833	5326342	NM_001079686	Syne1	#	#	#
Ref1086	5182538	69.811	59.811	intron	chr10	+	5151833	5326342	NM_001079686	Syne1	#	#	#
Ref1103	5222912	78.13	71.154	intron	chr10	+	5151833	5326342	NM_001079686	Syne1	#	#	#
Ref1115	5249343	85.74	65.812	intron	chr10	+	5151833	5326342	NM_001079686	Syne1	#	#	#
Ref1191	5266542	38.427	34.172	intron	chr10	+	5151833	5326342	NM_001079686	Syne1	#	#	#
Ref1200	5288715	83.71	82.206	exon	chr10	+	5151833	5326342	NM_001079686	Syne1	#	#	#
Ref1208	5301903	92.43	97.238	intron	chr10	+	5151833	5326342	NM_001079686	Syne1	#	#	#
Ref1210	5313544	93.502	95.255	exon	chr10	+	5151833	5326342	NM_001079686	Syne1	#	#	#
Ref1218	5333546	55.983	51.866	intergenic	chr10	#	#	#	#	#	#	#	#
Ref1239	5374059	99.403	96.981	intron	chr10	-	5342779	5734495	NM_007956	Esr1	#	#	#
Ref1240	5375174	76.801	61.948	intron	chr10	-	5342779	5734495	NM_007956	Esr1	#	#	#
Ref1251	5413598	92.28	90.044	intron	chr10	-	5342779	5734495	NM_007956	Esr1	#	#	#
Ref1294	5451882	59.425	54.341	intron	chr10	-	5342779	5734495	NM_007956	Esr1	#	#	#
Ref1371	5620178	58.437	56.122	intron	chr10	-	5342779	5734495	NM_007956	Esr1	#	#	#
Ref1379	5633650	10.74	11.73	intron	chr10	-	5342779	5734495	NM_007956	Esr1	5633618	5634270	CpG:56
Ref1380	5633713	6.487	12.088	exon	chr10	-	5342779	5734495	NM_007956	Esr1	5633618	5634270	CpG:56
Ref1381	5633899	3.749	4.097	exon	chr10	-	5342779	5734495	NM_007956	Esr1	5633618	5634270	CpG:56
Ref1382	5633933	5.02	12.898	exon	chr10	-	5342779	5734495	NM_007956	Esr1	5633618	5634270	CpG:56
Ref1383	5634171	7.111	4.686	exon	chr10	-	5342779	5734495	NM_007956	Esr1	5633618	5634270	CpG:56
Ref1384	5634383	22.941	23.077	intron	chr10	-	5342779	5734495	NM_007956	Esr1	#	#	shore
Ref1387	5636074	29.6	14.667	intron	chr10	-	5342779	5734495	NM_007956	Esr1	#	#	shore
Ref1388	5636456	8.34	23.547	intron	chr10	-	5342779	5734495	NM_007956	Esr1	#	#	#
Ref1389	5636511	11.859	9.332	intron	chr10	-	5342779	5734495	NM_007956	Esr1	#	#	#
Ref1390	5636619	5.997	35.484	intron	chr10	-	5342779	5734495	NM_007956	Esr1	#	#	#
Ref1431	5700455	92.5	84.184	intron	chr10	-	5342779	5734495	NM_007956	Esr1	#	#	#
Ref1439	5713887	79.25	75.375	intron	chr10	-	5342779	5734495	NM_007956	Esr1	#	#	#
Ref1444	5724922	56.633	47.227	intron	chr10	-	5342779	5734495	NM_007956	Esr1	#	#	#
Ref1445	5725075	86.622	86.542	intron	chr10	-	5342779	5734495	NM_007956	Esr1	#	#	#
Ref1449	5734173	75.092	62.264	intron	chr10	-	5342779	5734495	NM_007956	Esr1	#	#	#
Ref1450	5734613	19.105	18.033	promotor	chr10	-	5342779	5734495	NM_007956	Esr1	#	#	#
Ref1455	5747360	43.023	48.842	intergenic	chr10	#	#	#	#	#	#	#	#
Ref1464	5753392	66.644	55	intergenic	chr10	#	#	#	#	#	#	#	#
Ref1471	5764543	50.685	34.555	intergenic	chr10	#	#	#	#	#	#	#	#
Ref1482	5783144	96.04	93.834	terminator	chr10	-	5785429	5836669	NM_001195672	Gm221	#	#	#
Ref1483	5787149	82.105	69.965	intron	chr10	-	5785429	5836669	NM_001195672	Gm221	#	#	#
Ref1519	5849913	98.17	96.445	intergenic	chr10	#	#	#	#	#	#	#	#
Ref1528	5863951	85.458	70.489	intergenic	chr10	#	#	#	#	#	#	#	#
Ref1529	5864044	52.965	51.362	intergenic	chr10	#	#	#	#	#	#	#	#
Ref1541	5879272	44.048	38.596	intergenic	chr10	#	#	#	#	#	#	#	#
Ref1568	5907566	84.956	78.229	intron	chr10	-	5891400	5913936	NM_024261	1700052N19Rik	#	#	#
Ref1569	5909052	83.819	79.042	intron	chr10	-	5891400	5913936	NM_024261	1700052N19Rik	#	#	#
Ref1570	5913683	0	4.762	intron	chr10	-	5891400	5913936	NM_024261	1700052N19Rik	5913679	5914395	CpG:72
Ref1572	5913747	7.757	9.382	intron	chr10	-	5891400	5913936	NM_024261	1700052N19Rik	5913679	5914395	CpG:72
Ref1573	5913856	20.33	10.138	exon	chr10	-	5891400	5913936	NM_024261	1700052N19Rik	5913679	5914395	CpG:72
Ref1577	5914074	0	17.671	promotor	chr10	+	5914188	5943372	NM_025343	Rmnd1	5913679	5914395	CpG:72
Ref1578	5914158	10.898	11.097	promotor	chr10	+	5914188	5943372	NM_025343	Rmnd1	5913679	5914395	CpG:72
Ref1579	5914300	4.368	4.059	intron	chr10	+	5914188	5943372	NM_025343	Rmnd1	5913679	5914395	CpG:72
Ref1580	5914352	3.171	9.167	intron	chr10	+	5914188	5943372	NM_025343	Rmnd1	5913679	5914395	CpG:72
Ref1612	5954533	11.145	6.162	promotor	chr10	+	5958432	5979467	NM_001033466	Zbtb2	#	#	#
Ref1613	5954652	39.678	43.097	promotor	chr10	+	5958432	5979467	NM_001033466	Zbtb2	#	#	#
Ref1614	5958031	16.592	13.769	promotor	chr10	+	5958432	5979467	NM_001033466	Zbtb2	#	#	shore
Ref1615	5958182	23.948	28.448	promotor	chr10	+	5958432	5979467	NM_001033466	Zbtb2	#	#	shore
Ref1617	5958203	79.361	40.51	promotor	chr10	+	5958432	5979467	NM_001033466	Zbtb2	#	#	shore
Ref1618	5958443	6.469	12.342	exon	chr10	+	5958432	5979467	NM_001033466	Zbtb2	5958412	5959826	CpG:145
Ref1619	5958513	0	0	exon	chr10	+	5958432	5979467	NM_001033466	Zbtb2	5958412	5959826	CpG:145
Ref1620	5958553	8.467	8.998	exon	chr10	+	5958432	5979467	NM_001033466	Zbtb2	5958412	5959826	CpG:145
Ref1621	5958645	8.565	9.692	exon	chr10	+	5958432	5979467	NM_001033466	Zbtb2	5958412	5959826	CpG:145
Ref1622	5958688	0	0	exon	chr10	+	5958432	5979467	NM_001033466	Zbtb2	5958412	5959826	CpG:145
Ref1631	5958856	11.145	5.759	intron	chr10	+	5958432	5979467	NM_001033466	Zbtb2	5958412	5959826	CpG:145
Ref1632	5958894	5.233	5.152	intron	chr10	+	5958432	5979467	NM_001033466	Zbtb2	5958412	5959826	CpG:145
Ref1634	5958944	0	8.56	intron	chr10	+	5958432	5979467	NM_001033466	Zbtb2	5958412	5959826	CpG:145
Ref1635	5958981	7.298	1.846	intron	chr10	+	5958432	5979467	NM_001033466	Zbtb2	5958412	5959826	CpG:145
Ref1636	5959011	4.171	12.429	intron	chr10	+	5958432	5979467	NM_001033466	Zbtb2	5958412	5959826	CpG:145
Ref1637	5959083	5.16	12.791	intron	chr10	+	5958432	5979467	NM_001033466	Zbtb2	5958412	5959826	CpG:145
Ref1641	5959163	17.051	6.94	intron	chr10	+	5958432	5979467	NM_001033466	Zbtb2	5958412	5959826	CpG:145
Ref1642	5959216	0	8.333	intron	chr10	+	5958432	5979467	NM_001033466	Zbtb2	5958412	5959826	CpG:145
Ref1643	5959312	19.786	17.46	intron	chr10	+	5958432	5979467	NM_001033466	Zbtb2	5958412	5959826	CpG:145
Ref1645	5959332	5.308	22.049	intron	chr10	+	5958432	5979467	NM_001033466	Zbtb2	5958412	5959826	CpG:145
Ref1646	5959437	24.981	14.103	intron	chr10	+	5958432	5979467	NM_001033466	Zbtb2	5958412	5959826	CpG:145
Ref1647	5959525	6.303	13.75	intron	chr10	+	5958432	5979467	NM_001033466	Zbtb2	5958412	5959826	CpG:145
Ref1649	5959543	89.225	77.564	intron	chr10	+	5958432	5979467	NM_001033466	Zbtb2	5958412	5959826	CpG:145
Ref1650	5959727	9.561	13.095	intron	chr10	+	5958432	5979467	NM_001033466	Zbtb2	5958412	5959826	CpG:145
Ref1651	5959814	3.117	5.861	intron	chr10	+	5958432	5979467	NM_001033466	Zbtb2	5958412	5959826	CpG:145
Ref1652	5959867	7.021	12.791	intron	chr10	+	5958432	5979467	NM_001033466	Zbtb2	#	#	shore
Ref1657	5969499	73.51	81.481	intron	chr10	+	5958432	5979467	NM_001033466	Zbtb2	#	#	#
Ref1658	5969727	46.704	37.695	intron	chr10	+	5958432	5979467	NM_001033466	Zbtb2	#	#	#
Ref1660	5970982	77.293	73.333	intron	chr10	+	5958432	5979467	NM_001033466	Zbtb2	#	#	#
Ref1661	5971610	73.767	76.341	intron	chr10	+	5958432	5979467	NM_001033466	Zbtb2	#	#	#
Ref1664	5974879	81.748	89.097	intron	chr10	+	5958432	5979467	NM_001033466	Zbtb2	#	#	#
Ref1683	5991363	75.739	71.154	exon	chr10	-	5987069	6080212	NM_031185	Akap12	#	#	#
Ref1692	5997851	86.719	90.299	intron	chr10	-	5987069	6080212	NM_031185	Akap12	#	#	shore
Ref1693	5999295	59.396	69.352	intron	chr10	-	5987069	6080212	NM_031185	Akap12	#	#	shore
Ref1694	5999614	4.888	21.836	intron	chr10	-	5987069	6080212	NM_031185	Akap12	5999538	5999761	CpG:23
Ref1697	5999676	8.981	5.612	intron	chr10	-	5987069	6080212	NM_031185	Akap12	5999538	5999761	CpG:23
Ref1698	5999750	14.033	21.836	intron	chr10	-	5987069	6080212	NM_031185	Akap12	5999538	5999761	CpG:23
Ref1704	6005976	87.709	85.194	intron	chr10	-	5987069	6080212	NM_031185	Akap12	#	#	#
Ref1714	6012403	23.567	7.99	intron	chr10	-	5987069	6080212	NM_031185	Akap12	#	#	#
Ref1715	6015976	91.551	84.296	intron	chr10	-	5987069	6080212	NM_031185	Akap12	#	#	#
Ref1726	6028623	84.918	79.67	intron	chr10	-	5987069	6080212	NM_031185	Akap12	#	#	#
Ref1745	6056865	77.406	84.948	intron	chr10	-	5987069	6080212	NM_031185	Akap12	#	#	#
Ref1765	6079323	21.637	9.322	intron	chr10	-	5987069	6080212	NM_031185	Akap12	#	#	shore
Ref1766	6079426	20.774	13.333	intron	chr10	-	5987069	6080212	NM_031185	Akap12	#	#	shore
Ref1767	6079591	9.32	11.609	intron	chr10	-	5987069	6080212	NM_031185	Akap12	#	#	shore
Ref1769	6079731	6.303	11.844	intron	chr10	-	5987069	6080212	NM_031185	Akap12	#	#	shore
Ref1770	6079791	0	8.847	intron	chr10	-	5987069	6080212	NM_031185	Akap12	6079764	6080194	CpG:40
Ref1772	6079851	9.814	5.034	intron	chr10	-	5987069	6080212	NM_031185	Akap12	6079764	6080194	CpG:40
Ref1773	6079978	3.117	5.172	exon	chr10	-	5987069	6080212	NM_031185	Akap12	6079764	6080194	CpG:40
Ref1774	6080048	15.449	4.533	exon	chr10	-	5987069	6080212	NM_031185	Akap12	6079764	6080194	CpG:40
Ref1775	6080167	18.593	4.867	exon	chr10	-	5987069	6080212	NM_031185	Akap12	6079764	6080194	CpG:40
Ref1776	6080628	30.642	18.487	promotor	chr10	-	5987069	6080212	NM_031185	Akap12	#	#	shore
Ref1777	6080813	12.564	22.877	promotor	chr10	-	5987069	6080212	NM_031185	Akap12	#	#	shore
Ref1794	6097107	25.606	43.89	intergenic	chr10	#	#	#	#	#	#	#	#
Ref1798	6100454	50.434	31.347	intergenic	chr10	#	#	#	#	#	#	#	#
Ref1800	6103979	74.928	49.438	intergenic	chr10	#	#	#	#	#	#	#	#
Ref1806	6113188	15.481	23.729	intergenic	chr10	#	#	#	#	#	#	#	#
Ref1808	6115435	90.798	90.385	intergenic	chr10	#	#	#	#	#	#	#	#
Ref1826	6135538	40.02	31.373	intergenic	chr10	#	#	#	#	#	#	#	#
Ref1827	6135901	29.919	20.323	intergenic	chr10	#	#	#	#	#	#	#	#
Ref1843	6157600	64.912	78.571	intergenic	chr10	#	#	#	#	#	#	#	#
Ref1845	6161014	81.618	80.047	intergenic	chr10	#	#	#	#	#	#	#	#
Ref1857	6178121	77.895	83.696	terminator	chr10	-	6179459	6373466	NM_001170785	Mthfd1l	#	#	#
Ref1861	6183459	50.685	39.64	intron	chr10	-	6179459	6373466	NM_001170785	Mthfd1l	#	#	#
Ref1862	6184252	90.489	83.793	intron	chr10	-	6179459	6373466	NM_001170785	Mthfd1l	#	#	#
Ref1864	6186081	76.228	72.338	intron	chr10	-	6179459	6373466	NM_001170785	Mthfd1l	#	#	#
Ref1865	6186991	94.021	96.1	intron	chr10	-	6179459	6373466	NM_001170785	Mthfd1l	#	#	#
Ref1866	6189874	98.061	96.032	intron	chr10	-	6179459	6373466	NM_001170785	Mthfd1l	#	#	#
Ref1883	6209589	97.963	97.433	intron	chr10	-	6179459	6373466	NM_001170785	Mthfd1l	#	#	#
Ref1889	6217449	63.206	42.308	intron	chr10	-	6179459	6373466	NM_001170785	Mthfd1l	#	#	#
Ref1893	6220076	86.7	84.615	intron	chr10	-	6179459	6373466	NM_001170785	Mthfd1l	#	#	#
Ref1895	6221609	98.304	93.506	intron	chr10	-	6179459	6373466	NM_001170785	Mthfd1l	#	#	#
Ref1909	6240055	25.17	42.308	exon	chr10	-	6179459	6373466	NM_001170785	Mthfd1l	#	#	#
Ref1916	6246148	99.451	98.344	intron	chr10	-	6179459	6373466	NM_001170785	Mthfd1l	#	#	#
Ref1922	6256426	85.954	83.626	exon	chr10	-	6179459	6373466	NM_001170785	Mthfd1l	#	#	#
Ref1926	6257566	22.156	19.274	intron	chr10	-	6179459	6373466	NM_001170785	Mthfd1l	#	#	#
Ref1928	6261332	81.994	76.389	intron	chr10	-	6179459	6373466	NM_001170785	Mthfd1l	#	#	#
Ref1932	6269006	80.207	83.573	intron	chr10	-	6179459	6373466	NM_001170785	Mthfd1l	#	#	#
Ref1938	6276914	94.936	88.988	intron	chr10	-	6179459	6373466	NM_001170785	Mthfd1l	#	#	#
Ref1944	6285210	93.135	85.062	intron	chr10	-	6179459	6373466	NM_001170785	Mthfd1l	#	#	#
Ref1945	6290039	99.691	98.854	intron	chr10	-	6179459	6373466	NM_001170785	Mthfd1l	#	#	#
Ref1946	6293828	71.154	60.864	intron	chr10	-	6179459	6373466	NM_001170785	Mthfd1l	#	#	#
Ref1951	6299869	19.786	29.204	intron	chr10	-	6179459	6373466	NM_001170785	Mthfd1l	#	#	#
Ref1955	6304671	69.717	78.873	intron	chr10	-	6179459	6373466	NM_001170785	Mthfd1l	#	#	#
Ref1960	6307876	96.382	98.116	intron	chr10	-	6179459	6373466	NM_001170785	Mthfd1l	#	#	#
Ref1963	6309321	55.619	39.024	intron	chr10	-	6179459	6373466	NM_001170785	Mthfd1l	#	#	#
Ref1965	6310393	100	99	intron	chr10	-	6179459	6373466	NM_001170785	Mthfd1l	#	#	#
Ref1973	6330523	96.859	99.316	intron	chr10	-	6179459	6373466	NM_001170785	Mthfd1l	#	#	#
Ref1975	6334145	84.525	78.68	intron	chr10	-	6179459	6373466	NM_001170785	Mthfd1l	#	#	#
Ref1984	6348417	92.244	87.73	intron	chr10	-	6179459	6373466	NM_001170785	Mthfd1l	#	#	#
Ref1985	6349658	65.736	60.912	intron	chr10	-	6179459	6373466	NM_001170785	Mthfd1l	#	#	#
Ref1998	6367214	52.381	36.975	intron	chr10	-	6179459	6373466	NM_001170785	Mthfd1l	#	#	#
Ref1999	6371023	69.484	68.124	intron	chr10	-	6179459	6373466	NM_001170785	Mthfd1l	#	#	shore
Ref2000	6372539	7.298	9.218	intron	chr10	-	6179459	6373466	NM_001170785	Mthfd1l	#	#	shore
Ref2002	6372607	0	8.73	intron	chr10	-	6179459	6373466	NM_001170785	Mthfd1l	6372598	6373361	CpG:69
Ref2003	6372767	9.686	4.059	intron	chr10	-	6179459	6373466	NM_001170785	Mthfd1l	6372598	6373361	CpG:69
Ref2004	6372787	7.157	4.382	intron	chr10	-	6179459	6373466	NM_001170785	Mthfd1l	6372598	6373361	CpG:69
Ref2005	6372839	5.02	11.609	intron	chr10	-	6179459	6373466	NM_001170785	Mthfd1l	6372598	6373361	CpG:69
Ref2007	6372879	0	6.162	intron	chr10	-	6179459	6373466	NM_001170785	Mthfd1l	6372598	6373361	CpG:69
Ref2008	6373082	19.786	6.162	exon	chr10	-	6179459	6373466	NM_001170785	Mthfd1l	6372598	6373361	CpG:69
Ref2009	6373092	6.198	9.91	exon	chr10	-	6179459	6373466	NM_001170785	Mthfd1l	6372598	6373361	CpG:69
Ref2010	6373224	3.015	5.183	exon	chr10	-	6179459	6373466	NM_001170785	Mthfd1l	6372598	6373361	CpG:69
Ref2011	6373352	4.731	9.966	exon	chr10	-	6179459	6373466	NM_001170785	Mthfd1l	6372598	6373361	CpG:69
Ref2012	6375515	95.212	97.319	promotor	chr10	-	6179459	6373466	NM_001170785	Mthfd1l	#	#	#
Ref2020	6383632	76.165	82.548	intron	chr10	-	6379238	6473874	NM_001033253	Plekhg1	#	#	#
Ref2040	6404900	58.248	54.911	intron	chr10	-	6379238	6473874	NM_001033253	Plekhg1	#	#	#
Ref2041	6405328	5.233	7.366	intron	chr10	-	6379238	6473874	NM_001033253	Plekhg1	#	#	#
Ref2050	6425624	46.541	46.809	intron	chr10	-	6379238	6473874	NM_001033253	Plekhg1	#	#	#
Ref2066	6454346	67.89	41.805	intron	chr10	-	6379238	6473874	NM_001033253	Plekhg1	#	#	#
Ref2069	6457713	57.926	70.282	intron	chr10	-	6379238	6473874	NM_001033253	Plekhg1	#	#	#
Ref2085	6479658	99.334	99.713	intron	chr10	-	6379238	6606164	NM_001159942	Plekhg1	#	#	#
Ref2093	6488271	90.107	84.014	intron	chr10	-	6379238	6606164	NM_001159942	Plekhg1	#	#	#
Ref2097	6494737	66.308	69.116	intron	chr10	-	6379238	6606164	NM_001159942	Plekhg1	#	#	#
Ref2106	6506055	83.032	75.911	intron	chr10	-	6379238	6606164	NM_001159942	Plekhg1	#	#	#
Ref2115	6515054	84.33	79.764	intron	chr10	-	6379238	6606164	NM_001159942	Plekhg1	#	#	#
Ref2117	6517126	54.77	59.459	intron	chr10	-	6379238	6606164	NM_001159942	Plekhg1	#	#	#
Ref2119	6522471	43.787	9.348	intron	chr10	-	6379238	6606164	NM_001159942	Plekhg1	#	#	#
Ref2124	6534719	58.998	42.943	intron	chr10	-	6379238	6606164	NM_001159942	Plekhg1	#	#	#
Ref2125	6535570	14.033	17.824	intron	chr10	-	6379238	6606164	NM_001159942	Plekhg1	#	#	#
Ref2141	6570034	88.414	83.312	intron	chr10	-	6379238	6606164	NM_001159942	Plekhg1	#	#	#
Ref2152	6605457	2.649	7.942	intron	chr10	-	6379238	6606164	NM_001159942	Plekhg1	#	#	shore
Ref2153	6605542	0	13.095	intron	chr10	-	6379238	6606164	NM_001159942	Plekhg1	6605533	6606271	CpG:66
Ref2154	6605575	0	5.612	intron	chr10	-	6379238	6606164	NM_001159942	Plekhg1	6605533	6606271	CpG:66
Ref2155	6605806	3.603	9.649	intron	chr10	-	6379238	6606164	NM_001159942	Plekhg1	6605533	6606271	CpG:66
Ref2156	6605835	3.312	3.179	intron	chr10	-	6379238	6606164	NM_001159942	Plekhg1	6605533	6606271	CpG:66
Ref2157	6606032	6.643	16.667	exon	chr10	-	6379238	6606164	NM_001159942	Plekhg1	6605533	6606271	CpG:66
Ref2160	6606194	15.102	9.551	promotor	chr10	-	6379238	6606164	NM_001159942	Plekhg1	6605533	6606271	CpG:66
Ref2162	6609365	66.467	63.415	promotor	chr10	-	6379238	6606164	NM_001159942	Plekhg1	#	#	#
Ref2164	6618801	55.779	60.274	intergenic	chr10	#	#	#	#	#	#	#	#
Ref2166	6624019	60.766	44.338	intergenic	chr10	#	#	#	#	#	#	#	#
Ref2174	6652388	67.156	59.459	intergenic	chr10	#	#	#	#	#	#	#	#
Ref2200	6712162	20.904	21.569	intergenic	chr10	#	#	#	#	#	#	#	#
Ref2202	6715529	72.821	63.526	intergenic	chr10	#	#	#	#	#	#	#	#
Ref2260	6792272	91.197	92.574	exon	chr10	-	6791663	6806262	NM_027391	Iyd	#	#	#
Ref2264	6805919	80.207	81.132	intron	chr10	-	6791663	6806262	NM_027391	Iyd	#	#	#
Ref2265	6807031	54.597	50.82	promotor	chr10	-	6791663	6806262	NM_027391	Iyd	#	#	#
Ref2268	6816511	83.225	75.598	intergenic	chr10	#	#	#	#	#	#	#	#
Ref2269	6818048	98.813	98.532	intergenic	chr10	#	#	#	#	#	#	#	#
Ref2312	6925992	92.67	90.074	intron	chr10	-	6881565	6980391	NM_133485	Ppp1r14c	#	#	#
Ref2316	6931812	79.984	73.029	intron	chr10	-	6881565	6980391	NM_133485	Ppp1r14c	#	#	#
Ref2322	6952241	29.653	28.571	intron	chr10	-	6881565	6980391	NM_133485	Ppp1r14c	#	#	#
Ref2330	6968937	99.107	95.408	intron	chr10	-	6881565	6980391	NM_133485	Ppp1r14c	#	#	#
Ref2331	6972088	90.436	85.075	intron	chr10	-	6881565	6980391	NM_133485	Ppp1r14c	#	#	#
Ref2332	6979416	10.979	13.793	intron	chr10	-	6881565	6980391	NM_133485	Ppp1r14c	6979374	6980302	CpG:78
Ref2333	6979446	0	3.09	intron	chr10	-	6881565	6980391	NM_133485	Ppp1r14c	6979374	6980302	CpG:78
Ref2334	6979503	0	12.088	intron	chr10	-	6881565	6980391	NM_133485	Ppp1r14c	6979374	6980302	CpG:78
Ref2335	6979532	11.859	3.323	intron	chr10	-	6881565	6980391	NM_133485	Ppp1r14c	6979374	6980302	CpG:78
Ref2336	6979706	15.612	9.692	exon	chr10	-	6881565	6980391	NM_133485	Ppp1r14c	6979374	6980302	CpG:78
Ref2338	6979754	0	0	exon	chr10	-	6881565	6980391	NM_133485	Ppp1r14c	6979374	6980302	CpG:78
Ref2339	6979784	3.866	11.978	exon	chr10	-	6881565	6980391	NM_133485	Ppp1r14c	6979374	6980302	CpG:78
Ref2340	6979841	0	6.077	exon	chr10	-	6881565	6980391	NM_133485	Ppp1r14c	6979374	6980302	CpG:78
Ref2342	6980105	11.55	9.218	exon	chr10	-	6881565	6980391	NM_133485	Ppp1r14c	6979374	6980302	CpG:78
Ref2343	6980334	4.125	5.565	exon	chr10	-	6881565	6980391	NM_133485	Ppp1r14c	#	#	shore
Ref2382	7078953	53.883	64.706	intron	chr10	+	7078769	7090333	NM_001204916	H60c	#	#	#
Ref2383	7079037	74.33	77.053	intron	chr10	+	7078769	7090333	NM_001204916	H60c	#	#	#
Ref2417	7154131	81.952	74.479	intergenic	chr10	#	#	#	#	#	#	#	#
Ref2423	7174208	97.963	96.408	intergenic	chr10	#	#	#	#	#	#	#	#
Ref2430	7215748	96.566	96.1	intergenic	chr10	#	#	#	#	#	#	#	#
Ref2442	7305638	74.899	77.344	promotor	chr10	+	7309597	7345275	NM_172784	Lrp11	#	#	#
Ref2444	7309112	45.43	27.198	promotor	chr10	+	7309597	7345275	NM_172784	Lrp11	#	#	shore
Ref2445	7309514	11.145	13.095	promotor	chr10	+	7309597	7345275	NM_172784	Lrp11	7309492	7310449	CpG:126
Ref2448	7309578	0	6.977	promotor	chr10	+	7309597	7345275	NM_172784	Lrp11	7309492	7310449	CpG:126
Ref2449	7309632	0	0	exon	chr10	+	7309597	7345275	NM_172784	Lrp11	7309492	7310449	CpG:126
Ref2451	7309683	5.901	3.481	exon	chr10	+	7309597	7345275	NM_172784	Lrp11	7309492	7310449	CpG:126
Ref2452	7309747	12.892	0	exon	chr10	+	7309597	7345275	NM_172784	Lrp11	7309492	7310449	CpG:126
Ref2454	7309780	0	2.926	exon	chr10	+	7309597	7345275	NM_172784	Lrp11	7309492	7310449	CpG:126
Ref2455	7309816	2.991	2.537	exon	chr10	+	7309597	7345275	NM_172784	Lrp11	7309492	7310449	CpG:126
Ref2456	7309872	7.157	9.483	exon	chr10	+	7309597	7345275	NM_172784	Lrp11	7309492	7310449	CpG:126
Ref2463	7310000	12.052	4.215	exon	chr10	+	7309597	7345275	NM_172784	Lrp11	7309492	7310449	CpG:126
Ref2464	7310040	3.674	2.015	exon	chr10	+	7309597	7345275	NM_172784	Lrp11	7309492	7310449	CpG:126
Ref2465	7310073	0	9.283	exon	chr10	+	7309597	7345275	NM_172784	Lrp11	7309492	7310449	CpG:126
Ref2466	7310099	0	1.893	exon	chr10	+	7309597	7345275	NM_172784	Lrp11	7309492	7310449	CpG:126
Ref2467	7310170	2.967	2.709	exon	chr10	+	7309597	7345275	NM_172784	Lrp11	7309492	7310449	CpG:126
Ref2468	7310252	3.5	11.765	exon	chr10	+	7309597	7345275	NM_172784	Lrp11	7309492	7310449	CpG:126
Ref2469	7310405	3.091	13.396	exon	chr10	+	7309597	7345275	NM_172784	Lrp11	7309492	7310449	CpG:126
Ref2470	7310492	14.538	9.91	intron	chr10	+	7309597	7345275	NM_172784	Lrp11	#	#	shore
Ref2471	7310642	12.252	9.8	intron	chr10	+	7309597	7345275	NM_172784	Lrp11	#	#	shore
Ref2476	7315135	62.31	59.647	intron	chr10	+	7309597	7345275	NM_172784	Lrp11	#	#	#
Ref2485	7326477	92.212	95.248	intron	chr10	+	7309597	7345275	NM_172784	Lrp11	#	#	#
Ref2507	7343529	88.396	91.007	exon	chr10	+	7309597	7345275	NM_172784	Lrp11	#	#	#
Ref2510	7351438	91.249	88.685	intron	chr10	-	7350033	7383382	NM_008786	Pcmt1	#	#	#
Ref2522	7381585	30.02	32.593	intron	chr10	-	7350033	7383382	NM_008786	Pcmt1	#	#	shore
Ref2523	7382701	8.665	4.472	intron	chr10	-	7350033	7383382	NM_008786	Pcmt1	7382538	7383427	CpG:95
Ref2524	7382742	0	0	intron	chr10	-	7350033	7383382	NM_008786	Pcmt1	7382538	7383427	CpG:95
Ref2525	7382799	0	7.205	intron	chr10	-	7350033	7383382	NM_008786	Pcmt1	7382538	7383427	CpG:95
Ref2527	7382853	4.585	3.09	intron	chr10	-	7350033	7383382	NM_008786	Pcmt1	7382538	7383427	CpG:95
Ref2529	7382941	4.317	10.061	exon	chr10	-	7350033	7383382	NM_008786	Pcmt1	7382538	7383427	CpG:95
Ref2530	7383096	5.465	16.667	exon	chr10	-	7350033	7383382	NM_008786	Pcmt1	7382538	7383427	CpG:95
Ref2531	7383141	6.146	8.443	exon	chr10	-	7350033	7383382	NM_008786	Pcmt1	7382538	7383427	CpG:95
Ref2532	7383296	3.254	11.72	exon	chr10	-	7350033	7383382	NM_008786	Pcmt1	7382538	7383427	CpG:95
Ref2533	7383426	0	9.244	exon	chr10	+	7383168	7384421	NR_030698	A630066F11Rik	7382538	7383427	CpG:95
Ref2534	7383492	0	9.283	exon	chr10	+	7383168	7384421	NR_030698	A630066F11Rik	#	#	shore
Ref2536	7387122	0	4.135	promotor	chr10	+	7387301	7398684	NM_145706	Nup43	#	#	#
Ref2537	7387428	29.839	27.875	exon	chr10	+	7387301	7398684	NM_145706	Nup43	#	#	#
Ref2539	7387501	5.901	3.986	intron	chr10	+	7387301	7398684	NM_145706	Nup43	#	#	#
Ref2546	7400097	58.115	51.132	exon	chr10	-	7398768	7400956	NR_033219	BC020402	#	#	shore
Ref2547	7400842	3.991	9.735	exon	chr10	-	7398768	7400956	NR_033219	BC020402	7400706	7401658	CpG:114
Ref2548	7400902	3.787	6.78	exon	chr10	-	7398768	7400956	NR_033219	BC020402	7400706	7401658	CpG:114
Ref2549	7400959	21.722	4.059	promotor	chr10	+	7401006	7436259	NM_010690	Lats1	7400706	7401658	CpG:114
Ref2550	7400976	5.901	5.276	promotor	chr10	+	7401006	7436259	NM_010690	Lats1	7400706	7401658	CpG:114
Ref2551	7401101	0	12.791	exon	chr10	+	7401006	7436259	NM_010690	Lats1	7400706	7401658	CpG:114
Ref2553	7401149	0	6.433	exon	chr10	+	7401006	7436259	NM_010690	Lats1	7400706	7401658	CpG:114
Ref2555	7401199	0	2.85	exon	chr10	+	7401006	7436259	NM_010690	Lats1	7400706	7401658	CpG:114
Ref2562	7401423	4.762	2.153	intron	chr10	+	7401006	7436259	NM_010690	Lats1	7400706	7401658	CpG:114
Ref2564	7401485	0	7.534	intron	chr10	+	7401006	7436259	NM_010690	Lats1	7400706	7401658	CpG:114
Ref2565	7401620	11.315	21.29	intron	chr10	+	7401006	7436259	NM_010690	Lats1	7400706	7401658	CpG:114
Ref2568	7409811	97.602	93.798	intron	chr10	+	7401006	7436259	NM_010690	Lats1	#	#	#
Ref2583	7445483	20.904	22.811	promotor	chr10	+	7445797	7482948	NM_011835	Katna1	#	#	shore
Ref2584	7445811	0	26.37	exon	chr10	+	7445797	7482948	NM_011835	Katna1	7445674	7446017	CpG:40
Ref2587	7445889	22.84	25.581	exon	chr10	+	7445797	7482948	NM_011835	Katna1	7445674	7446017	CpG:40
Ref2588	7446282	3.435	3.25	intron	chr10	+	7445797	7482948	NM_011835	Katna1	#	#	shore
Ref2589	7446324	0	0	intron	chr10	+	7445797	7482948	NM_011835	Katna1	#	#	shore
Ref2603	7454671	97.039	98.282	intron	chr10	+	7445797	7482948	NM_011835	Katna1	#	#	#
Ref2623	7486883	95.484	96.96	terminator	chr10	+	7445797	7482948	NM_011835	Katna1	#	#	#
Ref2626	7496428	84.733	76.87	intron	chr10	-	7487744	7500715	NM_145418	BC013529	#	#	#
Ref2627	7499347	99.663	99.173	intron	chr10	-	7487744	7500715	NM_145418	BC013529	#	#	shore
Ref2628	7500051	12.744	9.167	intron	chr10	-	7487744	7500715	NM_145418	BC013529	#	#	shore
Ref2629	7500202	5.854	9.425	intron	chr10	-	7487744	7500715	NM_145418	BC013529	7500201	7500664	CpG:46
Ref2630	7500402	80.495	65.964	intron	chr10	-	7487744	7500715	NM_145418	BC013529	7500201	7500664	CpG:46
Ref2633	7500446	0	10.256	intron	chr10	-	7487744	7500715	NM_145418	BC013529	7500201	7500664	CpG:46
Ref2634	7500504	0	0	intron	chr10	-	7487744	7500715	NM_145418	BC013529	7500201	7500664	CpG:46
Ref2635	7500512	82.33	74.113	intron	chr10	-	7487744	7500715	NM_145418	BC013529	7500201	7500664	CpG:46
Ref2636	7500638	0	4.564	exon	chr10	-	7487744	7500715	NM_145418	BC013529	7500201	7500664	CpG:46
Ref2639	7500721	4.642	9.402	promotor	chr10	-	7487744	7500715	NM_145418	BC013529	#	#	shore
Ref2640	7500860	8.371	11.533	promotor	chr10	-	7487744	7500715	NM_145418	BC013529	#	#	shore
Ref2646	7504216	65.517	48.692	promotor	chr10	-	7487744	7500715	NM_145418	BC013529	#	#	#
Ref2651	7512419	7.371	6.962	promotor	chr10	+	7512691	7542361	NM_026141	Ppil4	#	#	shore
Ref2652	7512572	13.357	3.226	promotor	chr10	+	7512691	7542361	NM_026141	Ppil4	7512571	7512861	CpG:41
Ref2653	7512586	17.317	0	promotor	chr10	+	7512691	7542361	NM_026141	Ppil4	7512571	7512861	CpG:41
Ref2654	7512716	12.458	11.609	exon	chr10	+	7512691	7542361	NM_026141	Ppil4	7512571	7512861	CpG:41
Ref2656	7512815	0	5.836	exon	chr10	+	7512691	7542361	NM_026141	Ppil4	7512571	7512861	CpG:41
Ref2675	7552029	14.51	21.125	promotor	chr10	+	7552267	7590195	NM_172785	Zc3h12d	#	#	#
Ref2679	7558807	25.517	17.553	intron	chr10	+	7552267	7590195	NM_172785	Zc3h12d	#	#	#
Ref2681	7559188	80.087	63.415	intron	chr10	+	7552267	7590195	NM_172785	Zc3h12d	#	#	#
Ref2682	7559505	36.766	29.128	intron	chr10	+	7552267	7590195	NM_172785	Zc3h12d	#	#	#
Ref2683	7559608	27.007	23.913	exon	chr10	+	7552267	7590195	NM_172785	Zc3h12d	#	#	#
Ref2684	7559761	55.224	53.488	exon	chr10	+	7552267	7590195	NM_172785	Zc3h12d	#	#	#
Ref2685	7559803	40.217	37.5	exon	chr10	+	7552267	7590195	NM_172785	Zc3h12d	#	#	#
Ref2688	7561507	27.007	47.439	intron	chr10	+	7552267	7590195	NM_172785	Zc3h12d	#	#	#
Ref2695	7569326	81.387	80.831	intron	chr10	+	7552267	7590195	NM_172785	Zc3h12d	#	#	#
Ref2696	7569497	88.352	87.805	intron	chr10	+	7552267	7590195	NM_172785	Zc3h12d	#	#	#
Ref2708	7586827	92.832	89.026	intron	chr10	+	7552267	7590195	NM_172785	Zc3h12d	#	#	shore
Ref2709	7587208	14.122	12.088	exon	chr10	+	7552267	7590195	NM_172785	Zc3h12d	7587137	7587548	CpG:47
Ref2712	7587371	22.761	27.673	exon	chr10	+	7552267	7590195	NM_172785	Zc3h12d	7587137	7587548	CpG:47
Ref2713	7587469	18.782	26.036	exon	chr10	+	7552267	7590195	NM_172785	Zc3h12d	7587137	7587548	CpG:47
Ref2715	7587529	6.764	7.801	exon	chr10	+	7552267	7590195	NM_172785	Zc3h12d	7587137	7587548	CpG:47
Ref2716	7587843	90.626	88.616	exon	chr10	+	7552267	7590195	NM_172785	Zc3h12d	#	#	shore
Ref2739	7608241	86.308	85.062	intergenic	chr10	#	#	#	#	#	#	#	#
Ref2754	7620232	95.136	98.214	intergenic	chr10	#	#	#	#	#	#	#	#
Ref2755	7623628	92.768	94.761	terminator	chr10	-	7625445	7675921	NM_138667	Tab2	#	#	#
Ref2759	7626143	57.234	48.673	exon	chr10	-	7625445	7675921	NM_138667	Tab2	#	#	#
Ref2777	7662024	88.396	78.762	intron	chr10	-	7625445	7675921	NM_138667	Tab2	#	#	#
Ref2783	7675145	18.049	18.857	intron	chr10	-	7625445	7675921	NM_138667	Tab2	7675144	7676706	CpG:156
Ref2784	7675257	6.764	0	intron	chr10	-	7625445	7675921	NM_138667	Tab2	7675144	7676706	CpG:156
Ref2789	7675337	6.89	18.283	intron	chr10	-	7625445	7675921	NM_138667	Tab2	7675144	7676706	CpG:156
Ref2790	7675428	7.757	12.791	intron	chr10	-	7625445	7675921	NM_138667	Tab2	7675144	7676706	CpG:156
Ref2791	7675498	8.768	10.138	intron	chr10	-	7625445	7675921	NM_138667	Tab2	7675144	7676706	CpG:156
Ref2793	7675712	5.386	4.084	exon	chr10	-	7625445	7675921	NM_138667	Tab2	7675144	7676706	CpG:156
Ref2794	7675765	0	5.914	exon	chr10	-	7625445	7675921	NM_138667	Tab2	7675144	7676706	CpG:156
Ref2796	7675849	4.125	1.716	exon	chr10	-	7625445	7675921	NM_138667	Tab2	7675144	7676706	CpG:156
Ref2797	7675878	0	6.832	exon	chr10	-	7625445	7675921	NM_138667	Tab2	7675144	7676706	CpG:156
Ref2798	7675912	8.038	9.763	exon	chr10	-	7625445	7675921	NM_138667	Tab2	7675144	7676706	CpG:156
Ref2799	7676073	8.665	6.358	promotor	chr10	-	7625445	7675921	NM_138667	Tab2	7675144	7676706	CpG:156
Ref2800	7676125	5.854	3.4	promotor	chr10	-	7625445	7675921	NM_138667	Tab2	7675144	7676706	CpG:156
Ref2803	7676212	18.317	9.483	promotor	chr10	-	7625445	7675921	NM_138667	Tab2	7675144	7676706	CpG:156
Ref2804	7676322	9.399	9.91	promotor	chr10	-	7625445	7675921	NM_138667	Tab2	7675144	7676706	CpG:156
Ref2805	7676367	6.977	7.183	promotor	chr10	-	7625445	7675921	NM_138667	Tab2	7675144	7676706	CpG:156
Ref2806	7676452	7.839	3.537	promotor	chr10	-	7625445	7675921	NM_138667	Tab2	7675144	7676706	CpG:156
Ref2811	7676564	12.671	5.542	promotor	chr10	-	7625445	7675921	NM_138667	Tab2	7675144	7676706	CpG:156
Ref2815	7680265	85.458	77.495	promotor	chr10	-	7625445	7675921	NM_138667	Tab2	#	#	#
Ref2840	7731451	83.146	65.235	intergenic	chr10	#	#	#	#	#	#	#	#
Ref2842	7736874	98.304	94.808	intergenic	chr10	#	#	#	#	#	#	#	#
Ref2847	7746970	30.328	11.579	intergenic	chr10	#	#	#	#	#	#	#	#
Ref2851	7757263	46.654	50.926	intergenic	chr10	#	#	#	#	#	#	#	#
Ref2852	7758318	7.445	34.473	intergenic	chr10	#	#	#	#	#	#	#	#
Ref2876	7807671	99.345	99.316	intergenic	chr10	#	#	#	#	#	#	#	#
Ref2877	7808877	92.322	88.665	intergenic	chr10	#	#	#	#	#	#	#	#
Ref2883	7844968	87.352	70.443	intergenic	chr10	#	#	#	#	#	#	#	#
Ref2887	7856526	91.108	82.379	intergenic	chr10	#	#	#	#	#	#	#	#
Ref2889	7857902	93.671	88.918	intergenic	chr10	#	#	#	#	#	#	#	#
Ref2890	7859928	95.589	94.924	intergenic	chr10	#	#	#	#	#	#	#	#
Ref2918	7894215	42.529	46.168	intergenic	chr10	#	#	#	#	#	#	#	#
Ref2920	7901139	73.732	57.516	intergenic	chr10	#	#	#	#	#	#	#	#
Ref2926	7908853	82.222	75	intergenic	chr10	#	#	#	#	#	#	#	#
Ref2931	7917315	89.194	82.815	intergenic	chr10	#	#	#	#	#	#	#	#
Ref2942	7930374	80.807	77.387	intron	chr10	-	7924550	8238623	NM_177387	Ust	#	#	#
Ref2950	7943910	95.801	95.943	intron	chr10	-	7924550	8238623	NM_177387	Ust	#	#	#
Ref2958	7954500	99.502	98.7	intron	chr10	-	7924550	8238623	NM_177387	Ust	#	#	#
Ref2966	7967190	87.735	76.483	intron	chr10	-	7924550	8238623	NM_177387	Ust	#	#	#
Ref2971	7974001	98.191	99.09	intron	chr10	-	7924550	8238623	NM_177387	Ust	#	#	#
Ref2974	7977648	71.154	43.733	intron	chr10	-	7924550	8238623	NM_177387	Ust	#	#	#
Ref2997	8007383	31.624	30.556	intron	chr10	-	7924550	8238623	NM_177387	Ust	#	#	#
Ref3001	8012197	50	52.906	intron	chr10	-	7924550	8238623	NM_177387	Ust	#	#	#
Ref3002	8012334	70.796	43.287	intron	chr10	-	7924550	8238623	NM_177387	Ust	#	#	#
Ref3005	8017094	65.589	64.218	intron	chr10	-	7924550	8238623	NM_177387	Ust	#	#	#
Ref3033	8065690	83.632	80.208	intron	chr10	-	7924550	8238623	NM_177387	Ust	#	#	#
Ref3035	8068777	84.733	84.948	intron	chr10	-	7924550	8238623	NM_177387	Ust	#	#	#
Ref3039	8078579	69.251	59.201	intron	chr10	-	7924550	8238623	NM_177387	Ust	#	#	#
Ref3040	8078921	73.51	70.808	intron	chr10	-	7924550	8238623	NM_177387	Ust	#	#	#
Ref3047	8089760	58.295	46.218	intron	chr10	-	7924550	8238623	NM_177387	Ust	#	#	#
Ref3061	8111475	32.551	32.615	intron	chr10	-	7924550	8238623	NM_177387	Ust	#	#	#
Ref3087	8147614	21.203	24.929	intron	chr10	-	7924550	8238623	NM_177387	Ust	#	#	#
Ref3105	8177257	88.38	82.379	intron	chr10	-	7924550	8238623	NM_177387	Ust	#	#	#
Ref3116	8191963	77.895	57.516	intron	chr10	-	7924550	8238623	NM_177387	Ust	#	#	#
Ref3117	8192001	81.286	75.862	intron	chr10	-	7924550	8238623	NM_177387	Ust	#	#	#
Ref3128	8211678	55.224	70.537	intron	chr10	-	7924550	8238623	NM_177387	Ust	#	#	#
Ref3134	8219448	64.912	46.809	intron	chr10	-	7924550	8238623	NM_177387	Ust	#	#	#
Ref3141	8237730	5.465	2.926	intron	chr10	-	7924550	8238623	NM_177387	Ust	8237703	8238584	CpG:80
Ref3142	8237749	14.397	23.913	intron	chr10	-	7924550	8238623	NM_177387	Ust	8237703	8238584	CpG:80
Ref3143	8238058	7.598	6.496	exon	chr10	-	7924550	8238623	NM_177387	Ust	8237703	8238584	CpG:80
Ref3144	8238094	3.568	1.436	exon	chr10	-	7924550	8238623	NM_177387	Ust	8237703	8238584	CpG:80
Ref3145	8238170	6.764	5.542	exon	chr10	-	7924550	8238623	NM_177387	Ust	8237703	8238584	CpG:80
Ref3146	8238201	6.526	3.595	exon	chr10	-	7924550	8238623	NM_177387	Ust	8237703	8238584	CpG:80
Ref3147	8238229	0	3.716	exon	chr10	-	7924550	8238623	NM_177387	Ust	8237703	8238584	CpG:80
Ref3149	8238275	4.368	3.09	exon	chr10	-	7924550	8238623	NM_177387	Ust	8237703	8238584	CpG:80
Ref3150	8238314	0	6.977	exon	chr10	-	7924550	8238623	NM_177387	Ust	8237703	8238584	CpG:80
Ref3151	8238344	3.254	8.209	exon	chr10	-	7924550	8238623	NM_177387	Ust	8237703	8238584	CpG:80
Ref3152	8238413	10.221	14.257	exon	chr10	-	7924550	8238623	NM_177387	Ust	8237703	8238584	CpG:80
Ref3153	8238518	0	18.465	exon	chr10	-	7924550	8238623	NM_177387	Ust	8237703	8238584	CpG:80
Ref3155	8238561	14.98	8.088	exon	chr10	-	7924550	8238623	NM_177387	Ust	8237703	8238584	CpG:80
Ref3156	8238749	11.089	15.994	promotor	chr10	-	7924550	8238623	NM_177387	Ust	#	#	shore
Ref3157	8239107	14.033	11.828	promotor	chr10	-	7924550	8238623	NM_177387	Ust	#	#	shore
Ref3158	8240926	90.065	84.525	promotor	chr10	-	7924550	8238623	NM_177387	Ust	#	#	#
Ref3169	8259084	62.339	63.462	intergenic	chr10	#	#	#	#	#	#	#	#
Ref3208	8279524	75.51	74.781	intergenic	chr10	#	#	#	#	#	#	#	#
Ref3219	8303912	28.682	41.092	intergenic	chr10	#	#	#	#	#	#	#	#
Ref3262	8361442	35.127	35.049	intergenic	chr10	#	#	#	#	#	#	#	#
Ref3270	8376199	84.733	80.132	intergenic	chr10	#	#	#	#	#	#	#	#
Ref3282	8402307	47.639	42.308	intergenic	chr10	#	#	#	#	#	#	#	#
Ref3305	8435666	21.305	7.99	intergenic	chr10	#	#	#	#	#	#	#	#
Ref3317	8444966	95.786	85.507	exon	chr10	-	8442016	8605868	NM_175155	Sash1	#	#	#
Ref3330	8449629	88.095	90.385	exon	chr10	-	8442016	8605868	NM_175155	Sash1	#	#	#
Ref3331	8450002	68.413	74.576	exon	chr10	-	8442016	8605868	NM_175155	Sash1	#	#	#
Ref3335	8453655	88.717	73.146	intron	chr10	-	8442016	8605868	NM_175155	Sash1	#	#	#
Ref3336	8454465	90.798	91.124	intron	chr10	-	8442016	8605868	NM_175155	Sash1	#	#	#
Ref3337	8455189	68.574	58.779	intron	chr10	-	8442016	8605868	NM_175155	Sash1	#	#	#
Ref3342	8461353	94.683	93.436	exon	chr10	-	8442016	8605868	NM_175155	Sash1	#	#	#
Ref3344	8462905	7.676	12.607	intron	chr10	-	8442016	8605868	NM_175155	Sash1	#	#	#
Ref3355	8469585	56.345	44.502	intron	chr10	-	8442016	8605868	NM_175155	Sash1	#	#	#
Ref3359	8472280	60.952	55.27	intron	chr10	-	8442016	8605868	NM_175155	Sash1	#	#	#
Ref3360	8472350	70.729	62.552	intron	chr10	-	8442016	8605868	NM_175155	Sash1	#	#	#
Ref3363	8474651	81.253	67.377	intron	chr10	-	8442016	8605868	NM_175155	Sash1	#	#	#
Ref3364	8475953	69.221	56.548	intron	chr10	-	8442016	8605868	NM_175155	Sash1	#	#	#
Ref3365	8477511	19.343	19.036	intron	chr10	-	8442016	8605868	NM_175155	Sash1	#	#	#
Ref3366	8477555	25.955	13.345	intron	chr10	-	8442016	8605868	NM_175155	Sash1	#	#	#
Ref3368	8479126	77.16	42.857	intron	chr10	-	8442016	8605868	NM_175155	Sash1	#	#	#
Ref3369	8481568	70.476	62.454	intron	chr10	-	8442016	8605868	NM_175155	Sash1	#	#	#
Ref3370	8481893	39.153	40.476	intron	chr10	-	8442016	8605868	NM_175155	Sash1	#	#	#
Ref3371	8482357	23.948	31.551	intron	chr10	-	8442016	8605868	NM_175155	Sash1	#	#	#
Ref3379	8497657	96.283	86.486	intron	chr10	-	8442016	8605868	NM_175155	Sash1	#	#	#
Ref3386	8505424	88.095	82.005	intron	chr10	-	8442016	8605868	NM_175155	Sash1	#	#	#
Ref3388	8505922	31.242	35.484	intron	chr10	-	8442016	8605868	NM_175155	Sash1	#	#	#
Ref3392	8510601	96.354	95.356	intron	chr10	-	8442016	8605868	NM_175155	Sash1	#	#	#
Ref3394	8515468	47.368	46.194	intron	chr10	-	8442016	8605868	NM_175155	Sash1	#	#	#
Ref3395	8517873	56.345	47.826	intron	chr10	-	8442016	8605868	NM_175155	Sash1	#	#	#
Ref3398	8520899	31.872	25.95	intron	chr10	-	8442016	8605868	NM_175155	Sash1	#	#	#
Ref3401	8521280	22.981	27.386	intron	chr10	-	8442016	8605868	NM_175155	Sash1	#	#	#
Ref3402	8521987	61.622	43.268	intron	chr10	-	8442016	8605868	NM_175155	Sash1	#	#	#
Ref3409	8524263	20.613	17.421	intron	chr10	-	8442016	8605868	NM_175155	Sash1	#	#	#
Ref3414	8530541	48.502	32.3	intron	chr10	-	8442016	8605868	NM_175155	Sash1	#	#	#
Ref3415	8531307	77.273	46.573	intron	chr10	-	8442016	8605868	NM_175155	Sash1	#	#	#
Ref3416	8532945	46.91	42.969	intron	chr10	-	8442016	8605868	NM_175155	Sash1	#	#	#
Ref3417	8533178	67.991	75.155	intron	chr10	-	8442016	8605868	NM_175155	Sash1	#	#	#
Ref3418	8533334	48.798	33.287	intron	chr10	-	8442016	8605868	NM_175155	Sash1	#	#	#
Ref3421	8536836	53.025	46.994	intron	chr10	-	8442016	8605868	NM_175155	Sash1	#	#	#
Ref3422	8537133	70.83	55.932	intron	chr10	-	8442016	8605868	NM_175155	Sash1	#	#	#
Ref3429	8545858	64.912	61.19	intron	chr10	-	8442016	8605868	NM_175155	Sash1	#	#	#
Ref3432	8553312	54.68	53.704	intron	chr10	-	8442016	8605868	NM_175155	Sash1	#	#	#
Ref3434	8555458	88.095	87.637	intron	chr10	-	8442016	8605868	NM_175155	Sash1	#	#	#
Ref3435	8556222	51.389	43.447	intron	chr10	-	8442016	8605868	NM_175155	Sash1	#	#	#
Ref3438	8559558	77.293	78.903	intron	chr10	-	8442016	8605868	NM_175155	Sash1	#	#	#
Ref3439	8559747	94.334	91.982	intron	chr10	-	8442016	8605868	NM_175155	Sash1	#	#	#
Ref3440	8563203	54.071	54.16	intron	chr10	-	8442016	8605868	NM_175155	Sash1	#	#	#
Ref3441	8563274	24.749	17.188	intron	chr10	-	8442016	8605868	NM_175155	Sash1	#	#	#
Ref3443	8563775	19.577	31.034	intron	chr10	-	8442016	8605868	NM_175155	Sash1	#	#	#
Ref3448	8573246	75.243	62.672	intron	chr10	-	8442016	8605868	NM_175155	Sash1	#	#	#
Ref3454	8580872	95.823	93.59	intron	chr10	-	8442016	8605868	NM_175155	Sash1	#	#	#
Ref3458	8582403	98.633	96.445	intron	chr10	-	8442016	8605868	NM_175155	Sash1	#	#	#
Ref3459	8584007	82.484	77.11	intron	chr10	-	8442016	8605868	NM_175155	Sash1	#	#	#
Ref3462	8586006	89.059	82.184	intron	chr10	-	8442016	8605868	NM_175155	Sash1	#	#	#
Ref3468	8593434	39.074	35.484	intron	chr10	-	8442016	8605868	NM_175155	Sash1	#	#	#
Ref3469	8599083	17.874	13.306	intron	chr10	-	8442016	8605868	NM_175155	Sash1	#	#	#
Ref3472	8601256	63.206	58.58	intron	chr10	-	8442016	8605868	NM_175155	Sash1	#	#	#
Ref3473	8601361	45.373	44.844	intron	chr10	-	8442016	8605868	NM_175155	Sash1	#	#	#
Ref3477	8605572	6.412	4.059	exon	chr10	-	8442016	8605868	NM_175155	Sash1	8605535	8606501	CpG:79
Ref3482	8605682	5.854	16.44	exon	chr10	-	8442016	8605868	NM_175155	Sash1	8605535	8606501	CpG:79
Ref3483	8605757	5.901	2.906	exon	chr10	-	8442016	8605868	NM_175155	Sash1	8605535	8606501	CpG:79
Ref3484	8605833	4.219	22	exon	chr10	-	8442016	8605868	NM_175155	Sash1	8605535	8606501	CpG:79
Ref3485	8605874	5.233	15.068	promotor	chr10	-	8442016	8605868	NM_175155	Sash1	8605535	8606501	CpG:79
Ref3488	8606074	10.437	9.311	promotor	chr10	-	8442016	8605868	NM_175155	Sash1	8605535	8606501	CpG:79
Ref3489	8606260	4.953	20.115	promotor	chr10	-	8442016	8605868	NM_175155	Sash1	8605535	8606501	CpG:79
Ref3490	8606476	25.17	26.095	promotor	chr10	-	8442016	8605868	NM_175155	Sash1	8605535	8606501	CpG:79
Ref3498	8616028	99.329	97.492	intergenic	chr10	#	#	#	#	#	#	#	#
Ref3500	8622047	98.759	97.914	intergenic	chr10	#	#	#	#	#	#	#	#
Ref3512	8641075	67.89	79.042	intergenic	chr10	#	#	#	#	#	#	#	#
Ref3529	8675848	57.684	14.865	intergenic	chr10	#	#	#	#	#	#	#	#
Ref3537	8688246	44.732	36.975	intergenic	chr10	#	#	#	#	#	#	#	#
Ref3538	8692797	49.585	38.48	intergenic	chr10	#	#	#	#	#	#	#	#
Ref3551	8731430	93.36	92.216	intergenic	chr10	#	#	#	#	#	#	#	#
Ref3553	8737051	69.811	67.136	intergenic	chr10	#	#	#	#	#	#	#	#
Ref3580	8812576	57.364	43.182	intergenic	chr10	#	#	#	#	#	#	#	#
Ref3586	8839350	36.53	29.44	intergenic	chr10	#	#	#	#	#	#	#	#
Ref3605	8885990	44.223	29.464	intergenic	chr10	#	#	#	#	#	#	#	#
Ref3624	8930466	38.811	31.529	intergenic	chr10	#	#	#	#	#	#	#	#
Ref3631	8949033	36.877	31.095	intergenic	chr10	#	#	#	#	#	#	#	#
Ref3668	9035642	55.224	48.529	intergenic	chr10	#	#	#	#	#	#	#	#
Ref3674	9054407	70.588	67.249	intergenic	chr10	#	#	#	#	#	#	#	#
Ref3677	9058206	43.787	43.89	intergenic	chr10	#	#	#	#	#	#	#	#
Ref3678	9058411	49.48	24.812	intergenic	chr10	#	#	#	#	#	#	#	#
Ref3754	9215401	42.529	36.884	intergenic	chr10	#	#	#	#	#	#	#	#
Ref3772	9254662	57.612	58.495	intergenic	chr10	#	#	#	#	#	#	#	#
Ref3777	9277740	85.925	60	intergenic	chr10	#	#	#	#	#	#	#	#
Ref3780	9289300	44.444	34.109	intergenic	chr10	#	#	#	#	#	#	#	#
Ref3784	9295542	8.186	10.891	intergenic	chr10	#	#	#	#	#	#	#	#
Ref3787	9296588	95.511	96.585	intergenic	chr10	#	#	#	#	#	#	#	#
Ref3789	9297767	60.163	51.271	intergenic	chr10	#	#	#	#	#	#	#	#
Ref3791	9300035	95.69	88.208	intergenic	chr10	#	#	#	#	#	#	#	#
Ref3805	9359457	80.186	65.877	intron	chr10	-	9347056	9395006	NM_177271	Samd5	#	#	#
Ref3809	9370234	11.859	25.497	intron	chr10	-	9347056	9395006	NM_177271	Samd5	#	#	#
Ref3811	9372433	44.444	36.131	intron	chr10	-	9347056	9395006	NM_177271	Samd5	#	#	#
Ref3816	9385957	96.841	95.726	intron	chr10	-	9347056	9395006	NM_177271	Samd5	#	#	#
Ref3819	9394018	32.081	14.013	intron	chr10	-	9347056	9395006	NM_177271	Samd5	#	#	shore
Ref3820	9394358	17.874	12.48	exon	chr10	-	9347056	9395006	NM_177271	Samd5	#	#	shore
Ref3821	9394420	3.144	6.728	exon	chr10	-	9347056	9395006	NM_177271	Samd5	9394415	9395345	CpG:94
Ref3822	9394478	0	2.926	exon	chr10	-	9347056	9395006	NM_177271	Samd5	9394415	9395345	CpG:94
Ref3823	9394513	0	6.561	exon	chr10	-	9347056	9395006	NM_177271	Samd5	9394415	9395345	CpG:94
Ref3824	9394551	3.991	1.943	exon	chr10	-	9347056	9395006	NM_177271	Samd5	9394415	9395345	CpG:94
Ref3826	9394604	4.171	2.778	exon	chr10	-	9347056	9395006	NM_177271	Samd5	9394415	9395345	CpG:94
Ref3827	9394645	0	11.593	exon	chr10	-	9347056	9395006	NM_177271	Samd5	9394415	9395345	CpG:94
Ref3828	9394897	16.3	19.643	exon	chr10	-	9347056	9395006	NM_177271	Samd5	9394415	9395345	CpG:94
Ref3829	9394928	0	12.2	exon	chr10	-	9347056	9395006	NM_177271	Samd5	9394415	9395345	CpG:94
Ref3830	9395084	7.298	2.48	promotor	chr10	-	9347056	9395006	NM_177271	Samd5	9394415	9395345	CpG:94
Ref3831	9395190	0	9.735	promotor	chr10	-	9347056	9395006	NM_177271	Samd5	9394415	9395345	CpG:94
Ref3832	9395212	8.277	6.627	promotor	chr10	-	9347056	9395006	NM_177271	Samd5	9394415	9395345	CpG:94
Ref3835	9395303	5.308	0	promotor	chr10	-	9347056	9395006	NM_177271	Samd5	9394415	9395345	CpG:94
Ref3839	9395472	7.52	16.899	promotor	chr10	-	9347056	9395006	NM_177271	Samd5	#	#	shore
Ref3840	9395708	11.796	6.295	promotor	chr10	-	9347056	9395006	NM_177271	Samd5	#	#	shore
Ref3841	9396218	52.046	48.157	promotor	chr10	-	9347056	9395006	NM_177271	Samd5	#	#	shore
Ref3842	9396886	25.386	14.91	promotor	chr10	-	9347056	9395006	NM_177271	Samd5	#	#	shore
Ref3844	9401712	94.213	88	promotor	chr10	+	9404519	9411707	NR_038036	Gm6150	#	#	#
Ref3846	9403744	98.013	100	promotor	chr10	+	9404519	9411707	NR_038036	Gm6150	#	#	#
Ref3870	9443153	97.213	94.624	intergenic	chr10	#	#	#	#	#	#	#	#
Ref3878	9455097	65.964	54.225	intergenic	chr10	#	#	#	#	#	#	#	#
Ref3884	9470159	95.136	91.443	intergenic	chr10	#	#	#	#	#	#	#	#
Ref3886	9479338	67.012	52.72	exon	chr10	-	9475344	9620838	NM_001081344	Stxbp5	#	#	#
Ref3891	9483782	87.024	85.556	intron	chr10	-	9475344	9620838	NM_001081344	Stxbp5	#	#	#
Ref3896	9490294	90.244	81.481	exon	chr10	-	9475344	9620838	NM_001081344	Stxbp5	#	#	#
Ref3899	9499885	72.058	73.631	intron	chr10	-	9475344	9620838	NM_001081344	Stxbp5	#	#	#
Ref3901	9502943	82.222	75.49	intron	chr10	-	9475344	9620838	NM_001081344	Stxbp5	#	#	#
Ref3906	9515360	72.707	53.287	intron	chr10	-	9475344	9620838	NM_001081344	Stxbp5	#	#	#
Ref3915	9530362	98.93	98.786	intron	chr10	-	9475344	9620838	NM_001081344	Stxbp5	#	#	#
Ref3916	9533821	15.289	18.919	intron	chr10	-	9475344	9620838	NM_001081344	Stxbp5	#	#	#
Ref3917	9535034	91.427	91.291	intron	chr10	-	9475344	9620838	NM_001081344	Stxbp5	#	#	#
Ref3918	9541385	84.091	69.512	intron	chr10	-	9475344	9620838	NM_001081344	Stxbp5	#	#	#
Ref3947	9595343	96.283	91.585	intron	chr10	-	9475344	9620838	NM_001081344	Stxbp5	#	#	#
Ref3959	9620301	4.268	12.548	intron	chr10	-	9475344	9620838	NM_001081344	Stxbp5	9620194	9621130	CpG:104
Ref3960	9620374	26.188	27.065	exon	chr10	-	9475344	9620838	NM_001081344	Stxbp5	9620194	9621130	CpG:104
Ref3961	9620381	94.742	88.884	exon	chr10	-	9475344	9620838	NM_001081344	Stxbp5	9620194	9621130	CpG:104
Ref3962	9620534	14.397	10.951	exon	chr10	-	9475344	9620838	NM_001081344	Stxbp5	9620194	9621130	CpG:104
Ref3963	9620705	7.227	1.536	exon	chr10	-	9475344	9620838	NM_001081344	Stxbp5	9620194	9621130	CpG:104
Ref3964	9620734	9.204	3.454	exon	chr10	-	9475344	9620838	NM_001081344	Stxbp5	9620194	9621130	CpG:104
Ref3965	9620784	0	4.472	exon	chr10	-	9475344	9620838	NM_001081344	Stxbp5	9620194	9621130	CpG:104
Ref3967	9620805	0	7.534	exon	chr10	-	9475344	9620838	NM_001081344	Stxbp5	9620194	9621130	CpG:104
Ref3968	9620835	0	8.907	exon	chr10	-	9475344	9620838	NM_001081344	Stxbp5	9620194	9621130	CpG:104
Ref3972	9620893	3.254	5.132	promotor	chr10	-	9475344	9620838	NM_001081344	Stxbp5	9620194	9621130	CpG:104
Ref3973	9620978	3.435	7.166	promotor	chr10	-	9475344	9620838	NM_001081344	Stxbp5	9620194	9621130	CpG:104
Ref3974	9621024	5.997	4.255	promotor	chr10	-	9475344	9620838	NM_001081344	Stxbp5	9620194	9621130	CpG:104
Ref3977	9621512	26.056	14.798	promotor	chr10	-	9475344	9620838	NM_001081344	Stxbp5	#	#	shore
Ref3979	9621801	17.591	4.814	promotor	chr10	-	9475344	9620838	NM_001081344	Stxbp5	#	#	shore
Ref3983	9632462	50.995	51.22	intergenic	chr10	#	#	#	#	#	#	#	#
Ref3984	9634544	87.352	75.862	intergenic	chr10	#	#	#	#	#	#	#	#
Ref4097	9931554	73.732	55.167	intergenic	chr10	#	#	#	#	#	#	#	#
Ref4098	9932257	98.759	97.693	intergenic	chr10	#	#	#	#	#	#	#	#
Ref4118	9972585	20.904	19.643	intergenic	chr10	#	#	#	#	#	#	#	#
Ref4126	9998642	89.941	92.523	intergenic	chr10	#	#	#	#	#	#	#	#
Ref4150	10040498	16.793	6.561	intergenic	chr10	#	#	#	#	#	#	#	#
Ref4151	10041943	62.339	47.608	intergenic	chr10	#	#	#	#	#	#	#	#
Ref4153	10044678	79.984	74.422	intergenic	chr10	#	#	#	#	#	#	#	#
Ref4207	10191927	38.714	32.432	intergenic	chr10	#	#	#	#	#	#	#	#
Ref4208	10192234	12.744	17.71	intergenic	chr10	#	#	#	#	#	#	#	#
Ref4210	10197535	74.747	74.026	intergenic	chr10	#	#	#	#	#	#	#	#
Ref4251	10277113	7.598	20.157	intron	chr10	-	10264836	10278005	NM_026405	Rab32	#	#	shore
Ref4252	10277404	11.859	3.09	intron	chr10	-	10264836	10278005	NM_026405	Rab32	#	#	shore
Ref4254	10277624	15.185	6.977	intron	chr10	-	10264836	10278005	NM_026405	Rab32	10277623	10277985	CpG:39
Ref4255	10277836	4.642	7.942	exon	chr10	-	10264836	10278005	NM_026405	Rab32	10277623	10277985	CpG:39
Ref4258	10278037	3.949	14.58	promotor	chr10	-	10264836	10278005	NM_026405	Rab32	#	#	shore
Ref4334	10408497	42.529	34.021	exon	chr10	-	10405856	10802129	NM_016976	Grm1	#	#	shore
Ref4335	10409064	11.315	14.667	exon	chr10	-	10405856	10802129	NM_016976	Grm1	10408975	10409196	CpG:17
Ref4336	10409178	5.997	11.374	exon	chr10	-	10405856	10802129	NM_016976	Grm1	10408975	10409196	CpG:17
Ref4344	10439347	100	99.042	exon	chr10	-	10405856	10802129	NM_016976	Grm1	#	#	#
Ref4388	10554080	74.747	53.728	intron	chr10	-	10405856	10802129	NM_016976	Grm1	#	#	#
Ref4400	10605169	27.407	23.592	intron	chr10	-	10405856	10802129	NM_016976	Grm1	#	#	#
Ref4460	10765370	72.222	67.04	intron	chr10	-	10405856	10802129	NM_016976	Grm1	#	#	#
Ref4461	10765469	37.591	18.644	intron	chr10	-	10405856	10802129	NM_016976	Grm1	#	#	#
Ref4469	10780206	97.161	94.46	intron	chr10	-	10405856	10802129	NM_016976	Grm1	#	#	#
Ref4470	10781603	46.408	21.836	intron	chr10	-	10405856	10802129	NM_016976	Grm1	#	#	#
Ref4471	10783179	76.027	70.213	intron	chr10	-	10405856	10802129	NM_016976	Grm1	#	#	#
Ref4474	10798907	71.516	80.222	intron	chr10	-	10405856	10802129	NM_016976	Grm1	#	#	#
Ref4475	10800020	20.33	12.791	exon	chr10	-	10405856	10802129	NM_016976	Grm1	#	#	#
Ref4477	10800148	7.298	11.609	exon	chr10	-	10405856	10802129	NM_016976	Grm1	#	#	#
Ref4478	10800329	19.611	19.643	exon	chr10	-	10405856	10802129	NM_016976	Grm1	#	#	#
Ref4479	10800361	22.607	5.213	exon	chr10	-	10405856	10802129	NM_016976	Grm1	#	#	#
Ref4480	10800382	0	14.207	exon	chr10	-	10405856	10802129	NM_016976	Grm1	#	#	#
Ref4481	10800693	14.78	14.865	intron	chr10	-	10405856	10802129	NM_016976	Grm1	#	#	#
Ref4482	10800742	21.722	17.46	intron	chr10	-	10405856	10802129	NM_016976	Grm1	#	#	#
Ref4483	10802054	8.768	15.313	exon	chr10	-	10405856	10802129	NM_016976	Grm1	#	#	#
Ref4502	10869106	18.093	21.746	promotor	chr10	+	10869227	10929413	NM_172937	Shprh	10869003	10869667	CpG:65
Ref4503	10869156	0	9.551	promotor	chr10	+	10869227	10929413	NM_172937	Shprh	10869003	10869667	CpG:65
Ref4504	10869247	7.52	9.91	exon	chr10	+	10869227	10929413	NM_172937	Shprh	10869003	10869667	CpG:65
Ref4505	10869324	6.764	10.185	exon	chr10	+	10869227	10929413	NM_172937	Shprh	10869003	10869667	CpG:65
Ref4507	10869356	76.181	48.692	exon	chr10	+	10869227	10929413	NM_172937	Shprh	10869003	10869667	CpG:65
Ref4508	10869481	98.685	96.855	intron	chr10	+	10869227	10929413	NM_172937	Shprh	10869003	10869667	CpG:65
Ref4509	10869488	0	6.728	intron	chr10	+	10869227	10929413	NM_172937	Shprh	10869003	10869667	CpG:65
Ref4510	10869531	0	4.596	intron	chr10	+	10869227	10929413	NM_172937	Shprh	10869003	10869667	CpG:65
Ref4511	10869616	21.247	23.172	intron	chr10	+	10869227	10929413	NM_172937	Shprh	10869003	10869667	CpG:65
Ref4520	10890243	71.584	51.906	exon	chr10	+	10869227	10929413	NM_172937	Shprh	#	#	#
Ref4529	10900425	31.624	34.256	intron	chr10	+	10869227	10929413	NM_172937	Shprh	#	#	#
Ref4551	10976124	80.495	84.375	intergenic	chr10	#	#	#	#	#	#	#	#
Ref4560	11000559	2.22	8.998	promotor	chr10	+	11001127	11017767	NM_027968	Fbxo30	11000515	11001900	CpG:133
Ref4561	11000629	0	15.593	promotor	chr10	+	11001127	11017767	NM_027968	Fbxo30	11000515	11001900	CpG:133
Ref4562	11000953	10.872	10.543	promotor	chr10	+	11001127	11017767	NM_027968	Fbxo30	11000515	11001900	CpG:133
Ref4563	11001009	0	0	promotor	chr10	+	11001127	11017767	NM_027968	Fbxo30	11000515	11001900	CpG:133
Ref4566	11001159	0	8.56	exon	chr10	+	11001127	11017767	NM_027968	Fbxo30	11000515	11001900	CpG:133
Ref4569	11001242	2.991	3.112	exon	chr10	+	11001127	11017767	NM_027968	Fbxo30	11000515	11001900	CpG:133
Ref4578	11001519	0	2.926	intron	chr10	+	11001127	11017767	NM_027968	Fbxo30	11000515	11001900	CpG:133
Ref4579	11001570	0	9.483	intron	chr10	+	11001127	11017767	NM_027968	Fbxo30	11000515	11001900	CpG:133
Ref4580	11001580	8.467	5.914	intron	chr10	+	11001127	11017767	NM_027968	Fbxo30	11000515	11001900	CpG:133
Ref4581	11001946	12.052	35.484	intron	chr10	+	11001127	11017767	NM_027968	Fbxo30	#	#	shore
Ref4611	11063171	3.373	3.298	promotor	chr10	+	11063242	11177275	NM_010146	Epm2a	11063094	11063610	CpG:79
Ref4612	11063211	6.096	2.386	promotor	chr10	+	11063242	11177275	NM_010146	Epm2a	11063094	11063610	CpG:79
Ref4613	11063310	8.467	4.215	exon	chr10	+	11063242	11177275	NM_010146	Epm2a	11063094	11063610	CpG:79
Ref4614	11063337	0	1.69	exon	chr10	+	11063242	11177275	NM_010146	Epm2a	11063094	11063610	CpG:79
Ref4615	11063439	6.643	6.832	exon	chr10	+	11063242	11177275	NM_010146	Epm2a	11063094	11063610	CpG:79
Ref4616	11063484	0	0	exon	chr10	+	11063242	11177275	NM_010146	Epm2a	11063094	11063610	CpG:79
Ref4617	11063498	19.525	7.666	exon	chr10	+	11063242	11177275	NM_010146	Epm2a	11063094	11063610	CpG:79
Ref4618	11063580	4.642	8.189	intron	chr10	+	11063242	11177275	NM_010146	Epm2a	11063094	11063610	CpG:79
Ref4619	11063618	3.711	6.395	intron	chr10	+	11063242	11177275	NM_010146	Epm2a	#	#	shore
Ref4620	11063720	0	4.977	intron	chr10	+	11063242	11177275	NM_010146	Epm2a	#	#	shore
Ref4621	11063744	6.643	3.78	intron	chr10	+	11063242	11177275	NM_010146	Epm2a	#	#	shore
Ref4672	11169667	74.584	55.378	intron	chr10	+	11063242	11177275	NM_010146	Epm2a	#	#	#
Ref4673	11169780	13.357	29.864	intron	chr10	+	11063242	11177275	NM_010146	Epm2a	#	#	#
Ref4674	11169832	21.305	10.891	intron	chr10	+	11063242	11177275	NM_010146	Epm2a	#	#	#
Ref4706	11211899	29.839	19.314	intergenic	chr10	#	#	#	#	#	#	#	#
Ref4707	11211973	34.436	17.991	intergenic	chr10	#	#	#	#	#	#	#	#
Ref4792	11381665	57.612	59.243	intergenic	chr10	#	#	#	#	#	#	#	#
Ref4804	11409859	96.732	98.736	intergenic	chr10	#	#	#	#	#	#	#	#
Ref4893	11591539	78.723	70.825	intergenic	chr10	#	#	#	#	#	#	#	#
Ref4894	11595096	35.691	15.942	intergenic	chr10	#	#	#	#	#	#	#	#
Ref4908	11633806	99.483	96.855	intergenic	chr10	#	#	#	#	#	#	#	#
Ref4925	11680750	53.237	55.882	intergenic	chr10	#	#	#	#	#	#	#	#
Ref4940	11738351	61.085	45.205	intergenic	chr10	#	#	#	#	#	#	#	#
Ref5040	12070956	66.071	53.321	intergenic	chr10	#	#	#	#	#	#	#	#
Ref5048	12084642	90.798	93.647	intergenic	chr10	#	#	#	#	#	#	#	#
Ref5096	12136403	97.205	97.238	intron	chr10	-	12101985	12581533	NM_011682	Utrn	#	#	#
Ref5114	12209321	75.42	75.661	intron	chr10	-	12101985	12581533	NM_011682	Utrn	#	#	#
Ref5140	12267171	24.832	23.004	intron	chr10	-	12101985	12581533	NM_011682	Utrn	#	#	#
Ref5141	12267800	16.064	25.781	intron	chr10	-	12101985	12581533	NM_011682	Utrn	#	#	#
Ref5142	12268116	15.612	25.107	intron	chr10	-	12101985	12581533	NM_011682	Utrn	#	#	#
Ref5144	12268588	57.684	60.274	intron	chr10	-	12101985	12581533	NM_011682	Utrn	#	#	#
Ref5145	12268704	9.166	17.098	intron	chr10	-	12101985	12581533	NM_011682	Utrn	#	#	#
Ref5159	12292843	65.551	49.107	intron	chr10	-	12101985	12581533	NM_011682	Utrn	#	#	#
Ref5164	12299412	74.747	68.75	intron	chr10	-	12101985	12581533	NM_011682	Utrn	#	#	#
Ref5176	12329473	92.744	91.349	intron	chr10	-	12101985	12581533	NM_011682	Utrn	#	#	#
Ref5178	12334463	32.826	23.328	intron	chr10	-	12101985	12581533	NM_011682	Utrn	#	#	#
Ref5179	12334727	15.395	11.34	intron	chr10	-	12101985	12581533	NM_011682	Utrn	#	#	#
Ref5180	12334854	21.143	18.182	intron	chr10	-	12101985	12581533	NM_011682	Utrn	#	#	#
Ref5183	12341011	75.51	76.573	exon	chr10	-	12101985	12581533	NM_011682	Utrn	#	#	#
Ref5189	12361587	74.747	66.957	intron	chr10	-	12101985	12581533	NM_011682	Utrn	#	#	#
Ref5205	12401353	99.027	95.6	intron	chr10	-	12101985	12581533	NM_011682	Utrn	#	#	#
Ref5206	12406253	91.519	87.091	exon	chr10	-	12101985	12581533	NM_011682	Utrn	#	#	#
Ref5212	12414711	78.723	73.95	intron	chr10	-	12101985	12581533	NM_011682	Utrn	#	#	#
Ref5215	12421886	56.345	46.809	intron	chr10	-	12101985	12581533	NM_011682	Utrn	#	#	#
Ref5225	12445739	81.748	79.764	intron	chr10	-	12101985	12581533	NM_011682	Utrn	#	#	#
Ref5231	12457190	85.707	69.21	intron	chr10	-	12101985	12581533	NM_011682	Utrn	#	#	#
Ref5244	12478437	37.186	22.68	intron	chr10	-	12101985	12581533	NM_011682	Utrn	#	#	#
Ref5269	12533244	36.437	37.316	intron	chr10	-	12101985	12581533	NM_011682	Utrn	#	#	#
Ref5270	12537554	40.959	39.086	intron	chr10	-	12101985	12581533	NM_011682	Utrn	#	#	#
Ref5274	12541134	77.456	73.502	intron	chr10	-	12101985	12581533	NM_011682	Utrn	#	#	#
Ref5277	12543221	72.651	71.739	intron	chr10	-	12101985	12581533	NM_011682	Utrn	#	#	#
Ref5281	12546549	53.623	66.523	intron	chr10	-	12101985	12581533	NM_011682	Utrn	#	#	#
Ref5285	12557570	65.434	58.891	intron	chr10	-	12101985	12581533	NM_011682	Utrn	#	#	#
Ref5292	12573876	88.8	82.601	intron	chr10	-	12101985	12581533	NM_011682	Utrn	#	#	#
Ref5303	12585468	96.445	89.983	promotor	chr10	-	12101985	12581533	NM_011682	Utrn	#	#	#
Ref5305	12586736	76.598	68.142	intergenic	chr10	#	#	#	#	#	#	#	#
Ref5306	12587635	5.808	16.44	intergenic	chr10	#	#	#	#	#	#	#	shore
Ref5307	12587923	7.598	27.245	intergenic	chr10	#	#	#	#	#	#	#	shore
Ref5308	12587939	5.632	0	intergenic	chr10	#	#	#	#	#	#	#	shore
Ref5309	12588079	9.644	14.163	intergenic	chr10	#	#	#	#	#	#	#	shore
Ref5313	12588171	0	15.068	intergenic	chr10	#	#	#	#	#	#	#	shore
Ref5314	12588237	8.216	10.959	intergenic	chr10	#	#	#	#	#	#	#	shore
Ref5315	12588443	11.746	13.793	intergenic	chr10	#	#	#	#	#	#	#	shore
Ref5316	12588750	3.254	8.967	intergenic	chr10	#	#	#	#	#	12588749	12589455	CpG:82
Ref5317	12588926	0	4.161	intergenic	chr10	#	#	#	#	#	12588749	12589455	CpG:82
Ref5318	12588998	7.021	17.79	intergenic	chr10	#	#	#	#	#	12588749	12589455	CpG:82
Ref5320	12589032	0	12.088	intergenic	chr10	#	#	#	#	#	12588749	12589455	CpG:82
Ref5321	12589086	3.787	7.225	intergenic	chr10	#	#	#	#	#	12588749	12589455	CpG:82
Ref5322	12589179	0	19.154	intergenic	chr10	#	#	#	#	#	12588749	12589455	CpG:82
Ref5327	12589275	3.866	4.059	intergenic	chr10	#	#	#	#	#	12588749	12589455	CpG:82
Ref5328	12589319	0	0	intergenic	chr10	#	#	#	#	#	12588749	12589455	CpG:82
Ref5329	12589365	3.603	1.996	intergenic	chr10	#	#	#	#	#	12588749	12589455	CpG:82
Ref5330	12589396	17.249	30.556	intergenic	chr10	#	#	#	#	#	12588749	12589455	CpG:82
Ref5334	12598739	5.02	10.061	intergenic	chr10	#	#	#	#	#	#	#	#
Ref5340	12602645	63.206	57.516	intergenic	chr10	#	#	#	#	#	#	#	#
Ref5342	12605746	78.723	84.934	intergenic	chr10	#	#	#	#	#	#	#	#
Ref5343	12608314	70.273	67.638	intergenic	chr10	#	#	#	#	#	#	#	#
Ref5352	12635393	92.372	84.916	terminator	chr10	-	12636443	12642925	NR_038027	B230208H11Rik	#	#	#
Ref5356	12639256	25.459	33.145	intron	chr10	-	12636443	12642925	NR_038027	B230208H11Rik	#	#	#
Ref5357	12642169	7.157	13.396	exon	chr10	-	12636443	12642925	NR_038027	B230208H11Rik	#	#	shore
Ref5358	12642563	6.643	19.214	exon	chr10	-	12636443	12642925	NR_038027	B230208H11Rik	12642521	12642931	CpG:41
Ref5359	12642590	0	16.88	exon	chr10	-	12636443	12642925	NR_038027	B230208H11Rik	12642521	12642931	CpG:41
Ref5360	12642692	5.632	7.801	exon	chr10	-	12636443	12642925	NR_038027	B230208H11Rik	12642521	12642931	CpG:41
Ref5361	12642702	4.585	5.276	exon	chr10	-	12636443	12642925	NR_038027	B230208H11Rik	12642521	12642931	CpG:41
Ref5362	12642769	4.888	11.29	exon	chr10	-	12636443	12642925	NR_038027	B230208H11Rik	12642521	12642931	CpG:41
Ref5367	12642948	0	25.926	promotor	chr10	-	12636443	12642925	NR_038027	B230208H11Rik	#	#	shore
Ref5375	12652371	79.205	72.848	intergenic	chr10	#	#	#	#	#	#	#	#
Ref5378	12661433	8.565	9.985	exon	chr10	-	12659786	12684065	NM_029075	Stx11	12660984	12661600	CpG:64
Ref5385	12675781	79.475	75.03	intron	chr10	-	12659786	12684065	NM_029075	Stx11	#	#	#
Ref5387	12683951	45.122	25	exon	chr10	-	12659786	12684065	NM_029075	Stx11	12683814	12684493	CpG:66
Ref5390	12684032	20.904	11.609	exon	chr10	-	12659786	12684065	NM_029075	Stx11	12683814	12684493	CpG:66
Ref5391	12684128	8.873	13.75	promotor	chr10	-	12659786	12684065	NM_029075	Stx11	12683814	12684493	CpG:66
Ref5392	12684265	3.949	2.153	promotor	chr10	-	12659786	12684065	NM_029075	Stx11	12683814	12684493	CpG:66
Ref5394	12688474	97.602	93.192	promotor	chr10	-	12659786	12684065	NM_029075	Stx11	#	#	#
Ref5402	12697811	43.294	32.489	intergenic	chr10	#	#	#	#	#	#	#	#
Ref5407	12705505	56.427	49.132	intergenic	chr10	#	#	#	#	#	#	#	#
Ref5429	12728340	15.289	4.472	exon	chr10	+	12728255	12728989	NM_175102	Sf3b5	12728107	12728926	CpG:73
Ref5430	12728438	18.942	9.836	exon	chr10	+	12728255	12728989	NM_175102	Sf3b5	12728107	12728926	CpG:73
Ref5431	12728720	3.749	6.78	exon	chr10	+	12728255	12728989	NM_175102	Sf3b5	12728107	12728926	CpG:73
Ref5432	12728825	0	10.039	exon	chr10	+	12728255	12728989	NM_175102	Sf3b5	12728107	12728926	CpG:73
Ref5435	12732767	93.017	86.125	terminator	chr10	+	12728255	12728989	NM_175102	Sf3b5	#	#	#
Ref5438	12736655	8.565	4.175	intergenic	chr10	#	#	#	#	#	#	#	#
Ref5441	12738661	97.723	93.122	intergenic	chr10	#	#	#	#	#	#	#	#
Ref5461	12764911	34.049	12.791	intergenic	chr10	#	#	#	#	#	#	#	#
Ref5470	12778580	50.685	40.919	intergenic	chr10	#	#	#	#	#	#	#	#
Ref5471	12779022	78.723	64.286	intergenic	chr10	#	#	#	#	#	#	#	shore
Ref5474	12780688	10.364	16.314	intergenic	chr10	#	#	#	#	#	#	#	shore
Ref5475	12780873	8.403	12.628	intergenic	chr10	#	#	#	#	#	12780727	12781072	CpG:36
Ref5476	12780966	14.122	12.607	intergenic	chr10	#	#	#	#	#	12780727	12781072	CpG:36
Ref5478	12781027	3.674	13.076	intergenic	chr10	#	#	#	#	#	12780727	12781072	CpG:36
Ref5479	12783383	47.61	64.973	intergenic	chr10	#	#	#	#	#	#	#	#
Ref5484	12800438	59.677	62.264	intergenic	chr10	#	#	#	#	#	#	#	#
Ref5485	12800738	29.6	38.797	intergenic	chr10	#	#	#	#	#	#	#	#
Ref5494	12810429	33.409	36.17	promotor	chr10	+	12810593	12851501	NM_009538	Plagl1	12810338	12811105	CpG:72
Ref5495	12810619	15.835	42.308	exon	chr10	+	12810593	12851501	NM_009538	Plagl1	12810338	12811105	CpG:72
Ref5496	12810693	34.579	39.589	exon	chr10	+	12810593	12851501	NM_009538	Plagl1	12810338	12811105	CpG:72
Ref5499	12810846	24.342	27.5	intron	chr10	+	12810593	12851501	NM_009538	Plagl1	12810338	12811105	CpG:72
Ref5500	12810917	53.488	35.788	intron	chr10	+	12810593	12851501	NM_009538	Plagl1	12810338	12811105	CpG:72
Ref5501	12810994	46.541	57.187	intron	chr10	+	12810593	12851501	NM_009538	Plagl1	12810338	12811105	CpG:72
Ref5505	12827906	77.852	64.126	intron	chr10	+	12810593	12851501	NM_009538	Plagl1	#	#	#
Ref5506	12828235	64.912	57.581	intron	chr10	+	12810593	12851501	NM_009538	Plagl1	#	#	#
Ref5508	12831683	53.064	61.972	intron	chr10	+	12810593	12851501	NM_009538	Plagl1	#	#	#
Ref5510	12836886	75.739	62.423	intron	chr10	+	12810593	12851501	NM_009538	Plagl1	#	#	#
Ref5511	12837144	60.971	39.944	intron	chr10	+	12810593	12851501	NM_009538	Plagl1	#	#	#
Ref5514	12845133	92.904	93.992	intron	chr10	+	12810593	12851501	NM_009538	Plagl1	#	#	#
Ref5516	12847297	87.402	82.436	exon	chr10	+	12810593	12851501	NM_009538	Plagl1	#	#	#
Ref5535	12871496	85.215	85.286	intron	chr10	-	12869449	12897829	NM_029172	Fam164b	#	#	#
Ref5537	12876600	84.733	82.877	intron	chr10	-	12869449	12897829	NM_029172	Fam164b	#	#	#
Ref5555	12904983	90.984	87.302	intron	chr10	-	12898443	12912943	NM_181470	Ltv1	#	#	#
Ref5561	12912595	6.096	6.762	intron	chr10	-	12898443	12912943	NM_181470	Ltv1	12912594	12913040	CpG:41
Ref5562	12912664	0	12.548	intron	chr10	-	12898443	12912943	NM_181470	Ltv1	12912594	12913040	CpG:41
Ref5564	12912736	0	16.143	intron	chr10	-	12898443	12912943	NM_181470	Ltv1	12912594	12913040	CpG:41
Ref5565	12912812	6.955	8.088	intron	chr10	-	12898443	12912943	NM_181470	Ltv1	12912594	12913040	CpG:41
Ref5566	12912859	5.632	2.778	exon	chr10	-	12898443	12912943	NM_181470	Ltv1	12912594	12913040	CpG:41
Ref5567	12912889	0	8.088	exon	chr10	-	12898443	12912943	NM_181470	Ltv1	12912594	12913040	CpG:41
Ref5568	12912899	13.121	5.093	exon	chr10	-	12898443	12912943	NM_181470	Ltv1	12912594	12913040	CpG:41
Ref5569	12912971	4.762	6.904	promotor	chr10	-	12898443	12912943	NM_181470	Ltv1	12912594	12913040	CpG:41
Ref5572	12913039	13.603	14.163	promotor	chr10	-	12898443	12912943	NM_181470	Ltv1	12912594	12913040	CpG:41
Ref5573	12916705	67.89	58.58	promotor	chr10	-	12898443	12912943	NM_181470	Ltv1	#	#	#
Ref5578	12932839	99.136	96.87	exon	chr10	-	12927522	13194202	NM_001195065	Phactr2	#	#	#
Ref5579	12933931	81.286	67.073	exon	chr10	-	12927522	13194202	NM_001195065	Phactr2	#	#	#
Ref5589	12945049	67.89	64.829	intron	chr10	-	12927522	13194202	NM_001195065	Phactr2	#	#	#
Ref5596	12951797	97.841	94.852	intron	chr10	-	12927522	13194202	NM_001195065	Phactr2	#	#	#
Ref5605	12973525	90.489	91.124	exon	chr10	-	12927522	13194202	NM_001195065	Phactr2	#	#	#
Ref5606	12973656	78.203	64.575	exon	chr10	-	12927522	13194202	NM_001195065	Phactr2	#	#	#
Ref5607	12974831	93.851	86.583	intron	chr10	-	12927522	13194202	NM_001195065	Phactr2	#	#	#
Ref5632	13031723	63.937	56.204	intron	chr10	-	12927522	13194202	NM_001195065	Phactr2	#	#	#
Ref5636	13043833	6.096	16.256	intron	chr10	-	12927522	13194202	NM_001195065	Phactr2	13043675	13043919	CpG:22
Ref5639	13043876	4.642	9.348	intron	chr10	-	12927522	13194202	NM_001195065	Phactr2	13043675	13043919	CpG:22
Ref5640	13043950	6.955	3.716	intron	chr10	-	12927522	13194202	NM_001195065	Phactr2	#	#	shore
Ref5641	13043990	3.065	9.763	intron	chr10	-	12927522	13194202	NM_001195065	Phactr2	#	#	shore
Ref5642	13044062	0	12.979	intron	chr10	-	12927522	13194202	NM_001195065	Phactr2	#	#	shore
Ref5643	13044083	8.467	14.163	intron	chr10	-	12927522	13194202	NM_001195065	Phactr2	#	#	shore
Ref5644	13044139	0	10.377	intron	chr10	-	12927522	13194202	NM_001195065	Phactr2	#	#	shore
Ref5647	13046383	98.944	99.235	intron	chr10	-	12927522	13194202	NM_001195065	Phactr2	#	#	#
Ref5679	13108553	12.458	34.555	intron	chr10	-	12927522	13194202	NM_001195065	Phactr2	#	#	#
Ref5688	13132303	46.25	38.596	intron	chr10	-	12927522	13194202	NM_001195065	Phactr2	#	#	#
Ref5689	13132404	37.659	45.205	intron	chr10	-	12927522	13194202	NM_001195065	Phactr2	#	#	#
Ref5692	13138553	95.029	95.017	intron	chr10	-	12927522	13194202	NM_001195065	Phactr2	#	#	#
Ref5698	13145229	95.602	77.941	intron	chr10	-	12927522	13194202	NM_001195065	Phactr2	#	#	#
Ref5700	13147635	49.115	56.897	intron	chr10	-	12927522	13194202	NM_001195065	Phactr2	#	#	#
Ref5701	13147714	58.886	73.631	intron	chr10	-	12927522	13194202	NM_001195065	Phactr2	#	#	#
Ref5703	13149067	66.071	60.039	intron	chr10	-	12927522	13194202	NM_001195065	Phactr2	#	#	#
Ref5704	13149240	29.6	7.285	intron	chr10	-	12927522	13194202	NM_001195065	Phactr2	#	#	#
Ref5706	13151849	74.899	80.905	intron	chr10	-	12927522	13194202	NM_001195065	Phactr2	#	#	#
Ref5708	13158359	87.445	79.839	intron	chr10	-	12927522	13194202	NM_001195065	Phactr2	#	#	#
Ref5730	13193654	7.298	1.926	intron	chr10	-	12927522	13194202	NM_001195065	Phactr2	13193551	13194328	CpG:79
Ref5734	13193897	0	5.213	exon	chr10	-	12927522	13194202	NM_001195065	Phactr2	13193551	13194328	CpG:79
Ref5735	13193952	0	5.836	exon	chr10	-	12927522	13194202	NM_001195065	Phactr2	13193551	13194328	CpG:79
Ref5737	13193985	7.923	0	exon	chr10	-	12927522	13194202	NM_001195065	Phactr2	13193551	13194328	CpG:79
Ref5738	13194049	0	3.09	exon	chr10	-	12927522	13194202	NM_001195065	Phactr2	13193551	13194328	CpG:79
Ref5740	13194129	9.439	2.466	exon	chr10	-	12927522	13194202	NM_001195065	Phactr2	13193551	13194328	CpG:79
Ref5741	13194179	3.226	4.977	exon	chr10	-	12927522	13194202	NM_001195065	Phactr2	13193551	13194328	CpG:79
Ref5742	13194276	0	6.496	promotor	chr10	-	12927522	13194202	NM_001195065	Phactr2	13193551	13194328	CpG:79
Ref5743	13194305	5.02	0	promotor	chr10	-	12927522	13194202	NM_001195065	Phactr2	13193551	13194328	CpG:79
Ref5744	13194347	7.445	3.78	promotor	chr10	-	12927522	13194202	NM_001195065	Phactr2	#	#	shore
Ref5745	13194356	12.458	10.377	promotor	chr10	-	12927522	13194202	NM_001195065	Phactr2	#	#	shore
Ref5746	13194626	28.183	16.667	promotor	chr10	-	12927522	13194202	NM_001195065	Phactr2	#	#	shore
Ref5747	13194893	33.248	22.917	promotor	chr10	-	12927522	13194202	NM_001195065	Phactr2	#	#	shore
Ref5753	13204322	99.44	98.786	intergenic	chr10	#	#	#	#	#	#	#	#
Ref5765	13220877	0	4.215	exon	chr10	+	13220833	13237081	NM_025799	Fuca2	#	#	#
Ref5766	13220924	26.288	27.22	exon	chr10	+	13220833	13237081	NM_025799	Fuca2	#	#	#
Ref5767	13221487	16.542	15.975	intron	chr10	+	13220833	13237081	NM_025799	Fuca2	#	#	#
Ref5769	13222480	72.906	73.631	intron	chr10	+	13220833	13237081	NM_025799	Fuca2	#	#	#
Ref5782	13240290	59.677	60.986	terminator	chr10	+	13220833	13237081	NM_025799	Fuca2	#	#	#
Ref5799	13272785	6.89	12.155	exon	chr10	-	13243647	13272948	NM_001164195	Pex3	13272754	13273256	CpG:46
Ref5800	13272931	11.923	8.462	exon	chr10	-	13243647	13272948	NM_001164195	Pex3	13272754	13273256	CpG:46
Ref5801	13272963	11.955	6.31	exon	chr10	+	13272712	13283182	NM_025748	Adat2	13272754	13273256	CpG:46
Ref5802	13273049	13.167	8.584	exon	chr10	+	13272712	13283182	NM_025748	Adat2	13272754	13273256	CpG:46
Ref5803	13273212	0	4.922	intron	chr10	+	13272712	13283182	NM_025748	Adat2	13272754	13273256	CpG:46
Ref5804	13273249	7.757	23.28	intron	chr10	+	13272712	13283182	NM_025748	Adat2	13272754	13273256	CpG:46
Ref5809	13284836	24.342	11.168	terminator	chr10	+	13272712	13283182	NM_025748	Adat2	#	#	#
Ref5812	13287433	50	47.439	terminator	chr10	+	13272712	13283182	NM_025748	Adat2	#	#	#
Ref5820	13292179	94.4	82.436	intergenic	chr10	#	#	#	#	#	#	#	#
Ref5830	13317884	92.936	84.142	intergenic	chr10	#	#	#	#	#	#	#	#
Ref5864	13387382	17.874	50.658	intron	chr10	-	13372514	13588636	NM_025446	Aig1	#	#	#
Ref5875	13403809	97.146	86.842	intron	chr10	-	13372514	13588636	NM_025446	Aig1	#	#	#
Ref5877	13405502	73.732	68.75	intron	chr10	-	13372514	13588636	NM_025446	Aig1	#	#	#
Ref5880	13408338	49.333	39.759	intron	chr10	-	13372514	13588636	NM_025446	Aig1	#	#	#
Ref5890	13433763	79.592	74.473	intron	chr10	-	13372514	13588636	NM_025446	Aig1	#	#	#
Ref5891	13433993	69.697	53.358	intron	chr10	-	13372514	13588636	NM_025446	Aig1	#	#	#
Ref5892	13434795	39.153	45.637	intron	chr10	-	13372514	13588636	NM_025446	Aig1	#	#	#
Ref5908	13474059	58.84	42.876	intron	chr10	-	13372514	13588636	NM_025446	Aig1	#	#	#
Ref5909	13476632	98.597	92.032	intron	chr10	-	13372514	13588636	NM_025446	Aig1	#	#	#
Ref5914	13486403	91.564	91.299	intron	chr10	-	13372514	13588636	NM_025446	Aig1	#	#	#
Ref5917	13494292	95.907	98.403	intron	chr10	-	13372514	13588636	NM_025446	Aig1	#	#	#
Ref5919	13504021	95.837	96.51	intron	chr10	-	13372514	13588636	NM_025446	Aig1	#	#	#
Ref5937	13557768	74.33	74.385	intron	chr10	-	13372514	13588636	NM_025446	Aig1	#	#	#
Ref5943	13566634	100	98.491	intron	chr10	-	13372514	13588636	NM_025446	Aig1	#	#	#
Ref5944	13569169	75.703	71.271	intron	chr10	-	13372514	13588636	NM_025446	Aig1	#	#	#
Ref5950	13586291	37.053	33.673	intron	chr10	-	13372514	13588636	NM_025446	Aig1	#	#	#
Ref5951	13588002	66.071	49.55	intron	chr10	-	13372514	13588636	NM_025446	Aig1	#	#	shore
Ref5952	13588586	3.468	3.298	exon	chr10	-	13372514	13588636	NM_025446	Aig1	13588558	13588961	CpG:58
Ref5953	13588628	0	2.552	exon	chr10	-	13372514	13588636	NM_025446	Aig1	13588558	13588961	CpG:58
Ref5954	13588644	0	5.093	promotor	chr10	-	13372514	13588636	NM_025446	Aig1	13588558	13588961	CpG:58
Ref5955	13588693	12.052	3.624	promotor	chr10	-	13372514	13588636	NM_025446	Aig1	13588558	13588961	CpG:58
Ref5956	13588720	4.888	11.458	promotor	chr10	-	13372514	13588636	NM_025446	Aig1	13588558	13588961	CpG:58
Ref5959	13588875	6.89	13.374	promotor	chr10	-	13372514	13588636	NM_025446	Aig1	13588558	13588961	CpG:58
Ref5963	13588960	10.364	2.813	promotor	chr10	-	13372514	13588636	NM_025446	Aig1	13588558	13588961	CpG:58
Ref6027	13635476	49.48	54.894	intergenic	chr10	#	#	#	#	#	#	#	#
Ref6028	13636957	34.18	25.4	intergenic	chr10	#	#	#	#	#	#	#	#
Ref6040	13665943	55.224	35.08	intergenic	chr10	#	#	#	#	#	#	#	#
Ref6049	13684339	0	12.256	promotor	chr10	+	13686184	13871184	NM_010437	Hivep2	#	#	shore
Ref6053	13684457	5.632	12.644	promotor	chr10	+	13686184	13871184	NM_010437	Hivep2	13684371	13687422	CpG:235
Ref6054	13684508	2.575	7.534	promotor	chr10	+	13686184	13871184	NM_010437	Hivep2	13684371	13687422	CpG:235
Ref6055	13684576	0	3.427	promotor	chr10	+	13686184	13871184	NM_010437	Hivep2	13684371	13687422	CpG:235
Ref6058	13684707	0	31.655	promotor	chr10	+	13686184	13871184	NM_010437	Hivep2	13684371	13687422	CpG:235
Ref6061	13684752	9.814	18.246	promotor	chr10	+	13686184	13871184	NM_010437	Hivep2	13684371	13687422	CpG:235
Ref6062	13684905	8.216	3.005	promotor	chr10	+	13686184	13871184	NM_010437	Hivep2	13684371	13687422	CpG:235
Ref6063	13684986	0	0	promotor	chr10	+	13686184	13871184	NM_010437	Hivep2	13684371	13687422	CpG:235
Ref6065	13685062	9.479	10.824	promotor	chr10	+	13686184	13871184	NM_010437	Hivep2	13684371	13687422	CpG:235
Ref6066	13685436	3.198	6.667	promotor	chr10	+	13686184	13871184	NM_010437	Hivep2	13684371	13687422	CpG:235
Ref6067	13685640	0	8.24	promotor	chr10	+	13686184	13871184	NM_010437	Hivep2	13684371	13687422	CpG:235
Ref6069	13685705	5.386	7.801	promotor	chr10	+	13686184	13871184	NM_010437	Hivep2	13684371	13687422	CpG:235
Ref6070	13685961	18.513	10.197	promotor	chr10	+	13686184	13871184	NM_010437	Hivep2	13684371	13687422	CpG:235
Ref6071	13686101	13.603	25.581	promotor	chr10	+	13686184	13871184	NM_010437	Hivep2	13684371	13687422	CpG:235
Ref6074	13686157	5.997	2.965	promotor	chr10	+	13686184	13871184	NM_010437	Hivep2	13684371	13687422	CpG:235
Ref6075	13686229	6.096	15.677	exon	chr10	+	13686184	13871184	NM_010437	Hivep2	13684371	13687422	CpG:235
Ref6076	13686350	16.3	19.395	exon	chr10	+	13686184	13871184	NM_010437	Hivep2	13684371	13687422	CpG:235
Ref6077	13686454	2.423	13.939	exon	chr10	+	13686184	13871184	NM_010437	Hivep2	13684371	13687422	CpG:235
Ref6078	13686618	8.096	17.647	intron	chr10	+	13686184	13871184	NM_010437	Hivep2	13684371	13687422	CpG:235
Ref6079	13686843	4.888	2.196	intron	chr10	+	13686184	13871184	NM_010437	Hivep2	13684371	13687422	CpG:235
Ref6081	13686882	0	6.587	intron	chr10	+	13686184	13871184	NM_010437	Hivep2	13684371	13687422	CpG:235
Ref6082	13686982	10.663	30.255	intron	chr10	+	13686184	13871184	NM_010437	Hivep2	13684371	13687422	CpG:235
Ref6083	13686990	73.642	74.146	intron	chr10	+	13686184	13871184	NM_010437	Hivep2	13684371	13687422	CpG:235
Ref6084	13687163	6.827	5.054	intron	chr10	+	13686184	13871184	NM_010437	Hivep2	13684371	13687422	CpG:235
Ref6086	13687201	5.632	10.628	intron	chr10	+	13686184	13871184	NM_010437	Hivep2	13684371	13687422	CpG:235
Ref6087	13687357	8.009	18.865	intron	chr10	+	13686184	13871184	NM_010437	Hivep2	13684371	13687422	CpG:235
Ref6088	13688260	66.467	32.566	intron	chr10	+	13686184	13871184	NM_010437	Hivep2	#	#	shore
Ref6090	13691926	96.797	93.64	intron	chr10	+	13686184	13871184	NM_010437	Hivep2	#	#	#
Ref6091	13693531	70.402	57.516	intron	chr10	+	13686184	13871184	NM_010437	Hivep2	#	#	#
Ref6099	13702635	7.021	7.108	intron	chr10	+	13686184	13871184	NM_010437	Hivep2	#	#	#
Ref6100	13702713	2.331	9.234	intron	chr10	+	13686184	13871184	NM_010437	Hivep2	#	#	#
Ref6101	13702777	6.643	12.088	intron	chr10	+	13686184	13871184	NM_010437	Hivep2	#	#	#
Ref6102	13702920	9.902	9.154	intron	chr10	+	13686184	13871184	NM_010437	Hivep2	#	#	#
Ref6103	13703057	10.819	5.914	intron	chr10	+	13686184	13871184	NM_010437	Hivep2	#	#	#
Ref6107	13713729	88.095	80.801	intron	chr10	+	13686184	13871184	NM_010437	Hivep2	#	#	#
Ref6122	13738087	40.771	20.157	intron	chr10	+	13686184	13871184	NM_010437	Hivep2	#	#	#
Ref6124	13743313	34.579	24.505	intron	chr10	+	13686184	13871184	NM_010437	Hivep2	#	#	#
Ref6128	13752816	94.334	86.583	intron	chr10	+	13686184	13871184	NM_010437	Hivep2	#	#	#
Ref6132	13760971	83.422	79.543	intron	chr10	+	13686184	13871184	NM_010437	Hivep2	#	#	#
Ref6134	13764053	53.57	46.36	intron	chr10	+	13686184	13871184	NM_010437	Hivep2	#	#	#
Ref6137	13767546	74.747	59.184	intron	chr10	+	13686184	13871184	NM_010437	Hivep2	#	#	#
Ref6142	13775552	30.87	23.45	intron	chr10	+	13686184	13871184	NM_010437	Hivep2	#	#	#
Ref6143	13776199	87.152	74.448	intron	chr10	+	13686184	13871184	NM_010437	Hivep2	#	#	#
Ref6147	13782222	30.467	30.823	intron	chr10	+	13686184	13871184	NM_010437	Hivep2	#	#	#
Ref6153	13800072	83.146	75.765	intron	chr10	+	13686184	13871184	NM_010437	Hivep2	#	#	#
Ref6154	13800804	80.144	50.459	intron	chr10	+	13686184	13871184	NM_010437	Hivep2	#	#	#
Ref6157	13807636	51.389	29.204	intron	chr10	+	13686184	13871184	NM_010437	Hivep2	#	#	#
Ref6172	13841239	32.743	29.641	intron	chr10	+	13686184	13871184	NM_010437	Hivep2	#	#	#
Ref6185	13850324	27.82	26.295	exon	chr10	+	13686184	13871184	NM_010437	Hivep2	#	#	#
Ref6190	13851331	48.626	57.346	exon	chr10	+	13686184	13871184	NM_010437	Hivep2	#	#	#
Ref6224	13900440	89.213	88.053	intergenic	chr10	#	#	#	#	#	#	#	#
Ref6226	13905107	6.643	23.28	intergenic	chr10	#	#	#	#	#	#	#	#
Ref6228	13906200	77.406	76.366	intergenic	chr10	#	#	#	#	#	#	#	#
Ref6233	13911167	77.293	62.121	intergenic	chr10	#	#	#	#	#	#	#	#
Ref6237	13916139	55.224	39.347	intergenic	chr10	#	#	#	#	#	#	#	#
Ref6240	13927455	46.25	14.667	intergenic	chr10	#	#	#	#	#	#	#	#
Ref6241	13928226	54.641	53.083	intergenic	chr10	#	#	#	#	#	#	#	#
Ref6245	13936062	58.333	48.718	intergenic	chr10	#	#	#	#	#	#	#	#
Ref6286	14019652	91.519	91.537	intergenic	chr10	#	#	#	#	#	#	#	#
Ref6290	14039797	62.387	47.987	intergenic	chr10	#	#	#	#	#	#	#	#
Ref6291	14041521	4.219	8.015	intergenic	chr10	#	#	#	#	#	#	#	#
Ref6295	14053732	84.238	71.81	intergenic	chr10	#	#	#	#	#	#	#	#
Ref6316	14121754	76.684	79.077	terminator	chr10	-	14122390	14264842	NM_001002268	Gpr126	#	#	#
Ref6354	14202560	38.586	30.556	intron	chr10	-	14122390	14264842	NM_001002268	Gpr126	#	#	#
Ref6380	14264590	25.459	25.287	intron	chr10	-	14122390	14264842	NM_001002268	Gpr126	#	#	shore
Ref6381	14264815	16.829	11.392	exon	chr10	-	14122390	14264842	NM_001002268	Gpr126	14264771	14265445	CpG:70
Ref6382	14264882	3.468	3.25	promotor	chr10	-	14122390	14264842	NM_001002268	Gpr126	14264771	14265445	CpG:70
Ref6383	14264927	0	5.861	promotor	chr10	-	14122390	14264842	NM_001002268	Gpr126	14264771	14265445	CpG:70
Ref6384	14264960	6.584	0	promotor	chr10	-	14122390	14264842	NM_001002268	Gpr126	14264771	14265445	CpG:70
Ref6387	14265065	36.972	33.227	promotor	chr10	-	14122390	14264842	NM_001002268	Gpr126	14264771	14265445	CpG:70
Ref6388	14265181	3.5	12.898	promotor	chr10	-	14122390	14264842	NM_001002268	Gpr126	14264771	14265445	CpG:70
Ref6389	14265252	10.151	11.136	promotor	chr10	-	14122390	14264842	NM_001002268	Gpr126	14264771	14265445	CpG:70
Ref6390	14265303	3.949	9.283	promotor	chr10	-	14122390	14264842	NM_001002268	Gpr126	14264771	14265445	CpG:70
Ref6391	14265352	0	12.582	promotor	chr10	-	14122390	14264842	NM_001002268	Gpr126	14264771	14265445	CpG:70
Ref6392	14265481	10.082	15.385	promotor	chr10	-	14122390	14264842	NM_001002268	Gpr126	#	#	shore
Ref6407	14290528	25.606	29.087	intergenic	chr10	#	#	#	#	#	#	#	#
Ref6462	14424963	5.901	9.382	intron	chr10	-	14375138	14425295	NM_025418	Vta1	#	#	shore
Ref6463	14425005	0	8.088	intron	chr10	-	14375138	14425295	NM_025418	Vta1	#	#	shore
Ref6464	14425123	2.767	7.99	intron	chr10	-	14375138	14425295	NM_025418	Vta1	14425081	14425388	CpG:35
Ref6482	14480453	33.15	35.689	exon	chr10	+	14480094	14490362	NM_008703	Nmbr	#	#	#
Ref6507	14565108	50.685	42.822	intergenic	chr10	#	#	#	#	#	#	#	#
Ref6647	14864746	98.633	97.633	intergenic	chr10	#	#	#	#	#	#	#	#
Ref6693	14947233	94.967	95.333	intergenic	chr10	#	#	#	#	#	#	#	#
Ref6891	15390960	95.257	95.652	intergenic	chr10	#	#	#	#	#	#	#	#
Ref6960	15629681	98.729	98.848	intergenic	chr10	#	#	#	#	#	#	#	#
Ref6987	15721222	79.984	81.87	intergenic	chr10	#	#	#	#	#	#	#	#
Ref7102	16143420	96.953	89.969	intergenic	chr10	#	#	#	#	#	#	#	#
Ref7154	16333475	87.352	87.152	intergenic	chr10	#	#	#	#	#	#	#	#
Ref7196	16457161	95.62	96.726	intergenic	chr10	#	#	#	#	#	#	#	#
Ref7230	16538718	73.684	65.268	intergenic	chr10	#	#	#	#	#	#	#	#
Ref7306	16744096	53.984	53.488	intron	chr10	-	16670899	16815588	NR_038020	Gm20125	#	#	#
Ref7363	16912699	50.685	47.704	intergenic	chr10	#	#	#	#	#	#	#	#
Ref7376	16950237	29.6	39.589	intergenic	chr10	#	#	#	#	#	#	#	#
Ref7435	17051445	0	5.473	intergenic	chr10	#	#	#	#	#	#	#	#
Ref7483	17167601	88.095	87.52	intergenic	chr10	#	#	#	#	#	#	#	#
Ref7493	17198950	26.288	16.357	intergenic	chr10	#	#	#	#	#	#	#	#
Ref7519	17229549	93.017	84.268	intergenic	chr10	#	#	#	#	#	#	#	#
Ref7530	17248350	61.814	31.529	intergenic	chr10	#	#	#	#	#	#	#	#
Ref7533	17250947	22.492	16.667	intergenic	chr10	#	#	#	#	#	#	#	#
Ref7544	17276376	28.03	28.571	intergenic	chr10	#	#	#	#	#	#	#	#
Ref7577	17356688	88.31	83.544	intergenic	chr10	#	#	#	#	#	#	#	#
Ref7589	17376773	13.858	6.528	intergenic	chr10	#	#	#	#	#	#	#	#
Ref7590	17376818	52.113	49.692	intergenic	chr10	#	#	#	#	#	#	#	#
Ref7596	17390432	99.375	98.303	intergenic	chr10	#	#	#	#	#	#	#	#
Ref7597	17391524	99.027	98.421	intergenic	chr10	#	#	#	#	#	#	#	#
Ref7613	17425683	58.115	55.85	intergenic	chr10	#	#	#	#	#	#	#	#
Ref7624	17442016	15.778	10.739	promotor	chr10	+	17443033	17445480	NM_010828	Cited2	#	#	shore
Ref7625	17442218	4.368	14.239	promotor	chr10	+	17443033	17445480	NM_010828	Cited2	#	#	shore
Ref7626	17442264	0	0	promotor	chr10	+	17443033	17445480	NM_010828	Cited2	#	#	shore
Ref7627	17442281	0	7.051	promotor	chr10	+	17443033	17445480	NM_010828	Cited2	#	#	shore
Ref7628	17442671	7.52	7.692	promotor	chr10	+	17443033	17445480	NM_010828	Cited2	#	#	shore
Ref7629	17442766	5.506	10.061	promotor	chr10	+	17443033	17445480	NM_010828	Cited2	#	#	shore
Ref7630	17442840	0	9.586	promotor	chr10	+	17443033	17445480	NM_010828	Cited2	17442834	17444022	CpG:107
Ref7631	17442861	10.819	3.78	promotor	chr10	+	17443033	17445480	NM_010828	Cited2	17442834	17444022	CpG:107
Ref7632	17442939	0	14.163	promotor	chr10	+	17443033	17445480	NM_010828	Cited2	17442834	17444022	CpG:107
Ref7634	17443023	4.642	16.667	promotor	chr10	+	17443033	17445480	NM_010828	Cited2	17442834	17444022	CpG:107
Ref7635	17443157	0	11.871	exon	chr10	+	17443033	17445480	NM_010828	Cited2	17442834	17444022	CpG:107
Ref7636	17443206	5.589	11.968	exon	chr10	+	17443033	17445480	NM_010828	Cited2	17442834	17444022	CpG:107
Ref7637	17443333	11.974	5.238	intron	chr10	+	17443033	17445480	NM_010828	Cited2	17442834	17444022	CpG:107
Ref7641	17443512	5.308	0	intron	chr10	+	17443033	17445480	NM_010828	Cited2	17442834	17444022	CpG:107
Ref7642	17443561	9.399	3.518	intron	chr10	+	17443033	17445480	NM_010828	Cited2	17442834	17444022	CpG:107
Ref7643	17443975	6.827	10.105	exon	chr10	+	17443033	17445480	NM_010828	Cited2	17442834	17444022	CpG:107
Ref7644	17444017	0	5.276	exon	chr10	+	17443033	17445480	NM_010828	Cited2	17442834	17444022	CpG:107
Ref7646	17444083	0	0	exon	chr10	+	17443033	17445480	NM_010828	Cited2	#	#	shore
Ref7647	17444158	12.32	19.13	exon	chr10	+	17443033	17445480	NM_010828	Cited2	#	#	shore
Ref7648	17444279	0	10.023	exon	chr10	+	17443033	17445480	NM_010828	Cited2	#	#	shore
Ref7650	17446766	89.332	75.107	terminator	chr10	+	17443033	17445480	NM_010828	Cited2	#	#	#
Ref7655	17449675	55.919	70.968	terminator	chr10	+	17443033	17445480	NM_010828	Cited2	#	#	#
Ref7666	17482563	97.161	96.229	intergenic	chr10	#	#	#	#	#	#	#	#
Ref7678	17516431	26.523	28.483	intron	chr10	+	17516024	17565469	NM_138628	Txlnb	#	#	#
Ref7679	17517539	70.273	68.242	intron	chr10	+	17516024	17565469	NM_138628	Txlnb	#	#	#
Ref7682	17520883	98.839	97.831	intron	chr10	+	17516024	17565469	NM_138628	Txlnb	#	#	#
Ref7683	17527618	80.144	71.639	intron	chr10	+	17516024	17565469	NM_138628	Txlnb	#	#	#
Ref7697	17547421	24.004	27.419	intron	chr10	+	17516024	17565469	NM_138628	Txlnb	#	#	#
Ref7706	17563036	83.146	76.744	exon	chr10	+	17516024	17565469	NM_138628	Txlnb	#	#	#
Ref7717	17597917	73.299	66.503	intergenic	chr10	#	#	#	#	#	#	#	#
Ref7719	17598175	50.325	29.803	intergenic	chr10	#	#	#	#	#	#	#	#
Ref7744	17667055	7.445	7.639	intron	chr10	-	17620271	17667873	NM_001033432	Heca	17667032	17668086	CpG:118
Ref7745	17667107	5.308	6.022	intron	chr10	-	17620271	17667873	NM_001033432	Heca	17667032	17668086	CpG:118
Ref7746	17667135	0	10.185	intron	chr10	-	17620271	17667873	NM_001033432	Heca	17667032	17668086	CpG:118
Ref7747	17667388	9.32	5.612	exon	chr10	-	17620271	17667873	NM_001033432	Heca	17667032	17668086	CpG:118
Ref7749	17667420	6.303	5.213	exon	chr10	-	17620271	17667873	NM_001033432	Heca	17667032	17668086	CpG:118
Ref7750	17667468	4.529	2.676	exon	chr10	-	17620271	17667873	NM_001033432	Heca	17667032	17668086	CpG:118
Ref7751	17667507	3.117	22.749	exon	chr10	-	17620271	17667873	NM_001033432	Heca	17667032	17668086	CpG:118
Ref7755	17667653	0	12.548	exon	chr10	-	17620271	17667873	NM_001033432	Heca	17667032	17668086	CpG:118
Ref7756	17667678	0	9.244	exon	chr10	-	17620271	17667873	NM_001033432	Heca	17667032	17668086	CpG:118
Ref7757	17667732	0	8.818	exon	chr10	-	17620271	17667873	NM_001033432	Heca	17667032	17668086	CpG:118
Ref7758	17667760	0	3.88	exon	chr10	-	17620271	17667873	NM_001033432	Heca	17667032	17668086	CpG:118
Ref7759	17667937	10.437	10.039	promotor	chr10	-	17620271	17667873	NM_001033432	Heca	17667032	17668086	CpG:118
Ref7760	17668443	29.919	19.897	promotor	chr10	-	17620271	17667873	NM_001033432	Heca	#	#	shore
Ref7778	17740138	59.677	50.954	intron	chr10	-	17731066	17743058	NM_028440	3110003A17Rik	#	#	#
Ref7779	17741816	13.121	12.222	intron	chr10	-	17731066	17743058	NM_028440	3110003A17Rik	#	#	shore
Ref7780	17741939	22.492	11.127	intron	chr10	-	17731066	17743058	NM_028440	3110003A17Rik	#	#	shore
Ref7781	17742364	11.402	14.716	intron	chr10	-	17731066	17743058	NM_028440	3110003A17Rik	17742363	17742944	CpG:41
Ref7782	17742448	3.254	7.534	intron	chr10	-	17731066	17743058	NM_028440	3110003A17Rik	17742363	17742944	CpG:41
Ref7783	17742532	14.397	15.493	intron	chr10	-	17731066	17743058	NM_028440	3110003A17Rik	17742363	17742944	CpG:41
Ref7786	17742809	5.16	12.941	intron	chr10	-	17731066	17743058	NM_028440	3110003A17Rik	17742363	17742944	CpG:41
Ref7787	17742980	0	10.959	exon	chr10	-	17731066	17743058	NM_028440	3110003A17Rik	#	#	shore
Ref7788	17743081	4.701	22.297	promotor	chr10	-	17731066	17743058	NM_028440	3110003A17Rik	#	#	shore
Ref7809	17774967	25.417	16.256	promotor	chr10	+	17775745	17844961	NM_009048	Reps1	#	#	shore
Ref7810	17775158	5.632	6.627	promotor	chr10	+	17775745	17844961	NM_009048	Reps1	17775039	17776091	CpG:116
Ref7811	17775244	19.105	20.424	promotor	chr10	+	17775745	17844961	NM_009048	Reps1	17775039	17776091	CpG:116
Ref7817	17775404	95.203	84.076	promotor	chr10	+	17775745	17844961	NM_009048	Reps1	17775039	17776091	CpG:116
Ref7818	17775564	12.052	13.972	promotor	chr10	+	17775745	17844961	NM_009048	Reps1	17775039	17776091	CpG:116
Ref7819	17775630	0	7.166	promotor	chr10	+	17775745	17844961	NM_009048	Reps1	17775039	17776091	CpG:116
Ref7820	17775639	0	6.728	promotor	chr10	+	17775745	17844961	NM_009048	Reps1	17775039	17776091	CpG:116
Ref7821	17775695	0	0	promotor	chr10	+	17775745	17844961	NM_009048	Reps1	17775039	17776091	CpG:116
Ref7825	17775754	13.121	10.68	exon	chr10	+	17775745	17844961	NM_009048	Reps1	17775039	17776091	CpG:116
Ref7826	17775886	10.663	10.693	exon	chr10	+	17775745	17844961	NM_009048	Reps1	17775039	17776091	CpG:116
Ref7827	17775937	5.997	4.564	intron	chr10	+	17775745	17844961	NM_009048	Reps1	17775039	17776091	CpG:116
Ref7829	17775981	0	12.941	intron	chr10	+	17775745	17844961	NM_009048	Reps1	17775039	17776091	CpG:116
Ref7830	17776053	0	7.733	intron	chr10	+	17775745	17844961	NM_009048	Reps1	17775039	17776091	CpG:116
Ref7831	17776090	10.221	5.685	intron	chr10	+	17775745	17844961	NM_009048	Reps1	17775039	17776091	CpG:116
Ref7835	17778841	89.82	88.918	intron	chr10	+	17775745	17844961	NM_009048	Reps1	#	#	#
Ref7861	17833473	85.166	77	intron	chr10	+	17775745	17844961	NM_009048	Reps1	#	#	#
Ref7898	17878589	86.878	79.95	intron	chr10	-	17848827	17930696	NM_001195036	Ect2l	#	#	#
Ref7912	17902289	32.826	34.186	intron	chr10	-	17848827	17930696	NM_001195036	Ect2l	#	#	#
Ref7917	17917643	81.952	65.89	intron	chr10	-	17848827	17930696	NM_001195036	Ect2l	#	#	#
Ref7923	17924341	50.995	54.829	intron	chr10	-	17848827	17930696	NM_001195036	Ect2l	#	#	#
Ref7928	17928242	81.076	75.361	intron	chr10	-	17848827	17930696	NM_001195036	Ect2l	#	#	#
Ref7929	17930748	5.632	18.499	promotor	chr10	-	17848827	17930696	NM_001195036	Ect2l	#	#	#
Ref7930	17930872	20.054	26.22	promotor	chr10	-	17848827	17930696	NM_001195036	Ect2l	#	#	#
Ref7934	17939412	40.959	53.54	exon	chr10	-	17933490	17954787	NM_144820	Ccdc28a	#	#	#
Ref7939	17942794	97.368	91.879	intron	chr10	-	17933490	17954787	NM_144820	Ccdc28a	#	#	#
Ref7940	17944838	63.068	57.786	exon	chr10	-	17933490	17954787	NM_144820	Ccdc28a	#	#	#
Ref7945	17954658	17.051	16.488	exon	chr10	-	17933490	17954787	NM_144820	Ccdc28a	#	#	#
Ref7946	17955010	9.686	12.429	promotor	chr10	-	17933490	17954787	NM_144820	Ccdc28a	#	#	#
Ref7947	17955361	17.051	22.222	promotor	chr10	-	17933490	17954787	NM_144820	Ccdc28a	#	#	#
Ref7986	18022719	94.334	96.622	intergenic	chr10	#	#	#	#	#	#	#	#
Ref8000	18038175	3.091	6.886	intergenic	chr10	#	#	#	#	#	18038078	18039212	CpG:116
Ref8005	18038327	0	9.91	intergenic	chr10	#	#	#	#	#	18038078	18039212	CpG:116
Ref8007	18038418	7.923	11.263	intergenic	chr10	#	#	#	#	#	18038078	18039212	CpG:116
Ref8008	18038548	11.145	9.186	intergenic	chr10	#	#	#	#	#	18038078	18039212	CpG:116
Ref8011	18038621	0	2.263	intergenic	chr10	#	#	#	#	#	18038078	18039212	CpG:116
Ref8012	18038663	3.373	4.022	intergenic	chr10	#	#	#	#	#	18038078	18039212	CpG:116
Ref8013	18038689	0	11.609	intergenic	chr10	#	#	#	#	#	18038078	18039212	CpG:116
Ref8018	18038833	3.065	10.758	intergenic	chr10	#	#	#	#	#	18038078	18039212	CpG:116
Ref8019	18039067	14.213	7.534	intergenic	chr10	#	#	#	#	#	18038078	18039212	CpG:116
Ref8020	18039101	9.561	8.73	intergenic	chr10	#	#	#	#	#	18038078	18039212	CpG:116
Ref8029	18049684	6.827	9.016	intergenic	chr10	#	#	#	#	#	#	#	#
Ref8030	18049722	3.435	7.801	intergenic	chr10	#	#	#	#	#	#	#	#
Ref8031	18049765	0	13.75	intergenic	chr10	#	#	#	#	#	#	#	#
Ref8032	18051106	83.146	76.744	intergenic	chr10	#	#	#	#	#	#	#	#
Ref8043	18061651	77.895	71.639	intergenic	chr10	#	#	#	#	#	#	#	#
Ref8056	18078749	100	98.249	intergenic	chr10	#	#	#	#	#	#	#	#
Ref8058	18080073	22.607	26.829	intergenic	chr10	#	#	#	#	#	#	#	#
Ref8066	18086812	22.607	26.829	intergenic	chr10	#	#	#	#	#	#	#	#
Ref8071	18091025	34.579	44.898	intergenic	chr10	#	#	#	#	#	#	#	#
Ref8075	18102951	97.161	96.408	intergenic	chr10	#	#	#	#	#	#	#	#
Ref8076	18106763	79.721	72.603	intergenic	chr10	#	#	#	#	#	#	#	#
Ref8077	18109115	51.22	39.124	intergenic	chr10	#	#	#	#	#	#	#	#
Ref8078	18109644	67.273	58.248	intergenic	chr10	#	#	#	#	#	#	#	#
Ref8079	18110219	77.262	72.892	intergenic	chr10	#	#	#	#	#	#	#	#
Ref8081	18111465	88.851	79.518	intergenic	chr10	#	#	#	#	#	#	#	#
Ref8088	18120769	77.969	69.555	intergenic	chr10	#	#	#	#	#	#	#	#
Ref8093	18123908	33.036	34.375	promotor	chr10	+	18127480	18253697	NM_173390	Nhsl1	#	#	#
Ref8096	18127563	27.007	23.349	exon	chr10	+	18127480	18253697	NM_173390	Nhsl1	#	#	#
Ref8098	18128044	32.416	35.484	exon	chr10	+	18127480	18253697	NM_173390	Nhsl1	#	#	#
Ref8099	18128390	39.719	30.929	intron	chr10	+	18127480	18253697	NM_173390	Nhsl1	#	#	#
Ref8105	18139974	94.747	89.481	intron	chr10	+	18127480	18253697	NM_173390	Nhsl1	#	#	#
Ref8106	18143362	52.113	51.362	intron	chr10	+	18127480	18253697	NM_173390	Nhsl1	#	#	#
Ref8112	18150834	18.167	13.58	intron	chr10	+	18127480	18253697	NM_173390	Nhsl1	#	#	#
Ref8113	18150845	0	10.256	intron	chr10	+	18127480	18253697	NM_173390	Nhsl1	#	#	#
Ref8114	18150914	0	8.818	intron	chr10	+	18127480	18253697	NM_173390	Nhsl1	#	#	#
Ref8115	18150953	0	8.189	intron	chr10	+	18127480	18253697	NM_173390	Nhsl1	#	#	#
Ref8121	18171298	89.859	87.751	intron	chr10	+	18127480	18253697	NM_173390	Nhsl1	#	#	#
Ref8122	18172918	95.059	93.506	intron	chr10	+	18127480	18253697	NM_173390	Nhsl1	#	#	#
Ref8127	18183166	48.899	56.204	intron	chr10	+	18127480	18253697	NM_173390	Nhsl1	#	#	#
Ref8130	18189194	11.315	10.061	intron	chr10	+	18127480	18253697	NM_173390	Nhsl1	#	#	#
Ref8131	18191630	80.56	74.739	intron	chr10	+	18127480	18253697	NM_173390	Nhsl1	#	#	#
Ref8138	18202497	22.156	26.506	intron	chr10	+	18127480	18253697	NM_173390	Nhsl1	#	#	#
Ref8140	18206479	98.667	100	intron	chr10	+	18127480	18253697	NM_173390	Nhsl1	#	#	#
Ref8146	18217009	56.794	42.943	intron	chr10	+	18127480	18253697	NM_173390	Nhsl1	#	#	#
Ref8149	18224594	92.636	90.137	intron	chr10	+	18127480	18253697	NM_173390	Nhsl1	#	#	#
Ref8151	18226316	29.134	34.109	intron	chr10	+	18127480	18253697	NM_173390	Nhsl1	#	#	#
Ref8153	18226635	43.149	45.833	intron	chr10	+	18127480	18253697	NM_173390	Nhsl1	#	#	#
Ref8154	18226881	61.326	58.848	intron	chr10	+	18127480	18253697	NM_173390	Nhsl1	#	#	#
Ref8156	18233681	87.352	85.345	intron	chr10	+	18127480	18253697	NM_173390	Nhsl1	#	#	#
Ref8159	18236590	70.309	58.407	intron	chr10	+	18127480	18253697	NM_173390	Nhsl1	#	#	#
Ref8165	18244934	92.936	93.516	exon	chr10	+	18127480	18253697	NM_173390	Nhsl1	#	#	#
Ref8166	18245296	62.623	52.75	exon	chr10	+	18127480	18253697	NM_173390	Nhsl1	#	#	#
Ref8167	18245388	75.791	49.803	exon	chr10	+	18127480	18253697	NM_173390	Nhsl1	#	#	#
Ref8168	18246166	46.835	32.353	exon	chr10	+	18127480	18253697	NM_173390	Nhsl1	#	#	#
Ref8169	18246411	29.423	34.051	exon	chr10	+	18127480	18253697	NM_173390	Nhsl1	#	#	#
Ref8174	18246856	39.63	27.083	intron	chr10	+	18127480	18253697	NM_173390	Nhsl1	#	#	#
Ref8175	18246959	52.113	27.13	intron	chr10	+	18127480	18253697	NM_173390	Nhsl1	#	#	#
Ref8176	18247280	41.926	38.84	intron	chr10	+	18127480	18253697	NM_173390	Nhsl1	#	#	#
Ref8181	18253096	66.368	47.143	exon	chr10	+	18127480	18253697	NM_173390	Nhsl1	#	#	shore
Ref8191	18262573	99.044	99.398	intron	chr10	-	18259928	18265882	NM_019487	Hebp2	#	#	#
Ref8196	18265518	10.174	7.407	exon	chr10	-	18259928	18265882	NM_019487	Hebp2	#	#	#
Ref8197	18265587	13.005	11.525	exon	chr10	-	18259928	18265882	NM_019487	Hebp2	#	#	#
Ref8198	18265645	0	2.887	exon	chr10	-	18259928	18265882	NM_019487	Hebp2	#	#	#
Ref8199	18265675	11.859	14.716	exon	chr10	-	18259928	18265882	NM_019487	Hebp2	#	#	#
Ref8200	18265842	9.561	9.186	exon	chr10	-	18259928	18265882	NM_019487	Hebp2	#	#	#
Ref8201	18265973	15.226	9.974	promotor	chr10	-	18259928	18265882	NM_019487	Hebp2	#	#	#
Ref8203	18269353	14.397	21.569	promotor	chr10	-	18259928	18265882	NM_019487	Hebp2	#	#	#
Ref8204	18269493	28.389	26.095	promotor	chr10	-	18259928	18265882	NM_019487	Hebp2	#	#	#
Ref8205	18269782	19.44	23.752	promotor	chr10	-	18259928	18265882	NM_019487	Hebp2	#	#	#
Ref8219	18304299	8.009	20.183	terminator	chr10	-	18307816	18463564	NM_001033258	D10Bwg1379e	#	#	#
Ref8223	18311108	82.375	78.723	exon	chr10	-	18307816	18463564	NM_001033258	D10Bwg1379e	#	#	#
Ref8231	18322942	87.797	84.477	intron	chr10	-	18307816	18463564	NM_001033258	D10Bwg1379e	#	#	#
Ref8243	18347450	65.487	53.441	exon	chr10	-	18307816	18463564	NM_001033258	D10Bwg1379e	#	#	#
Ref8255	18366038	81.618	79.896	exon	chr10	-	18307816	18463564	NM_001033258	D10Bwg1379e	#	#	#
Ref8256	18366677	70.881	63.619	exon	chr10	-	18307816	18463564	NM_001033258	D10Bwg1379e	#	#	#
Ref8280	18420155	37.186	16.849	intron	chr10	-	18307816	18463564	NM_001033258	D10Bwg1379e	#	#	#
Ref8284	18430980	31.18	31.567	intron	chr10	-	18307816	18463564	NM_001033258	D10Bwg1379e	#	#	#
Ref8299	18454436	100	99.081	intron	chr10	-	18307816	18463564	NM_001033258	D10Bwg1379e	#	#	#
Ref8302	18461621	52.607	48.087	intron	chr10	-	18307816	18463564	NM_001033258	D10Bwg1379e	#	#	#
Ref8304	18463292	14.176	9.763	intron	chr10	-	18307816	18463564	NM_001033258	D10Bwg1379e	#	#	#
Ref8305	18463392	9.32	7.621	exon	chr10	-	18307816	18463564	NM_001033258	D10Bwg1379e	#	#	#
Ref8306	18463597	15.133	0	promotor	chr10	-	18307816	18463564	NM_001033258	D10Bwg1379e	#	#	#
Ref8308	18463638	11.672	4.517	promotor	chr10	-	18307816	18463564	NM_001033258	D10Bwg1379e	#	#	#
Ref8309	18463713	3.144	2.196	promotor	chr10	-	18307816	18463564	NM_001033258	D10Bwg1379e	#	#	#
Ref8310	18463802	4.953	11.392	promotor	chr10	-	18307816	18463564	NM_001033258	D10Bwg1379e	#	#	#
Ref8315	18470228	69.967	56.473	intergenic	chr10	#	#	#	#	#	#	#	#
Ref8322	18485069	93.831	95.734	intergenic	chr10	#	#	#	#	#	#	#	#
Ref8337	18547926	66.368	55.696	intron	chr10	-	18517104	18551736	NR_038035	4930444F02Rik	#	#	#
Ref8342	18555880	17.874	20.245	promotor	chr10	-	18517104	18551736	NR_038035	4930444F02Rik	#	#	#
Ref8346	18564344	48.578	58.407	promotor	chr10	+	18564876	18576878	NM_022032	Perp	#	#	shore
Ref8347	18564472	29.919	33.041	promotor	chr10	+	18564876	18576878	NM_022032	Perp	#	#	shore
Ref8348	18564766	9.091	9.382	promotor	chr10	+	18564876	18576878	NM_022032	Perp	18564692	18565232	CpG:62
Ref8349	18564791	18.317	3.4	promotor	chr10	+	18564876	18576878	NM_022032	Perp	18564692	18565232	CpG:62
Ref8350	18564831	0	6.94	promotor	chr10	+	18564876	18576878	NM_022032	Perp	18564692	18565232	CpG:62
Ref8351	18564875	3.065	2.85	promotor	chr10	+	18564876	18576878	NM_022032	Perp	18564692	18565232	CpG:62
Ref8352	18564961	6.469	8.847	exon	chr10	+	18564876	18576878	NM_022032	Perp	18564692	18565232	CpG:62
Ref8353	18565091	7.088	14.257	exon	chr10	+	18564876	18576878	NM_022032	Perp	18564692	18565232	CpG:62
Ref8354	18565231	11.955	18.033	intron	chr10	+	18564876	18576878	NM_022032	Perp	18564692	18565232	CpG:62
Ref8364	18584586	98.633	97.778	intergenic	chr10	#	#	#	#	#	#	#	#
Ref8365	18584801	89.122	86.842	intergenic	chr10	#	#	#	#	#	#	#	#
Ref8369	18597741	65.68	43.06	intergenic	chr10	#	#	#	#	#	#	#	#
Ref8380	18630972	0	8.397	intergenic	chr10	#	#	#	#	#	#	#	#
Ref8402	18693070	54.485	47.942	intergenic	chr10	#	#	#	#	#	#	#	#
Ref8404	18698367	99.52	99.011	intergenic	chr10	#	#	#	#	#	#	#	#
Ref8407	18707326	29.919	35.805	intergenic	chr10	#	#	#	#	#	#	#	#
Ref8412	18722311	46.943	18.605	exon	chr10	-	18720716	18731769	NM_001166402	Tnfaip3	#	#	#
Ref8415	18722757	96.732	98.089	exon	chr10	-	18720716	18731769	NM_001166402	Tnfaip3	#	#	#
Ref8418	18724427	86.172	77.437	exon	chr10	-	18720716	18731769	NM_001166402	Tnfaip3	#	#	#
Ref8421	18727788	95.511	95.851	intron	chr10	-	18720716	18731769	NM_001166402	Tnfaip3	#	#	#
Ref8425	18734255	20.613	28.715	intron	chr10	-	18720716	18735216	NM_009397	Tnfaip3	#	#	shore
Ref8426	18734784	5.465	11.765	intron	chr10	-	18720716	18735216	NM_009397	Tnfaip3	#	#	shore
Ref8427	18734798	8.467	6.134	intron	chr10	-	18720716	18735216	NM_009397	Tnfaip3	#	#	shore
Ref8428	18734944	6.469	16.22	intron	chr10	-	18720716	18735216	NM_009397	Tnfaip3	18734904	18735403	CpG:56
Ref8432	18735043	0	12.36	exon	chr10	-	18720716	18735216	NM_009397	Tnfaip3	18734904	18735403	CpG:56
Ref8433	18735153	6.096	10.891	exon	chr10	-	18720716	18735216	NM_009397	Tnfaip3	18734904	18735403	CpG:56
Ref8434	18735272	0	11.957	promotor	chr10	-	18720716	18731769	NM_001166402	Tnfaip3	18734904	18735403	CpG:56
Ref8436	18735331	20.145	11.36	promotor	chr10	-	18720716	18731769	NM_001166402	Tnfaip3	18734904	18735403	CpG:56
Ref8440	18740834	86.283	81.481	intergenic	chr10	#	#	#	#	#	#	#	#
Ref8446	18754648	63.325	54.911	intergenic	chr10	#	#	#	#	#	#	#	#
Ref8450	18761768	92.322	85.741	intergenic	chr10	#	#	#	#	#	#	#	#
Ref8476	18818940	87.797	74.245	intergenic	chr10	#	#	#	#	#	#	#	#
Ref8505	18886544	96.665	92.203	intron	chr10	+	18861554	18927753	NR_038021	Gm20139	#	#	#
Ref8506	18887523	54.289	50.903	intron	chr10	+	18861554	18927753	NR_038021	Gm20139	#	#	#
Ref8509	18896654	70.537	71.457	intron	chr10	+	18861554	18927753	NR_038021	Gm20139	#	#	#
Ref8521	18907770	67.89	55.063	intron	chr10	+	18861554	18927753	NR_038021	Gm20139	#	#	#
Ref8522	18908217	32.26	33.951	intron	chr10	+	18861554	18927753	NR_038021	Gm20139	#	#	#
Ref8523	18908417	17.317	31.223	intron	chr10	+	18861554	18927753	NR_038021	Gm20139	#	#	#
Ref8525	18912106	63.937	53.287	intron	chr10	+	18861554	18927753	NR_038021	Gm20139	#	#	#
Ref8534	18941469	87.352	90.669	intergenic	chr10	#	#	#	#	#	#	#	#
Ref8560	18993849	83.632	86.614	intergenic	chr10	#	#	#	#	#	#	#	#
Ref8570	19022532	80.946	66.597	intergenic	chr10	#	#	#	#	#	#	#	#
Ref8573	19028541	96.577	91.388	intergenic	chr10	#	#	#	#	#	#	#	#
Ref8576	19038227	41.176	55.307	intergenic	chr10	#	#	#	#	#	#	#	#
Ref8585	19058586	50.884	38.419	intergenic	chr10	#	#	#	#	#	#	#	#
Ref8586	19058786	31.624	29.825	intergenic	chr10	#	#	#	#	#	#	#	#
Ref8588	19059309	33.945	21.875	intergenic	chr10	#	#	#	#	#	#	#	#
Ref8592	19072630	7.088	32.15	promotor	chr10	+	19076344	19078410	NM_053008	Olig3	#	#	#
Ref8593	19072807	5.02	14.751	promotor	chr10	+	19076344	19078410	NM_053008	Olig3	#	#	#
Ref8594	19072902	0	4.94	promotor	chr10	+	19076344	19078410	NM_053008	Olig3	#	#	#
Ref8595	19073218	30.642	18.966	promotor	chr10	+	19076344	19078410	NM_053008	Olig3	#	#	#
Ref8601	19076478	13.199	13.442	exon	chr10	+	19076344	19078410	NM_053008	Olig3	#	#	shore
Ref8602	19076941	80.435	77.36	exon	chr10	+	19076344	19078410	NM_053008	Olig3	19076689	19077385	CpG:55
Ref8604	19076976	0	10.185	exon	chr10	+	19076344	19078410	NM_053008	Olig3	19076689	19077385	CpG:55
Ref8605	19077221	3.787	10.758	exon	chr10	+	19076344	19078410	NM_053008	Olig3	19076689	19077385	CpG:55
Ref8608	19077315	18.227	7.205	exon	chr10	+	19076344	19078410	NM_053008	Olig3	19076689	19077385	CpG:55
Ref8612	19081479	5.901	12.291	terminator	chr10	+	19076344	19078410	NM_053008	Olig3	#	#	#
Ref8613	19081554	2.472	14.966	terminator	chr10	+	19076344	19078410	NM_053008	Olig3	#	#	#
Ref8614	19081742	15.449	10.377	terminator	chr10	+	19076344	19078410	NM_053008	Olig3	#	#	#
Ref8617	19082798	6.643	12.48	terminator	chr10	+	19076344	19078410	NM_053008	Olig3	#	#	#
Ref8618	19082915	16.793	20.133	terminator	chr10	+	19076344	19078410	NM_053008	Olig3	#	#	#
Ref8626	19094001	47.284	31.567	intergenic	chr10	#	#	#	#	#	#	#	#
Ref8647	19133831	51.18	45.428	intergenic	chr10	#	#	#	#	#	#	#	#
Ref8648	19133997	74.144	69.555	intergenic	chr10	#	#	#	#	#	#	#	#
Ref8653	19154605	32.873	25.176	intergenic	chr10	#	#	#	#	#	#	#	#
Ref8657	19161801	79.191	78.78	intergenic	chr10	#	#	#	#	#	#	#	#
Ref8665	19179019	22.347	25.287	intergenic	chr10	#	#	#	#	#	#	#	#
Ref8671	19190620	99.2	96.574	intergenic	chr10	#	#	#	#	#	#	#	#
Ref8686	19210596	82.082	76.744	intergenic	chr10	#	#	#	#	#	#	#	#
Ref8688	19211489	24.342	6.162	intergenic	chr10	#	#	#	#	#	#	#	#
Ref8690	19212593	80.874	70.077	intergenic	chr10	#	#	#	#	#	#	#	#
Ref8693	19220492	94.213	95.823	intergenic	chr10	#	#	#	#	#	#	#	#
Ref8695	19225884	85.549	83.193	intergenic	chr10	#	#	#	#	#	#	#	#
Ref8697	19229709	52.113	44.073	intergenic	chr10	#	#	#	#	#	#	#	#
Ref8698	19230757	33.248	46.108	intergenic	chr10	#	#	#	#	#	#	#	#
Ref8702	19241050	69.697	68.158	intergenic	chr10	#	#	#	#	#	#	#	#
Ref8724	19276049	93.36	90.566	intergenic	chr10	#	#	#	#	#	#	#	#
Ref8742	19311787	14.397	10.377	exon	chr10	+	19311763	19330031	NM_010511	Ifngr1	19311786	19312162	CpG:36
Ref8743	19312047	18.782	17.323	intron	chr10	+	19311763	19330031	NM_010511	Ifngr1	19311786	19312162	CpG:36
Ref8744	19312056	0	3.274	intron	chr10	+	19311763	19330031	NM_010511	Ifngr1	19311786	19312162	CpG:36
Ref8745	19312118	5.02	12.709	intron	chr10	+	19311763	19330031	NM_010511	Ifngr1	19311786	19312162	CpG:36
Ref8756	19329389	92.171	95.943	exon	chr10	+	19311763	19330031	NM_010511	Ifngr1	#	#	#
Ref8786	19411386	78.108	77.727	intergenic	chr10	#	#	#	#	#	#	#	#
Ref8791	19413205	44.578	37.5	intergenic	chr10	#	#	#	#	#	#	#	#
Ref8800	19424482	30.081	13.095	intergenic	chr10	#	#	#	#	#	#	#	#
Ref8803	19428389	77.969	72.665	promotor	chr10	+	19432392	19479859	NM_172786	Il20ra	#	#	#
Ref8807	19432182	27.407	28.404	promotor	chr10	+	19432392	19479859	NM_172786	Il20ra	#	#	#
Ref8808	19432366	4.585	2.644	promotor	chr10	+	19432392	19479859	NM_172786	Il20ra	#	#	#
Ref8809	19432392	5.308	13.415	intergenic	chr10	#	#	#	#	#	#	#	#
Ref8810	19432451	0	0	exon	chr10	+	19432392	19479859	NM_172786	Il20ra	#	#	#
Ref8813	19432474	22.699	12.256	exon	chr10	+	19432392	19479859	NM_172786	Il20ra	#	#	#
Ref8814	19432596	9.686	7.143	intron	chr10	+	19432392	19479859	NM_172786	Il20ra	#	#	#
Ref8816	19438526	95.007	94.994	intron	chr10	+	19432392	19479859	NM_172786	Il20ra	#	#	#
Ref8823	19466929	97.752	96.491	intron	chr10	+	19432392	19479859	NM_172786	Il20ra	#	#	#
Ref8828	19483980	95.396	92.147	terminator	chr10	+	19432392	19479859	NM_172786	Il20ra	#	#	#
Ref8842	19499047	37.374	36.508	intergenic	chr10	#	#	#	#	#	#	#	#
Ref8848	19515126	48.052	50.298	intergenic	chr10	#	#	#	#	#	#	#	#
Ref8861	19524672	99.797	99.554	intergenic	chr10	#	#	#	#	#	#	#	#
Ref8863	19531586	61.019	62.758	intergenic	chr10	#	#	#	#	#	#	#	#
Ref8865	19533990	50.995	61.652	intergenic	chr10	#	#	#	#	#	#	#	#
Ref8869	19538632	12.744	18.803	intergenic	chr10	#	#	#	#	#	#	#	#
Ref8870	19538696	26.523	25.656	intergenic	chr10	#	#	#	#	#	#	#	#
Ref8871	19538755	15.185	23.28	intergenic	chr10	#	#	#	#	#	#	#	#
Ref8883	19555865	19.023	25.69	intergenic	chr10	#	#	#	#	#	#	#	#
Ref8890	19569246	9.814	26.667	exon	chr10	-	19567722	19571265	NM_029529	Slc35d3	#	#	shore
Ref8891	19569681	6.827	5.405	intron	chr10	-	19567722	19571265	NM_029529	Slc35d3	#	#	shore
Ref8892	19569803	3.5	7.971	intron	chr10	-	19567722	19571265	NM_029529	Slc35d3	#	#	shore
Ref8893	19569857	0	2.439	intron	chr10	-	19567722	19571265	NM_029529	Slc35d3	#	#	shore
Ref8894	19569896	0	16.667	intron	chr10	-	19567722	19571265	NM_029529	Slc35d3	#	#	shore
Ref8896	19569957	3.674	3.25	intron	chr10	-	19567722	19571265	NM_029529	Slc35d3	#	#	shore
Ref8897	19570035	7.923	10.577	intron	chr10	-	19567722	19571265	NM_029529	Slc35d3	#	#	shore
Ref8898	19570050	6.764	5.836	intron	chr10	-	19567722	19571265	NM_029529	Slc35d3	#	#	shore
Ref8899	19570133	3.907	8.029	intron	chr10	-	19567722	19571265	NM_029529	Slc35d3	#	#	shore
Ref8900	19570347	3.373	0	intron	chr10	-	19567722	19571265	NM_029529	Slc35d3	#	#	shore
Ref8901	19570438	9.728	8.616	exon	chr10	-	19567722	19571265	NM_029529	Slc35d3	#	#	shore
Ref8902	19570812	25.417	12.668	exon	chr10	-	19567722	19571265	NM_029529	Slc35d3	#	#	shore
Ref8904	19570922	4.529	8.088	exon	chr10	-	19567722	19571265	NM_029529	Slc35d3	#	#	shore
Ref8906	19570996	0	2.813	exon	chr10	-	19567722	19571265	NM_029529	Slc35d3	#	#	shore
Ref8907	19571034	3.226	1.786	exon	chr10	-	19567722	19571265	NM_029529	Slc35d3	#	#	shore
Ref8908	19571265	0	10.377	intergenic	chr10	#	#	#	#	#	#	#	shore
Ref8909	19571279	0	5.276	promotor	chr10	-	19567722	19571265	NM_029529	Slc35d3	#	#	shore
Ref8910	19571427	0	5.152	promotor	chr10	-	19567722	19571265	NM_029529	Slc35d3	#	#	shore
Ref8913	19572751	61.085	40.741	promotor	chr10	-	19567722	19571265	NM_029529	Slc35d3	#	#	shore
Ref8917	19588763	17.874	33.673	intron	chr10	-	19579895	19627480	NM_001161825	Pex7	#	#	#
Ref8932	19613221	69.75	79.888	intron	chr10	-	19579895	19627480	NM_001161825	Pex7	#	#	#
Ref8934	19615095	94.627	94.693	intron	chr10	-	19579895	19627480	NM_001161825	Pex7	#	#	#
Ref8937	19625964	74.497	71.586	intron	chr10	-	19579895	19627480	NM_001161825	Pex7	#	#	shore
Ref8938	19627243	21.512	15.615	intron	chr10	-	19579895	19627480	NM_001161825	Pex7	19627175	19627553	CpG:59
Ref8939	19627308	0	7.325	exon	chr10	-	19579895	19627480	NM_001161825	Pex7	19627175	19627553	CpG:59
Ref8940	19627349	3.198	6.577	exon	chr10	-	19579895	19627480	NM_001161825	Pex7	19627175	19627553	CpG:59
Ref8941	19627408	10.364	9.966	exon	chr10	-	19579895	19627480	NM_001161825	Pex7	19627175	19627553	CpG:59
Ref8942	19627477	5.233	11.765	exon	chr10	-	19579895	19627480	NM_001161825	Pex7	19627175	19627553	CpG:59
Ref8956	19653555	6.303	12.005	promotor	chr10	+	19654331	19862556	NM_008580	Map3k5	19653419	19654916	CpG:167
Ref8957	19653648	3.404	24.968	promotor	chr10	+	19654331	19862556	NM_008580	Map3k5	19653419	19654916	CpG:167
Ref8958	19653808	8.467	5.66	promotor	chr10	+	19654331	19862556	NM_008580	Map3k5	19653419	19654916	CpG:167
Ref8959	19653927	2.853	9.601	promotor	chr10	+	19654331	19862556	NM_008580	Map3k5	19653419	19654916	CpG:167
Ref8960	19653984	0	0	promotor	chr10	+	19654331	19862556	NM_008580	Map3k5	19653419	19654916	CpG:167
Ref8961	19654008	8.981	4.255	promotor	chr10	+	19654331	19862556	NM_008580	Map3k5	19653419	19654916	CpG:167
Ref8962	19654064	8.371	7.534	promotor	chr10	+	19654331	19862556	NM_008580	Map3k5	19653419	19654916	CpG:167
Ref8963	19654140	7.203	7.285	promotor	chr10	+	19654331	19862556	NM_008580	Map3k5	19653419	19654916	CpG:167
Ref8964	19654224	0	5.093	promotor	chr10	+	19654331	19862556	NM_008580	Map3k5	19653419	19654916	CpG:167
Ref8965	19654242	7.757	0	promotor	chr10	+	19654331	19862556	NM_008580	Map3k5	19653419	19654916	CpG:167
Ref8966	19654316	4.474	0	promotor	chr10	+	19654331	19862556	NM_008580	Map3k5	19653419	19654916	CpG:167
Ref8967	19654335	0	0	exon	chr10	+	19654331	19862556	NM_008580	Map3k5	19653419	19654916	CpG:167
Ref8968	19654378	4.762	4.255	exon	chr10	+	19654331	19862556	NM_008580	Map3k5	19653419	19654916	CpG:167
Ref8970	19654426	3.283	1.978	exon	chr10	+	19654331	19862556	NM_008580	Map3k5	19653419	19654916	CpG:167
Ref8971	19654485	5.632	9.218	exon	chr10	+	19654331	19862556	NM_008580	Map3k5	19653419	19654916	CpG:167
Ref8972	19654502	5.808	13.924	exon	chr10	+	19654331	19862556	NM_008580	Map3k5	19653419	19654916	CpG:167
Ref8973	19654584	6.198	6.528	exon	chr10	+	19654331	19862556	NM_008580	Map3k5	19653419	19654916	CpG:167
Ref8974	19654621	4.079	2.494	exon	chr10	+	19654331	19862556	NM_008580	Map3k5	19653419	19654916	CpG:167
Ref8977	19654697	6.764	7.534	exon	chr10	+	19654331	19862556	NM_008580	Map3k5	19653419	19654916	CpG:167
Ref8978	19654915	20.024	20.964	intron	chr10	+	19654331	19862556	NM_008580	Map3k5	19653419	19654916	CpG:167
Ref8979	19655054	26.683	12.548	intron	chr10	+	19654331	19862556	NM_008580	Map3k5	#	#	shore
Ref8983	19657633	97.841	97.445	intron	chr10	+	19654331	19862556	NM_008580	Map3k5	#	#	#
Ref8987	19659624	72.651	68.75	intron	chr10	+	19654331	19862556	NM_008580	Map3k5	#	#	#
Ref8991	19676492	75.739	66.615	intron	chr10	+	19654331	19862556	NM_008580	Map3k5	#	#	#
Ref8996	19685049	52.857	49.162	intron	chr10	+	19654331	19862556	NM_008580	Map3k5	#	#	#
Ref9000	19689572	61.588	55.882	intron	chr10	+	19654331	19862556	NM_008580	Map3k5	#	#	#
Ref9002	19690014	67.742	73.719	intron	chr10	+	19654331	19862556	NM_008580	Map3k5	#	#	#
Ref9027	19719137	93.36	89.431	intron	chr10	+	19654331	19862556	NM_008580	Map3k5	#	#	#
Ref9032	19725522	43.787	29.389	intron	chr10	+	19654331	19862556	NM_008580	Map3k5	#	#	#
Ref9033	19726192	40.532	42.308	intron	chr10	+	19654331	19862556	NM_008580	Map3k5	#	#	#
Ref9059	19743422	77.406	79.381	exon	chr10	+	19654331	19862556	NM_008580	Map3k5	#	#	#
Ref9068	19751540	95.104	94.955	intron	chr10	+	19654331	19862556	NM_008580	Map3k5	#	#	#
Ref9072	19760101	42.529	42.047	intron	chr10	+	19654331	19862556	NM_008580	Map3k5	#	#	#
Ref9073	19762044	88.38	86.614	intron	chr10	+	19654331	19862556	NM_008580	Map3k5	#	#	#
Ref9080	19773944	98.863	96.622	intron	chr10	+	19654331	19862556	NM_008580	Map3k5	#	#	#
Ref9117	19832065	89.003	90.281	intron	chr10	+	19654331	19862556	NM_008580	Map3k5	#	#	#
Ref9118	19832887	96.104	97.831	intron	chr10	+	19654331	19862556	NM_008580	Map3k5	#	#	#
Ref9121	19834211	97.303	99.222	intron	chr10	+	19654331	19862556	NM_008580	Map3k5	#	#	#
Ref9122	19836953	59.358	46.517	intron	chr10	+	19654331	19862556	NM_008580	Map3k5	#	#	#
Ref9127	19843567	48.052	27.673	intron	chr10	+	19654331	19862556	NM_008580	Map3k5	#	#	#
Ref9134	19849895	83.734	73.592	intron	chr10	+	19654331	19862556	NM_008580	Map3k5	#	#	#
Ref9153	19867762	73.936	75.092	promotor	chr10	+	19868725	20001396	NM_008635	Mtap7	#	#	shore
Ref9156	19868331	10.082	2.386	promotor	chr10	+	19868725	20001396	NM_008635	Mtap7	19868239	19869155	CpG:106
Ref9157	19868386	0	6.433	promotor	chr10	+	19868725	20001396	NM_008635	Mtap7	19868239	19869155	CpG:106
Ref9158	19868521	3.949	7.857	promotor	chr10	+	19868725	20001396	NM_008635	Mtap7	19868239	19869155	CpG:106
Ref9159	19868664	10.663	18.355	promotor	chr10	+	19868725	20001396	NM_008635	Mtap7	19868239	19869155	CpG:106
Ref9160	19868743	9.814	8.088	exon	chr10	+	19868725	20001396	NM_008635	Mtap7	19868239	19869155	CpG:106
Ref9161	19868757	0	0	exon	chr10	+	19868725	20001396	NM_008635	Mtap7	19868239	19869155	CpG:106
Ref9162	19868800	14.879	11.29	exon	chr10	+	19868725	20001396	NM_008635	Mtap7	19868239	19869155	CpG:106
Ref9163	19868901	7.703	1.703	intron	chr10	+	19868725	20001396	NM_008635	Mtap7	19868239	19869155	CpG:106
Ref9164	19868954	8.403	5.405	intron	chr10	+	19868725	20001396	NM_008635	Mtap7	19868239	19869155	CpG:106
Ref9165	19869082	8.467	1.592	intron	chr10	+	19868725	20001396	NM_008635	Mtap7	19868239	19869155	CpG:106
Ref9166	19869135	0	9.348	intron	chr10	+	19868725	20001396	NM_008635	Mtap7	19868239	19869155	CpG:106
Ref9168	19869247	8.371	7.051	intron	chr10	+	19868725	20001396	NM_008635	Mtap7	#	#	shore
Ref9171	19869372	4.987	11.311	intron	chr10	+	19868725	20001396	NM_008635	Mtap7	#	#	shore
Ref9172	19869411	12.458	4.472	intron	chr10	+	19868725	20001396	NM_008635	Mtap7	#	#	shore
Ref9173	19869528	4.953	13.824	intron	chr10	+	19868725	20001396	NM_008635	Mtap7	#	#	shore
Ref9182	19876282	33.333	42.308	intron	chr10	+	19868725	20001396	NM_008635	Mtap7	#	#	#
Ref9185	19886782	87.402	85.325	intron	chr10	+	19868725	20001396	NM_008635	Mtap7	#	#	#
Ref9189	19889937	22.665	22.487	intron	chr10	+	19868725	20001396	NM_008635	Mtap7	#	#	#
Ref9190	19891158	34.288	31.957	intron	chr10	+	19868725	20001396	NM_008635	Mtap7	#	#	#
Ref9197	19902057	45.122	34.109	intron	chr10	+	19868725	20001396	NM_008635	Mtap7	#	#	#
Ref9205	19906615	76.289	91.228	intron	chr10	+	19868725	20001396	NM_008635	Mtap7	#	#	#
Ref9214	19922190	64.912	45.75	intron	chr10	+	19868725	20001396	NM_008635	Mtap7	#	#	#
Ref9228	19940715	74.124	68.158	intron	chr10	+	19868725	20001396	NM_008635	Mtap7	#	#	#
Ref9232	19945664	68.098	50.108	intron	chr10	+	19868725	20001396	NM_008635	Mtap7	#	#	#
Ref9233	19947599	26.366	31.715	intron	chr10	+	19868725	20001396	NM_008635	Mtap7	#	#	#
Ref9234	19947676	35.691	38.069	intron	chr10	+	19868725	20001396	NM_008635	Mtap7	#	#	#
Ref9235	19947769	76.401	72.399	intron	chr10	+	19868725	20001396	NM_008635	Mtap7	#	#	#
Ref9240	19960114	86.945	89.583	intron	chr10	+	19868725	20001396	NM_008635	Mtap7	#	#	#
Ref9241	19960981	22.156	21.569	intron	chr10	+	19868725	20001396	NM_008635	Mtap7	#	#	#
Ref9244	19961735	64.318	48.025	intron	chr10	+	19868725	20001396	NM_008635	Mtap7	#	#	#
Ref9245	19964868	60.656	64.012	intron	chr10	+	19868725	20001396	NM_008635	Mtap7	#	#	#
Ref9246	19965117	54.77	48.645	exon	chr10	+	19868725	20001396	NM_008635	Mtap7	#	#	#
Ref9247	19965321	64.286	55.575	intron	chr10	+	19868725	20001396	NM_008635	Mtap7	#	#	#
Ref9249	19970524	80.705	80.769	intron	chr10	+	19868725	20001396	NM_008635	Mtap7	#	#	#
Ref9262	19984604	75.51	86.842	intron	chr10	+	19868725	20001396	NM_008635	Mtap7	#	#	#
Ref9265	19986591	76.598	82.436	exon	chr10	+	19868725	20001396	NM_008635	Mtap7	#	#	#
Ref9266	19986639	76.289	70.12	exon	chr10	+	19868725	20001396	NM_008635	Mtap7	#	#	#
Ref9268	19986992	44.384	37.768	exon	chr10	+	19868725	20001396	NM_008635	Mtap7	#	#	#
Ref9269	19987047	68.005	73.146	exon	chr10	+	19868725	20001396	NM_008635	Mtap7	#	#	#
Ref9270	19987217	74.747	46.262	intron	chr10	+	19868725	20001396	NM_008635	Mtap7	#	#	#
Ref9271	19989220	85.442	74.053	exon	chr10	+	19868725	20001396	NM_008635	Mtap7	#	#	#
Ref9275	19991203	97.904	98.214	intron	chr10	+	19868725	20001396	NM_008635	Mtap7	#	#	#
Ref9278	19993509	77.293	61.005	intron	chr10	+	19868725	20001396	NM_008635	Mtap7	#	#	#
Ref9279	19993606	75.382	49.187	exon	chr10	+	19868725	20001396	NM_008635	Mtap7	#	#	#
Ref9280	19993714	73.732	72.368	intron	chr10	+	19868725	20001396	NM_008635	Mtap7	#	#	#
Ref9288	20010454	5.997	17.098	intergenic	chr10	#	#	#	#	#	#	#	#
Ref9298	20026471	91.584	81.695	intergenic	chr10	#	#	#	#	#	#	#	#
Ref9302	20031710	0	8.24	promotor	chr10	+	20032274	20062307	NM_153787	Bclaf1	#	#	shore
Ref9305	20031822	21.829	8.56	promotor	chr10	+	20032274	20062307	NM_153787	Bclaf1	20031752	20032959	CpG:132
Ref9306	20031912	8.096	8.478	promotor	chr10	+	20032274	20062307	NM_153787	Bclaf1	20031752	20032959	CpG:132
Ref9307	20031944	4.268	10	promotor	chr10	+	20032274	20062307	NM_153787	Bclaf1	20031752	20032959	CpG:132
Ref9308	20032152	6.096	21.359	promotor	chr10	+	20032274	20062307	NM_153787	Bclaf1	20031752	20032959	CpG:132
Ref9309	20032586	21.637	5.405	intron	chr10	+	20032274	20062307	NM_153787	Bclaf1	20031752	20032959	CpG:132
Ref9310	20032624	5.308	2.644	intron	chr10	+	20032274	20062307	NM_153787	Bclaf1	20031752	20032959	CpG:132
Ref9313	20032735	5.901	12.884	intron	chr10	+	20032274	20062307	NM_153787	Bclaf1	20031752	20032959	CpG:132
Ref9317	20035518	68.338	48.529	intron	chr10	+	20032274	20062307	NM_153787	Bclaf1	#	#	#
Ref9327	20058286	99.389	97.482	intron	chr10	+	20032274	20062307	NM_153787	Bclaf1	#	#	#
Ref9330	20067546	7.598	3.986	promotor	chr10	+	20067624	20081475	NM_027930	Fam54a	20067477	20067844	CpG:50
Ref9332	20067592	0	0	promotor	chr10	+	20067624	20081475	NM_027930	Fam54a	20067477	20067844	CpG:50
Ref9335	20067697	0	0	exon	chr10	+	20067624	20081475	NM_027930	Fam54a	20067477	20067844	CpG:50
Ref9336	20067764	5.089	9.382	intron	chr10	+	20067624	20081475	NM_027930	Fam54a	20067477	20067844	CpG:50
Ref9337	20067775	0	14.474	intron	chr10	+	20067624	20081475	NM_027930	Fam54a	20067477	20067844	CpG:50
Ref9381	20140264	87.709	79.924	intron	chr10	-	20117809	20444874	NM_013875	Pde7b	#	#	#
Ref9397	20165907	98.23	93.256	intron	chr10	-	20117809	20444874	NM_013875	Pde7b	#	#	#
Ref9412	20206585	48.052	49.359	intron	chr10	-	20117809	20444874	NM_013875	Pde7b	#	#	#
Ref9415	20212123	48.052	51.505	intron	chr10	-	20117809	20444874	NM_013875	Pde7b	#	#	#
Ref9416	20212418	36.022	41.121	intron	chr10	-	20117809	20444874	NM_013875	Pde7b	#	#	#
Ref9425	20228026	60.971	65.517	intron	chr10	-	20117809	20444874	NM_013875	Pde7b	#	#	#
Ref9433	20236805	95.907	93.135	intron	chr10	-	20117809	20444874	NM_013875	Pde7b	#	#	#
Ref9434	20237558	67.273	56.674	intron	chr10	-	20117809	20444874	NM_013875	Pde7b	#	#	#
Ref9439	20239443	66.203	44	intron	chr10	-	20117809	20444874	NM_013875	Pde7b	#	#	#
Ref9445	20262483	97.559	98.282	intron	chr10	-	20117809	20444874	NM_013875	Pde7b	#	#	#
Ref9449	20267664	64.912	61.735	intron	chr10	-	20117809	20444874	NM_013875	Pde7b	#	#	#
Ref9450	20267839	18.572	13.843	intron	chr10	-	20117809	20444874	NM_013875	Pde7b	#	#	#
Ref9451	20268054	18.647	5.648	intron	chr10	-	20117809	20444874	NM_013875	Pde7b	#	#	#
Ref9452	20268653	58.115	48.3	intron	chr10	-	20117809	20444874	NM_013875	Pde7b	#	#	#
Ref9453	20268843	61.085	58.333	intron	chr10	-	20117809	20444874	NM_013875	Pde7b	#	#	#
Ref9484	20345965	93.671	91.37	intron	chr10	-	20117809	20444874	NM_013875	Pde7b	#	#	#
Ref9490	20352066	57.234	45.833	intron	chr10	-	20117809	20444874	NM_013875	Pde7b	#	#	#
Ref9492	20355400	93.434	85.591	intron	chr10	-	20117809	20444874	NM_013875	Pde7b	#	#	#
Ref9493	20361636	90.984	88.075	intron	chr10	-	20117809	20444874	NM_013875	Pde7b	#	#	#
Ref9514	20414866	98.5	99.569	intron	chr10	-	20117809	20444874	NM_013875	Pde7b	#	#	#
Ref9521	20420558	51.665	53.54	intron	chr10	-	20117809	20444874	NM_013875	Pde7b	#	#	#
Ref9528	20444381	64.912	44.444	intron	chr10	-	20117809	20444874	NM_013875	Pde7b	#	#	#
Ref9529	20444858	8.598	8.397	exon	chr10	-	20117809	20444874	NM_013875	Pde7b	#	#	#
Ref9530	20444907	0	7.942	promotor	chr10	-	20117809	20444874	NM_013875	Pde7b	#	#	#
Ref9533	20453257	99.44	98.84	intergenic	chr10	#	#	#	#	#	#	#	#
Ref9548	20496915	33.945	40.878	intergenic	chr10	#	#	#	#	#	#	#	#
Ref9575	20572547	96.445	94.337	intergenic	chr10	#	#	#	#	#	#	#	#
Ref9591	20606452	96.283	94.57	intergenic	chr10	#	#	#	#	#	#	#	#
Ref9603	20635579	68.098	60.756	intergenic	chr10	#	#	#	#	#	#	#	#
Ref9610	20651192	73.001	69.499	intergenic	chr10	#	#	#	#	#	#	#	#
Ref9620	20671847	5.308	2.582	promotor	chr10	+	20672352	20800235	NM_026203	Ahi1	#	#	shore
Ref9621	20671883	10.174	14.798	promotor	chr10	+	20672352	20800235	NM_026203	Ahi1	#	#	shore
Ref9622	20672223	0	16.058	promotor	chr10	+	20672352	20800235	NM_026203	Ahi1	20672222	20672764	CpG:69
Ref9624	20672268	4.701	0	promotor	chr10	+	20672352	20800235	NM_026203	Ahi1	20672222	20672764	CpG:69
Ref9629	20672479	3.226	7.19	exon	chr10	+	20672352	20800235	NM_026203	Ahi1	20672222	20672764	CpG:69
Ref9630	20672540	0	4.441	exon	chr10	+	20672352	20800235	NM_026203	Ahi1	20672222	20672764	CpG:69
Ref9636	20672714	3.468	6.78	intron	chr10	+	20672352	20800235	NM_026203	Ahi1	20672222	20672764	CpG:69
Ref9643	20686220	25.517	21.927	intron	chr10	+	20672352	20800235	NM_026203	Ahi1	#	#	#
Ref9649	20692929	43.787	26.036	intron	chr10	+	20672352	20800235	NM_026203	Ahi1	#	#	#
Ref9679	20729845	94.182	84.412	intron	chr10	+	20672352	20800235	NM_026203	Ahi1	#	#	#
Ref9682	20740723	46.25	47.531	intron	chr10	+	20672352	20800235	NM_026203	Ahi1	#	#	#
Ref9684	20745961	45.585	37.5	intron	chr10	+	20672352	20800235	NM_026203	Ahi1	#	#	#
Ref9687	20748214	21.893	25	intron	chr10	+	20672352	20800235	NM_026203	Ahi1	#	#	#
Ref9692	20775173	41.658	37.388	intron	chr10	+	20672352	20800235	NM_026203	Ahi1	#	#	#
Ref9693	20775293	26.056	38.409	intron	chr10	+	20672352	20800235	NM_026203	Ahi1	#	#	#
Ref9698	20783044	70.858	34.783	intron	chr10	+	20672352	20800235	NM_026203	Ahi1	#	#	#
Ref9699	20783590	27.509	17.399	intron	chr10	+	20672352	20800235	NM_026203	Ahi1	#	#	#
Ref9700	20783635	36.573	37.117	intron	chr10	+	20672352	20800235	NM_026203	Ahi1	#	#	#
Ref9713	20803145	36.275	47.143	terminator	chr10	+	20672352	20800235	NM_026203	Ahi1	#	#	#
Ref9718	20812831	19.786	9.483	intergenic	chr10	#	#	#	#	#	#	#	#
Ref9719	20812865	32.314	32.432	intergenic	chr10	#	#	#	#	#	#	#	#
Ref9720	20815556	66.368	34.375	intergenic	chr10	#	#	#	#	#	#	#	#
Ref9723	20818473	89.713	73.459	intergenic	chr10	#	#	#	#	#	#	#	#
Ref9726	20820510	48.601	38.386	intergenic	chr10	#	#	#	#	#	#	#	#
Ref9728	20829728	6.198	11.168	intergenic	chr10	#	#	#	#	#	#	#	#
Ref9731	20835833	96.595	87.821	intergenic	chr10	#	#	#	#	#	#	#	#
Ref9734	20841936	98.404	99.052	terminator	chr10	-	20844735	20880790	NM_010848	Myb	#	#	#
Ref9758	20877777	71.845	63.989	intron	chr10	-	20844735	20880790	NM_010848	Myb	#	#	shore
Ref9759	20878595	20.904	21.836	intron	chr10	-	20844735	20880790	NM_010848	Myb	#	#	shore
Ref9760	20878702	15.835	14.163	intron	chr10	-	20844735	20880790	NM_010848	Myb	#	#	shore
Ref9761	20878827	3.674	3.595	intron	chr10	-	20844735	20880790	NM_010848	Myb	20878782	20881122	CpG:164
Ref9762	20878888	18.942	7.333	intron	chr10	-	20844735	20880790	NM_010848	Myb	20878782	20881122	CpG:164
Ref9763	20879113	11.599	16.746	intron	chr10	-	20844735	20880790	NM_010848	Myb	20878782	20881122	CpG:164
Ref9764	20879599	0	1.757	intron	chr10	-	20844735	20880790	NM_010848	Myb	20878782	20881122	CpG:164
Ref9765	20879704	3.373	12.958	intron	chr10	-	20844735	20880790	NM_010848	Myb	20878782	20881122	CpG:164
Ref9766	20879735	0	8.088	intron	chr10	-	20844735	20880790	NM_010848	Myb	20878782	20881122	CpG:164
Ref9767	20879828	3.04	8.029	intron	chr10	-	20844735	20880790	NM_010848	Myb	20878782	20881122	CpG:164
Ref9768	20880047	0	7.801	intron	chr10	-	20844735	20880790	NM_010848	Myb	20878782	20881122	CpG:164
Ref9769	20880442	15.722	10.239	intron	chr10	-	20844735	20880790	NM_010848	Myb	20878782	20881122	CpG:164
Ref9774	20880614	5.854	9.692	exon	chr10	-	20844735	20880790	NM_010848	Myb	20878782	20881122	CpG:164
Ref9776	20880657	22.156	13.793	exon	chr10	-	20844735	20880790	NM_010848	Myb	20878782	20881122	CpG:164
Ref9777	20880930	32.902	32.3	promotor	chr10	-	20844735	20880790	NM_010848	Myb	20878782	20881122	CpG:164
Ref9783	20881095	11.672	18.966	promotor	chr10	-	20844735	20880790	NM_010848	Myb	20878782	20881122	CpG:164
Ref9784	20881206	15.395	5.093	promotor	chr10	-	20844735	20880790	NM_010848	Myb	#	#	shore
Ref9787	20881488	21.305	10.217	promotor	chr10	-	20844735	20880790	NM_010848	Myb	#	#	shore
Ref9796	20898443	84.365	85.9	intergenic	chr10	#	#	#	#	#	#	#	#
Ref9801	20908587	40.386	37.337	intergenic	chr10	#	#	#	#	#	#	#	#
Ref9802	20908795	32.743	13.306	intergenic	chr10	#	#	#	#	#	#	#	#
Ref9803	20908973	5.233	29.916	intergenic	chr10	#	#	#	#	#	#	#	#
Ref9806	20912485	76.318	80.636	intergenic	chr10	#	#	#	#	#	#	#	#
Ref9809	20916649	77.293	80.047	intergenic	chr10	#	#	#	#	#	#	#	#
Ref9812	20920849	69.197	54.139	intergenic	chr10	#	#	#	#	#	#	#	#
Ref9814	20924992	98.886	96.792	intergenic	chr10	#	#	#	#	#	#	#	#
Ref9837	20972108	19.44	25.176	intergenic	chr10	#	#	#	#	#	#	#	#
Ref9838	20972204	29.6	19.643	intergenic	chr10	#	#	#	#	#	#	#	#
Ref9843	20980266	99.416	94.246	intergenic	chr10	#	#	#	#	#	#	#	#
Ref9849	20995034	96.104	95.119	intergenic	chr10	#	#	#	#	#	#	#	#
Ref9860	21010539	91.051	87.5	intergenic	chr10	#	#	#	#	#	#	#	#
Ref9865	21015602	6.303	8.505	promotor	chr10	+	21015784	21031004	NM_001145209	Hbs1l	#	#	shore
Ref9866	21015741	8.156	16.005	promotor	chr10	+	21015784	21031004	NM_001145209	Hbs1l	21015720	21016453	CpG:77
Ref9869	21016002	5.808	3.005	intron	chr10	+	21015784	21031004	NM_001145209	Hbs1l	21015720	21016453	CpG:77
Ref9870	21016073	5.719	8.088	intron	chr10	+	21015784	21031004	NM_001145209	Hbs1l	21015720	21016453	CpG:77
Ref9871	21016148	18.167	13.924	intron	chr10	+	21015784	21031004	NM_001145209	Hbs1l	21015720	21016453	CpG:77
Ref9873	21016200	7.157	3.78	intron	chr10	+	21015784	21031004	NM_001145209	Hbs1l	21015720	21016453	CpG:77
Ref9874	21016405	8.981	11.29	intron	chr10	+	21015784	21031004	NM_001145209	Hbs1l	21015720	21016453	CpG:77
Ref9884	21040504	61.985	58.472	intron	chr10	+	21015784	21088695	NM_019702	Hbs1l	#	#	#
Ref9899	21062635	92.107	87.03	intron	chr10	+	21015784	21088695	NM_019702	Hbs1l	#	#	#
Ref9907	21073649	89.836	86.301	intron	chr10	+	21015784	21088695	NM_019702	Hbs1l	#	#	#
Ref9914	21086404	68.944	71.457	intron	chr10	+	21015784	21088695	NM_019702	Hbs1l	#	#	#
Ref9918	21092139	94.729	96.536	promotor	chr10	+	21097105	21116384	NM_178713	Aldh8a1	#	#	#
Ref9926	21095508	75.914	69.231	promotor	chr10	+	21097105	21116384	NM_178713	Aldh8a1	#	#	#
Ref9928	21098282	94.021	90.909	intron	chr10	+	21097105	21116384	NM_178713	Aldh8a1	#	#	#
Ref9929	21099301	47.216	30.741	intron	chr10	+	21097105	21116384	NM_178713	Aldh8a1	#	#	#
Ref9932	21101770	73.51	66.165	intron	chr10	+	21097105	21116384	NM_178713	Aldh8a1	#	#	#
Ref9933	21102154	89.347	85.816	exon	chr10	+	21097105	21116384	NM_178713	Aldh8a1	#	#	#
Ref9934	21102242	90.411	89.014	exon	chr10	+	21097105	21116384	NM_178713	Aldh8a1	#	#	#
Ref9949	21116680	94.499	95.387	terminator	chr10	+	21097105	21116384	NM_178713	Aldh8a1	#	#	#
Ref9950	21119624	91.002	79.56	terminator	chr10	+	21097105	21116384	NM_178713	Aldh8a1	#	#	#
Ref9951	21121186	62.712	47.531	terminator	chr10	+	21097105	21116384	NM_178713	Aldh8a1	#	#	#
Ref9956	21130890	54.146	45.205	intergenic	chr10	#	#	#	#	#	#	#	#
Ref9957	21131759	85.825	79.67	intergenic	chr10	#	#	#	#	#	#	#	#
Ref9971	21146510	71.559	68.75	intergenic	chr10	#	#	#	#	#	#	#	#
Ref9972	21147982	76.58	68.323	intergenic	chr10	#	#	#	#	#	#	#	#
Ref9975	21154154	99.766	99.449	intergenic	chr10	#	#	#	#	#	#	#	#
Ref9983	21165605	59.677	63.031	intergenic	chr10	#	#	#	#	#	#	#	#
Ref9986	21174708	73.51	75.092	intergenic	chr10	#	#	#	#	#	#	#	#
Ref9995	21186012	75.914	72.222	intergenic	chr10	#	#	#	#	#	#	#	#
Ref9996	21189285	95.801	95.652	intergenic	chr10	#	#	#	#	#	#	#	#
Ref9997	21190678	65.517	51.318	intergenic	chr10	#	#	#	#	#	#	#	#
Ref9998	21190723	49.567	43.35	intergenic	chr10	#	#	#	#	#	#	#	#
Ref10014	21212259	79.191	79.518	intergenic	chr10	#	#	#	#	#	#	#	#
Ref10016	21214322	20.904	28.571	intergenic	chr10	#	#	#	#	#	#	#	#
Ref10038	21265379	69.159	49.438	intergenic	chr10	#	#	#	#	#	#	#	#
Ref10044	21275784	95.212	89.399	intergenic	chr10	#	#	#	#	#	#	#	#
Ref10051	21279765	67.742	68.105	intergenic	chr10	#	#	#	#	#	#	#	#
Ref10056	21312523	99.483	99.105	promotor	chr10	+	21312950	21342181	NR_027968	1700020N01Rik	#	#	#
Ref10059	21318563	81.104	81.481	intron	chr10	+	21312950	21342181	NR_027968	1700020N01Rik	#	#	#
Ref10064	21323325	94.773	95.376	intron	chr10	+	21312950	21342181	NR_027968	1700020N01Rik	#	#	#
Ref10065	21324368	74.899	75.49	intron	chr10	+	21312950	21342181	NR_027968	1700020N01Rik	#	#	#
Ref10066	21325512	77.293	72.41	intron	chr10	+	21312950	21342181	NR_027968	1700020N01Rik	#	#	#
Ref10067	21328248	99.191	98.077	intron	chr10	+	21312950	21342181	NR_027968	1700020N01Rik	#	#	#
Ref10076	21355912	87.402	70.513	intergenic	chr10	#	#	#	#	#	#	#	#
Ref10101	21379326	82.788	60.302	intergenic	chr10	#	#	#	#	#	#	#	#
Ref10111	21399280	69.665	56.204	intergenic	chr10	#	#	#	#	#	#	#	#
Ref10121	21415246	48.684	33.806	intergenic	chr10	#	#	#	#	#	#	#	#
Ref10124	21421741	73.732	55.307	intergenic	chr10	#	#	#	#	#	#	#	#
Ref10128	21426091	76.504	81.115	intergenic	chr10	#	#	#	#	#	#	#	#
Ref10141	21437963	44.732	39.64	intergenic	chr10	#	#	#	#	#	#	#	#
Ref10175	21474967	65.736	65.596	intergenic	chr10	#	#	#	#	#	#	#	#
Ref10178	21475705	66.467	44.969	intergenic	chr10	#	#	#	#	#	#	#	#
Ref10187	21496432	48.052	39.024	intergenic	chr10	#	#	#	#	#	#	#	#
Ref10192	21509136	63.206	49.602	intergenic	chr10	#	#	#	#	#	#	#	#
Ref10193	21510215	45.122	43.231	intergenic	chr10	#	#	#	#	#	#	#	#
Ref10208	21544495	85.152	73.881	intergenic	chr10	#	#	#	#	#	#	#	#
Ref10213	21546820	49.271	43.709	intergenic	chr10	#	#	#	#	#	#	#	#
Ref10214	21548283	88.869	81.73	intergenic	chr10	#	#	#	#	#	#	#	#
Ref10215	21549116	69.159	39.086	intergenic	chr10	#	#	#	#	#	#	#	#
Ref10221	21555037	72.145	60.053	intergenic	chr10	#	#	#	#	#	#	#	#
Ref10238	21573755	62.6	76.223	intergenic	chr10	#	#	#	#	#	#	#	#
Ref10241	21576648	63.519	62.803	intergenic	chr10	#	#	#	#	#	#	#	#
Ref10242	21577736	62.963	55.115	intergenic	chr10	#	#	#	#	#	#	#	#
Ref10250	21588640	61.588	65.476	intergenic	chr10	#	#	#	#	#	#	#	#
Ref10261	21601936	0	14.239	promotor	chr10	+	21601989	21719708	NM_001161845	Sgk1	#	#	shore
Ref10262	21602081	8.403	13.75	exon	chr10	+	21601989	21719708	NM_001161845	Sgk1	21602055	21602375	CpG:25
Ref10264	21602184	94.148	80.791	exon	chr10	+	21601989	21719708	NM_001161845	Sgk1	21602055	21602375	CpG:25
Ref10265	21602400	5.997	6.34	exon	chr10	+	21601989	21719708	NM_001161845	Sgk1	#	#	shore
Ref10267	21603499	7.371	27.065	intron	chr10	+	21601989	21719708	NM_001161845	Sgk1	#	#	shore
Ref10276	21622475	65.589	52.381	intron	chr10	+	21601989	21719708	NM_001161845	Sgk1	#	#	#
Ref10290	21638428	86.195	73.684	intron	chr10	+	21601989	21719708	NM_001161845	Sgk1	#	#	#
Ref10298	21643429	39.248	33.962	intron	chr10	+	21601989	21719708	NM_001161845	Sgk1	#	#	#
Ref10301	21647998	95.801	94.702	intron	chr10	+	21601989	21719708	NM_001161845	Sgk1	#	#	#
Ref10317	21683041	39.678	33.025	intron	chr10	+	21601989	21719708	NM_001161845	Sgk1	#	#	#
Ref10327	21695362	86.511	71.429	intron	chr10	+	21601989	21719708	NM_001161845	Sgk1	#	#	#
Ref10335	21711163	14.033	19.82	intron	chr10	+	21601989	21719708	NM_001161845	Sgk1	#	#	#
Ref10336	21711415	12.781	13.396	intron	chr10	+	21601989	21719708	NM_001161845	Sgk1	#	#	#
Ref10337	21711546	33.333	24.242	intron	chr10	+	21601989	21719708	NM_001161845	Sgk1	#	#	#
Ref10339	21712418	27.407	16.667	intron	chr10	+	21601989	21719708	NM_001161845	Sgk1	#	#	shore
Ref10340	21712962	0	16.667	intron	chr10	+	21601989	21719708	NM_001161845	Sgk1	#	#	shore
Ref10341	21712979	5.308	11	intron	chr10	+	21601989	21719708	NM_001161845	Sgk1	#	#	shore
Ref10342	21713098	14.683	17.188	intron	chr10	+	21601989	21719708	NM_001161845	Sgk1	#	#	shore
Ref10345	21713785	4.219	5.861	intron	chr10	+	21601989	21719708	NM_001161845	Sgk1	21713713	21714719	CpG:94
Ref10346	21713830	2.944	6.471	intron	chr10	+	21601989	21719708	NM_001161845	Sgk1	21713713	21714719	CpG:94
Ref10347	21713921	7.923	12.088	intron	chr10	+	21601989	21719708	NM_001161845	Sgk1	21713713	21714719	CpG:94
Ref10348	21714003	8.467	11.282	intron	chr10	+	21601989	21719708	NM_001161845	Sgk1	21713713	21714719	CpG:94
Ref10349	21714076	11.145	17.91	intron	chr10	+	21601989	21719708	NM_001161845	Sgk1	21713713	21714719	CpG:94
Ref10350	21714199	0	18.539	intron	chr10	+	21601989	21719708	NM_001161845	Sgk1	21713713	21714719	CpG:94
Ref10351	21714230	28.03	8.907	intron	chr10	+	21601989	21719708	NM_001161845	Sgk1	21713713	21714719	CpG:94
Ref10352	21714433	3.674	9.348	intron	chr10	+	21601989	21719708	NM_001161845	Sgk1	21713713	21714719	CpG:94
Ref10356	21714542	0	0	intron	chr10	+	21601989	21719708	NM_001161845	Sgk1	21713713	21714719	CpG:94
Ref10357	21714651	6.764	7.534	intron	chr10	+	21601989	21719708	NM_001161845	Sgk1	21713713	21714719	CpG:94
Ref10362	21715937	35.528	27.083	intron	chr10	+	21601989	21719708	NM_001161845	Sgk1	#	#	shore
Ref10363	21716931	82.788	70.12	intron	chr10	+	21601989	21719708	NM_001161845	Sgk1	#	#	#
Ref10364	21717187	83.422	76.551	exon	chr10	+	21601989	21719708	NM_001161845	Sgk1	#	#	#
Ref10367	21718515	81.703	69.352	exon	chr10	+	21601989	21719708	NM_001161845	Sgk1	#	#	#
Ref10368	21718641	51.066	49.788	exon	chr10	+	21601989	21719708	NM_001161845	Sgk1	#	#	#
Ref10369	21718768	64.912	59.163	exon	chr10	+	21601989	21719708	NM_001161845	Sgk1	#	#	#
Ref10374	21730145	0	12.668	intergenic	chr10	#	#	#	#	#	#	#	#
Ref10399	21778098	52.607	38.338	intergenic	chr10	#	#	#	#	#	#	#	shore
Ref10402	21778341	22.156	32.181	intergenic	chr10	#	#	#	#	#	21778171	21778635	CpG:33
Ref10403	21778508	14.98	14.103	intergenic	chr10	#	#	#	#	#	21778171	21778635	CpG:33
Ref10404	21778609	5.308	10.138	intergenic	chr10	#	#	#	#	#	21778171	21778635	CpG:33
Ref10451	21860684	3.226	11.374	intergenic	chr10	#	#	#	#	#	#	#	#
Ref10452	21860751	0	7.143	intergenic	chr10	#	#	#	#	#	#	#	#
Ref10453	21860865	28.183	16.314	intergenic	chr10	#	#	#	#	#	#	#	#
Ref10454	21860890	10.819	15.493	intergenic	chr10	#	#	#	#	#	#	#	#
Ref10455	21862401	85.458	81.064	intergenic	chr10	#	#	#	#	#	#	#	#
Ref10456	21862580	97.73	97.144	intergenic	chr10	#	#	#	#	#	#	#	#
Ref10465	21868539	13.945	18.644	intergenic	chr10	#	#	#	#	#	21868338	21871497	CpG:221
Ref10466	21868579	0	0	intergenic	chr10	#	#	#	#	#	21868338	21871497	CpG:221
Ref10467	21868619	3.373	8.015	intergenic	chr10	#	#	#	#	#	21868338	21871497	CpG:221
Ref10468	21868674	0	10.891	intergenic	chr10	#	#	#	#	#	21868338	21871497	CpG:221
Ref10470	21868782	5.16	14.865	intergenic	chr10	#	#	#	#	#	21868338	21871497	CpG:221
Ref10473	21869030	5.997	5.995	intergenic	chr10	#	#	#	#	#	21868338	21871497	CpG:221
Ref10474	21869151	5.949	4.867	intergenic	chr10	#	#	#	#	#	21868338	21871497	CpG:221
Ref10477	21869764	0	16.459	intergenic	chr10	#	#	#	#	#	21868338	21871497	CpG:221
Ref10478	21869952	18.624	8.907	intergenic	chr10	#	#	#	#	#	21868338	21871497	CpG:221
Ref10479	21870144	7.65	11.239	intergenic	chr10	#	#	#	#	#	21868338	21871497	CpG:221
Ref10481	21870239	0	9.382	intergenic	chr10	#	#	#	#	#	21868338	21871497	CpG:221
Ref10482	21870462	6.357	18.539	intergenic	chr10	#	#	#	#	#	21868338	21871497	CpG:221
Ref10484	21871242	19.105	20.424	intergenic	chr10	#	#	#	#	#	21868338	21871497	CpG:221
Ref10486	21871436	3.534	11.661	intergenic	chr10	#	#	#	#	#	21868338	21871497	CpG:221
Ref10495	21878198	3.283	19.036	promotor	chr10	+	21878414	22093945	NM_009016	Raet1a	#	#	shore
Ref10496	21878248	0	3.481	promotor	chr10	+	21878414	22093945	NM_009016	Raet1a	21878247	21878583	CpG:36
Ref10497	21878292	5.632	3.047	promotor	chr10	+	21878414	22093945	NM_009016	Raet1a	21878247	21878583	CpG:36
Ref10498	21878340	0	12.941	promotor	chr10	+	21878414	22093945	NM_009016	Raet1a	21878247	21878583	CpG:36
Ref10500	21878457	0	8.318	exon	chr10	+	21878414	22093945	NM_009016	Raet1a	21878247	21878583	CpG:36
Ref10502	21879073	5.02	6.627	intron	chr10	+	21878414	22093945	NM_009016	Raet1a	#	#	shore
Ref10503	21879162	5.02	8.73	intron	chr10	+	21878414	22093945	NM_009016	Raet1a	#	#	shore
Ref10504	21879529	12.458	15.631	intron	chr10	+	21878414	22093945	NM_009016	Raet1a	#	#	shore
Ref10506	21879948	31.034	19.804	intron	chr10	+	21878414	22093945	NM_009016	Raet1a	#	#	shore
Ref10520	21911059	20.904	18.333	intron	chr10	+	21878414	22093945	NM_009016	Raet1a	#	#	#
Ref10522	21911330	46.206	22.787	intron	chr10	+	21878414	22093945	NM_009016	Raet1a	#	#	#
Ref10559	21993151	5.997	29.333	intron	chr10	+	21878414	22093945	NM_009016	Raet1a	21993127	21994073	CpG:70
Ref10560	21993238	2.747	7.483	intron	chr10	+	21878414	22093945	NM_009016	Raet1a	21993127	21994073	CpG:70
Ref10562	21993543	0	15.942	intron	chr10	+	21878414	22093945	NM_009016	Raet1a	21993127	21994073	CpG:70
Ref10563	21993868	5.901	11.168	intron	chr10	+	21878414	22093945	NM_009016	Raet1a	21993127	21994073	CpG:70
Ref10564	21993972	2.747	15.164	intron	chr10	+	21878414	22093945	NM_009016	Raet1a	21993127	21994073	CpG:70
Ref10565	21994061	10.898	10.564	intron	chr10	+	21878414	22093945	NM_009016	Raet1a	21993127	21994073	CpG:70
Ref10566	21994106	3.674	11.074	intron	chr10	+	21878414	22093945	NM_009016	Raet1a	#	#	shore
Ref10567	21994373	5.547	17.62	intron	chr10	+	21878414	22093945	NM_009016	Raet1a	#	#	shore
Ref10568	21994439	12.151	7.051	intron	chr10	+	21878414	22093945	NM_009016	Raet1a	#	#	shore
Ref10573	22002943	49.48	30.137	intron	chr10	+	21878414	22093945	NM_009016	Raet1a	#	#	#
Ref10574	22003160	47.177	39.086	intron	chr10	+	21878414	22093945	NM_009016	Raet1a	#	#	#
Ref10580	22022234	99.75	98.822	intron	chr10	+	21878414	22093945	NM_009016	Raet1a	#	#	#
Ref10582	22026538	65.68	59.04	intron	chr10	+	21878414	22093945	NM_009016	Raet1a	#	#	#
Ref10584	22027347	64.912	48.753	intron	chr10	+	21878414	22093945	NM_009016	Raet1a	#	#	#
Ref10663	22176910	98.813	100	intergenic	chr10	#	#	#	#	#	#	#	#
Ref10743	22281357	99.361	97.01	intergenic	chr10	#	#	#	#	#	#	#	#
Ref10775	22327606	85.74	74.038	intergenic	chr10	#	#	#	#	#	#	#	#
Ref10777	22328960	25.17	27.731	intergenic	chr10	#	#	#	#	#	#	#	#
Ref10778	22329145	13.962	19.274	intergenic	chr10	#	#	#	#	#	#	#	#
Ref10800	22364666	11.923	5.383	promotor	chr10	+	22364816	22423686	NM_178934	Slc2a12	#	#	shore
Ref10801	22364968	9.561	14.265	exon	chr10	+	22364816	22423686	NM_178934	Slc2a12	#	#	shore
Ref10802	22365135	12.828	6.044	intron	chr10	+	22364816	22423686	NM_178934	Slc2a12	22365062	22365311	CpG:29
Ref10803	22365229	11.491	14.966	intron	chr10	+	22364816	22423686	NM_178934	Slc2a12	22365062	22365311	CpG:29
Ref10805	22373825	41.43	39.286	intron	chr10	+	22364816	22423686	NM_178934	Slc2a12	#	#	#
Ref10806	22374093	84.558	62.131	intron	chr10	+	22364816	22423686	NM_178934	Slc2a12	#	#	#
Ref10811	22378580	36.473	9.763	intron	chr10	+	22364816	22423686	NM_178934	Slc2a12	#	#	#
Ref10814	22378676	19.271	14.553	intron	chr10	+	22364816	22423686	NM_178934	Slc2a12	#	#	#
Ref10856	22416810	61.814	74.206	intron	chr10	+	22364816	22423686	NM_178934	Slc2a12	#	#	#
Ref10857	22417056	85.74	72.062	intron	chr10	+	22364816	22423686	NM_178934	Slc2a12	#	#	#
Ref10859	22420994	85.501	80.132	intron	chr10	+	22364816	22423686	NM_178934	Slc2a12	#	#	#
Ref10860	22422626	93.954	86.074	exon	chr10	+	22364816	22423686	NM_178934	Slc2a12	#	#	#
Ref10863	22427101	68.519	84.412	intron	chr10	-	22423682	22451253	NM_011603	Tbpl1	#	#	#
Ref10870	22450538	0	15.65	intron	chr10	-	22423682	22451253	NM_011603	Tbpl1	22450472	22451831	CpG:142
Ref10871	22450564	0	6.561	intron	chr10	-	22423682	22451253	NM_011603	Tbpl1	22450472	22451831	CpG:142
Ref10872	22450658	13.858	6.627	intron	chr10	-	22423682	22451253	NM_011603	Tbpl1	22450472	22451831	CpG:142
Ref10873	22450678	7.757	19.355	intron	chr10	-	22423682	22451253	NM_011603	Tbpl1	22450472	22451831	CpG:142
Ref10874	22450783	3.144	5.914	intron	chr10	-	22423682	22451253	NM_011603	Tbpl1	22450472	22451831	CpG:142
Ref10875	22450845	0	5.914	intron	chr10	-	22423682	22451253	NM_011603	Tbpl1	22450472	22451831	CpG:142
Ref10876	22450902	10.561	32.319	intron	chr10	-	22423682	22451253	NM_011603	Tbpl1	22450472	22451831	CpG:142
Ref10877	22451113	31.897	15.138	exon	chr10	-	22423682	22451253	NM_011603	Tbpl1	22450472	22451831	CpG:142
Ref10878	22451204	5.089	6.832	exon	chr10	-	22423682	22451253	NM_011603	Tbpl1	22450472	22451831	CpG:142
Ref10881	22451246	0	11.111	exon	chr10	-	22423682	22451253	NM_011603	Tbpl1	22450472	22451831	CpG:142
Ref10882	22451354	5.386	25.882	promotor	chr10	-	22423682	22451253	NM_011603	Tbpl1	22450472	22451831	CpG:142
Ref10885	22451421	21.305	14.474	promotor	chr10	-	22423682	22451253	NM_011603	Tbpl1	22450472	22451831	CpG:142
Ref10886	22451563	0	17.87	promotor	chr10	-	22423682	22451253	NM_011603	Tbpl1	22450472	22451831	CpG:142
Ref10888	22451603	4.953	2.335	promotor	chr10	-	22423682	22451253	NM_011603	Tbpl1	22450472	22451831	CpG:142
Ref10889	22451675	5.506	14.317	promotor	chr10	-	22423682	22451253	NM_011603	Tbpl1	22450472	22451831	CpG:142
Ref10890	22451739	0	3.846	promotor	chr10	-	22423682	22451253	NM_011603	Tbpl1	22450472	22451831	CpG:142
Ref10891	22451793	9.017	2.965	promotor	chr10	-	22423682	22451253	NM_011603	Tbpl1	22450472	22451831	CpG:142
Ref10960	22501288	46.058	56.739	intergenic	chr10	#	#	#	#	#	#	#	#
Ref10990	22533201	7.021	16.058	terminator	chr10	-	22537078	22539934	NM_011545	Tcf21	#	#	#
Ref10991	22534309	10.979	12.36	terminator	chr10	-	22537078	22539934	NM_011545	Tcf21	#	#	#
Ref10992	22536104	15.835	20.722	terminator	chr10	-	22537078	22539934	NM_011545	Tcf21	#	#	#
Ref10993	22537494	5.854	9.415	exon	chr10	-	22537078	22539934	NM_011545	Tcf21	#	#	shore
Ref10994	22537611	3.826	15.138	exon	chr10	-	22537078	22539934	NM_011545	Tcf21	#	#	shore
Ref10995	22539377	8.186	12.313	exon	chr10	-	22537078	22539934	NM_011545	Tcf21	22539115	22539605	CpG:40
Ref10996	22540119	56.633	52.381	promotor	chr10	-	22537078	22539934	NM_011545	Tcf21	#	#	shore
Ref11009	22563388	16.542	13.924	intergenic	chr10	#	#	#	#	#	#	#	#
Ref11010	22563554	24.183	20.157	intergenic	chr10	#	#	#	#	#	#	#	#
Ref11011	22563648	29.521	12.941	intergenic	chr10	#	#	#	#	#	#	#	#
Ref11012	22563903	5.16	9.483	intergenic	chr10	#	#	#	#	#	#	#	#
Ref11013	22563941	0	12.088	intergenic	chr10	#	#	#	#	#	#	#	#
Ref11020	22577820	73.123	58.217	intergenic	chr10	#	#	#	#	#	#	#	#
Ref11031	22588291	38.714	22.515	intergenic	chr10	#	#	#	#	#	#	#	#
Ref11032	22588601	14.98	29.464	intergenic	chr10	#	#	#	#	#	#	#	#
Ref11036	22599935	64.912	61.233	intergenic	chr10	#	#	#	#	#	#	#	#
Ref11045	22625514	98.813	96.166	intergenic	chr10	#	#	#	#	#	#	#	#
Ref11075	22673198	46.704	47.072	intergenic	chr10	#	#	#	#	#	#	#	#
Ref11109	22737686	88.693	86.314	intergenic	chr10	#	#	#	#	#	#	#	#
Ref11123	22787095	92.832	87.611	intergenic	chr10	#	#	#	#	#	#	#	#
Ref11134	22806484	70.881	60.317	intergenic	chr10	#	#	#	#	#	#	#	#
Ref11135	22806735	74.878	57.276	intergenic	chr10	#	#	#	#	#	#	#	#
Ref11147	22833840	95.572	88.075	intron	chr10	-	22823973	23069709	NM_010167	Eya4	#	#	#
Ref11149	22839301	92.917	88.971	intron	chr10	-	22823973	23069709	NM_010167	Eya4	#	#	#
Ref11155	22852880	77.083	67.742	intron	chr10	-	22823973	23069709	NM_010167	Eya4	#	#	#
Ref11164	22881331	99.703	99.591	intron	chr10	-	22823973	23069709	NM_010167	Eya4	#	#	#
Ref11165	22882447	77.969	65.812	intron	chr10	-	22823973	23069709	NM_010167	Eya4	#	#	#
Ref11169	22893703	96.283	96.144	intron	chr10	-	22823973	23069709	NM_010167	Eya4	#	#	#
Ref11170	22896960	27.879	24.354	intron	chr10	-	22823973	23069709	NM_010167	Eya4	#	#	#
Ref11181	22919744	55.744	47.826	intron	chr10	-	22823973	23069709	NM_010167	Eya4	#	#	#
Ref11186	22936741	86.494	74.83	intron	chr10	-	22823973	23069709	NM_010167	Eya4	#	#	#
Ref11230	23068427	5.197	8.397	intron	chr10	-	22823973	23069709	NM_010167	Eya4	23068271	23068476	CpG:21
Ref11231	23069014	3.603	18.41	intron	chr10	-	22823973	23069709	NM_010167	Eya4	#	#	shore
Ref11232	23069058	7.703	7.841	intron	chr10	-	22823973	23069709	NM_010167	Eya4	#	#	shore
Ref11234	23069195	0	4.059	intron	chr10	-	22823973	23069709	NM_010167	Eya4	#	#	shore
Ref11235	23069237	0	12.088	intron	chr10	-	22823973	23069709	NM_010167	Eya4	#	#	shore
Ref11236	23069541	0	15.771	intron	chr10	-	22823973	23069709	NM_010167	Eya4	#	#	shore
Ref11237	23069579	0	8.871	exon	chr10	-	22823973	23069709	NM_010167	Eya4	#	#	shore
Ref11238	23069781	9.439	31.731	promotor	chr10	-	22823973	23069709	NM_010167	Eya4	#	#	shore
Ref11239	23069882	15.612	19.426	promotor	chr10	-	22823973	23069709	NM_010167	Eya4	#	#	shore
Ref11240	23069890	0	2.965	promotor	chr10	-	22823973	23069709	NM_010167	Eya4	#	#	shore
Ref11241	23069943	6.89	6.34	promotor	chr10	-	22823973	23069709	NM_010167	Eya4	#	#	shore
Ref11244	23070114	7.598	17.495	promotor	chr10	-	22823973	23069709	NM_010167	Eya4	#	#	shore
Ref11247	23070253	9.32	9.186	promotor	chr10	-	22823973	23069709	NM_010167	Eya4	#	#	shore
Ref11248	23070376	6.146	21.908	promotor	chr10	-	22823973	23069709	NM_010167	Eya4	#	#	shore
Ref11249	23070648	21.103	15.65	promotor	chr10	-	22823973	23069709	NM_010167	Eya4	#	#	shore
Ref11261	23102727	76.027	72.347	intergenic	chr10	#	#	#	#	#	#	#	#
Ref11262	23103484	100	98.585	intergenic	chr10	#	#	#	#	#	#	#	#
Ref11263	23105048	97.514	92.366	intergenic	chr10	#	#	#	#	#	#	#	#
Ref11267	23114675	83.819	66.443	intergenic	chr10	#	#	#	#	#	#	#	#
Ref11268	23114718	60.285	67.3	intergenic	chr10	#	#	#	#	#	#	#	#
Ref11320	23200708	89.347	81.915	intergenic	chr10	#	#	#	#	#	#	#	#
Ref11355	23252793	70.09	56.592	intergenic	chr10	#	#	#	#	#	#	#	#
Ref11365	23284621	97.548	94.436	intergenic	chr10	#	#	#	#	#	#	#	#
Ref11372	23300432	66.762	59.459	intergenic	chr10	#	#	#	#	#	#	#	#
Ref11381	23329402	25.459	21.96	intergenic	chr10	#	#	#	#	#	#	#	#
Ref11382	23329720	14.397	9.483	intergenic	chr10	#	#	#	#	#	#	#	#
Ref11429	23394860	35.047	35.805	intergenic	chr10	#	#	#	#	#	#	#	#
Ref11433	23398611	95.136	92.958	intergenic	chr10	#	#	#	#	#	#	#	#
Ref11441	23406896	35.835	9.186	intergenic	chr10	#	#	#	#	#	#	#	#
Ref11453	23427191	62.185	47.414	intergenic	chr10	#	#	#	#	#	#	#	#
Ref11460	23437876	51.066	28.571	intergenic	chr10	#	#	#	#	#	#	#	#
Ref11494	23506935	0	4.564	intron	chr10	-	23504988	23507015	NM_011295	Rps12	23506763	23507273	CpG:51
Ref11495	23507009	0	9.621	exon	chr10	-	23504988	23507015	NM_011295	Rps12	23506763	23507273	CpG:51
Ref11496	23507092	0	8.209	promotor	chr10	-	23504988	23507015	NM_011295	Rps12	23506763	23507273	CpG:51
Ref11504	23516801	26.241	6.25	exon	chr10	+	23516791	23547774	NM_183116	1110021L09Rik	23516740	23517014	CpG:27
Ref11506	23516856	4.642	3.716	exon	chr10	+	23516791	23547774	NM_183116	1110021L09Rik	23516740	23517014	CpG:27
Ref11507	23516925	0	7.746	exon	chr10	+	23516791	23547774	NM_183116	1110021L09Rik	23516740	23517014	CpG:27
Ref11508	23516966	3.749	18.499	exon	chr10	+	23516791	23547774	NM_183116	1110021L09Rik	23516740	23517014	CpG:27
Ref11509	23517141	32.551	30.308	intron	chr10	+	23516791	23547774	NM_183116	1110021L09Rik	#	#	shore
Ref11514	23526195	28.682	29.53	intron	chr10	+	23516791	23547774	NM_183116	1110021L09Rik	#	#	#
Ref11515	23529838	57.684	46.573	intron	chr10	+	23516791	23547774	NM_183116	1110021L09Rik	#	#	#
Ref11517	23531861	91.328	85.88	intron	chr10	+	23516791	23547774	NM_183116	1110021L09Rik	#	#	#
Ref11518	23533652	96.675	97.271	intron	chr10	+	23516791	23547774	NM_183116	1110021L09Rik	#	#	#
Ref11571	23605919	95.007	86.229	intergenic	chr10	#	#	#	#	#	#	#	#
Ref11578	23615368	88.414	82.601	intron	chr10	+	23614493	23625149	NM_011704	Vnn1	#	#	#
Ref11598	23658133	45.122	51.866	promotor	chr10	+	23658377	23661389	NM_001007266	Taar2	#	#	#
Ref11600	23660846	98.667	96.291	exon	chr10	+	23658377	23661389	NM_001007266	Taar2	#	#	#
Ref11605	23674335	83.71	88.832	terminator	chr10	+	23669363	23670395	NM_001008429	Taar3	#	#	#
Ref11618	23698020	72.707	76.504	intergenic	chr10	#	#	#	#	#	#	#	#
Ref11621	23699191	20.442	18.168	intergenic	chr10	#	#	#	#	#	#	#	#
Ref11622	23699291	9.561	14.474	intergenic	chr10	#	#	#	#	#	#	#	#
Ref11623	23705395	71.781	67.136	exon	chr10	-	23704414	23705452	NM_001010828	Taar6	#	#	#
Ref11672	23851610	14.78	18.465	intergenic	chr10	#	#	#	#	#	#	#	#
Ref11673	23852390	17.874	18.333	intergenic	chr10	#	#	#	#	#	#	#	#
Ref11679	23869145	6.198	25.287	exon	chr10	+	23869122	23908765	NM_016797	Stx7	23869096	23869544	CpG:43
Ref11680	23869169	6.643	0	exon	chr10	+	23869122	23908765	NM_016797	Stx7	23869096	23869544	CpG:43
Ref11681	23869202	6.412	11.127	exon	chr10	+	23869122	23908765	NM_016797	Stx7	23869096	23869544	CpG:43
Ref11682	23869329	3.312	18.306	exon	chr10	+	23869122	23908765	NM_016797	Stx7	23869096	23869544	CpG:43
Ref11686	23869421	0	8.644	exon	chr10	+	23869122	23908765	NM_016797	Stx7	23869096	23869544	CpG:43
Ref11696	23881341	82.33	78.211	intron	chr10	+	23869122	23908765	NM_016797	Stx7	#	#	#
Ref11698	23884653	33.333	31.715	intron	chr10	+	23869122	23908765	NM_016797	Stx7	#	#	#
Ref11699	23885464	44.088	40.853	intron	chr10	+	23869122	23908765	NM_016797	Stx7	#	#	#
Ref11700	23888646	82.96	71.322	intron	chr10	+	23869122	23908765	NM_016797	Stx7	#	#	#
Ref11704	23893499	27.007	24.058	intron	chr10	+	23869122	23908765	NM_016797	Stx7	#	#	#
Ref11705	23896440	74.458	70.825	intron	chr10	+	23869122	23908765	NM_016797	Stx7	#	#	#
Ref11712	23910406	38.642	37.695	terminator	chr10	+	23869122	23908765	NM_016797	Stx7	#	#	#
Ref11713	23910431	48.052	37.198	terminator	chr10	+	23869122	23908765	NM_016797	Stx7	#	#	#
Ref11715	23912297	39.908	23.28	terminator	chr10	+	23869122	23908765	NM_016797	Stx7	#	#	#
Ref11716	23919271	52.429	47.826	intergenic	chr10	#	#	#	#	#	#	#	#
Ref11734	23940876	76.552	65.634	promotor	chr10	+	23943322	24022589	NM_021509	Moxd1	#	#	#
Ref11737	23943147	3.568	10.105	promotor	chr10	+	23943322	24022589	NM_021509	Moxd1	#	#	shore
Ref11738	23943334	5.719	20.699	exon	chr10	+	23943322	24022589	NM_021509	Moxd1	#	#	shore
Ref11739	23943471	2.423	15.821	exon	chr10	+	23943322	24022589	NM_021509	Moxd1	23943392	23943773	CpG:41
Ref11740	23943536	0	8.344	exon	chr10	+	23943322	24022589	NM_021509	Moxd1	23943392	23943773	CpG:41
Ref11741	23943610	28.03	15.493	exon	chr10	+	23943322	24022589	NM_021509	Moxd1	23943392	23943773	CpG:41
Ref11742	23943871	25.606	24.763	intron	chr10	+	23943322	24022589	NM_021509	Moxd1	#	#	shore
Ref11744	23947991	81.952	70.642	intron	chr10	+	23943322	24022589	NM_021509	Moxd1	#	#	#
Ref11748	23964033	99.559	99.142	intron	chr10	+	23943322	24022589	NM_021509	Moxd1	#	#	#
Ref11765	24002751	31.092	16.88	intron	chr10	+	23943322	24022589	NM_021509	Moxd1	#	#	#
Ref11779	24016568	48.052	43.182	intron	chr10	+	23943322	24022589	NM_021509	Moxd1	#	#	#
Ref11782	24027782	91.925	87.403	intergenic	chr10	#	#	#	#	#	#	#	#
Ref11783	24028906	94.801	96.986	intergenic	chr10	#	#	#	#	#	#	#	#
Ref11792	24037228	11.923	12.2	intergenic	chr10	#	#	#	#	#	#	#	#
Ref11793	24037605	20.145	24.205	intergenic	chr10	#	#	#	#	#	#	#	#
Ref11795	24043356	96.104	90.741	intergenic	chr10	#	#	#	#	#	#	#	#
Ref11801	24047483	58.437	51.765	intergenic	chr10	#	#	#	#	#	#	#	#
Ref11805	24052851	57.194	43.89	intergenic	chr10	#	#	#	#	#	#	#	#
Ref11816	24069502	98.037	97.319	intergenic	chr10	#	#	#	#	#	#	#	#
Ref11820	24101925	7.923	15.771	intergenic	chr10	#	#	#	#	#	#	#	#
Ref11849	24167165	53.385	31.731	intergenic	chr10	#	#	#	#	#	#	#	#
Ref11850	24167378	61.538	66.085	intergenic	chr10	#	#	#	#	#	#	#	#
Ref11851	24168357	40.217	41.272	intergenic	chr10	#	#	#	#	#	#	#	#
Ref11884	24254959	45.306	43.916	intergenic	chr10	#	#	#	#	#	#	#	#
Ref11903	24310714	87.599	85.915	promotor	chr10	+	24315247	24318488	NM_010217	Ctgf	#	#	#
Ref11907	24315270	95.796	94.337	exon	chr10	+	24315247	24318488	NM_010217	Ctgf	24315257	24315892	CpG:57
Ref11908	24315473	9.017	7.914	exon	chr10	+	24315247	24318488	NM_010217	Ctgf	24315257	24315892	CpG:57
Ref11909	24315592	4.953	7.534	exon	chr10	+	24315247	24318488	NM_010217	Ctgf	24315257	24315892	CpG:57
Ref11910	24315603	10.364	13.253	intron	chr10	+	24315247	24318488	NM_010217	Ctgf	24315257	24315892	CpG:57
Ref11911	24315750	3.065	9.551	exon	chr10	+	24315247	24318488	NM_010217	Ctgf	24315257	24315892	CpG:57
Ref11912	24316036	15.612	23.913	intron	chr10	+	24315247	24318488	NM_010217	Ctgf	#	#	shore
Ref11913	24316498	24.749	28.571	intron	chr10	+	24315247	24318488	NM_010217	Ctgf	#	#	shore
Ref11914	24317139	69.967	58.58	exon	chr10	+	24315247	24318488	NM_010217	Ctgf	#	#	shore
Ref11926	24335839	89.426	83.85	intergenic	chr10	#	#	#	#	#	#	#	#
Ref11931	24344599	99.145	98.255	intergenic	chr10	#	#	#	#	#	#	#	#
Ref11934	24347353	65.68	73.795	intergenic	chr10	#	#	#	#	#	#	#	#
Ref11941	24355775	96.423	93.385	intergenic	chr10	#	#	#	#	#	#	#	#
Ref11948	24368304	53.11	45.455	intron	chr10	-	24361216	24431908	NM_008813	Enpp1	#	#	#
Ref11965	24394435	94.747	90.385	exon	chr10	-	24361216	24431908	NM_008813	Enpp1	#	#	#
Ref11988	24415162	96.476	96.198	intron	chr10	-	24361216	24431908	NM_008813	Enpp1	#	#	#
Ref11989	24417840	68.719	67.509	intron	chr10	-	24361216	24431908	NM_008813	Enpp1	#	#	#
Ref11990	24417900	78.723	59.459	intron	chr10	-	24361216	24431908	NM_008813	Enpp1	#	#	#
Ref11999	24428895	99.531	98.053	intron	chr10	-	24361216	24431908	NM_008813	Enpp1	#	#	#
Ref12004	24431549	0	7.666	intron	chr10	-	24361216	24431908	NM_008813	Enpp1	24431511	24432235	CpG:73
Ref12005	24431580	0	10.891	intron	chr10	-	24361216	24431908	NM_008813	Enpp1	24431511	24432235	CpG:73
Ref12006	24431760	10.663	10.023	exon	chr10	-	24361216	24431908	NM_008813	Enpp1	24431511	24432235	CpG:73
Ref12008	24431925	12.892	4.215	promotor	chr10	-	24361216	24431908	NM_008813	Enpp1	24431511	24432235	CpG:73
Ref12026	24459981	99.493	98.802	intergenic	chr10	#	#	#	#	#	#	#	#
Ref12034	24473691	89.122	82.256	intergenic	chr10	#	#	#	#	#	#	#	#
Ref12040	24478760	47.284	32.039	intergenic	chr10	#	#	#	#	#	#	#	#
Ref12044	24487643	71.453	46.809	intergenic	chr10	#	#	#	#	#	#	#	#
Ref12053	24501440	88.682	70.588	intron	chr10	-	24493619	24556001	NM_134005	Enpp3	#	#	#
Ref12054	24502555	92.563	93.617	intron	chr10	-	24493619	24556001	NM_134005	Enpp3	#	#	#
Ref12055	24502965	51.389	46.262	intron	chr10	-	24493619	24556001	NM_134005	Enpp3	#	#	#
Ref12059	24510234	98.886	92.457	intron	chr10	-	24493619	24556001	NM_134005	Enpp3	#	#	#
Ref12069	24525675	98.106	96.766	exon	chr10	-	24493619	24556001	NM_134005	Enpp3	#	#	#
Ref12091	24556012	15.612	42.718	promotor	chr10	-	24493619	24556001	NM_134005	Enpp3	#	#	#
Ref12105	24581161	98.023	100	intergenic	chr10	#	#	#	#	#	#	#	#
Ref12107	24585826	50.995	59.163	promotor	chr10	+	24589791	24633335	NM_027347	Med23	#	#	#
Ref12110	24589627	5.02	6.904	promotor	chr10	+	24589791	24633335	NM_027347	Med23	#	#	shore
Ref12111	24589657	3.787	7.051	promotor	chr10	+	24589791	24633335	NM_027347	Med23	24589656	24590194	CpG:40
Ref12112	24589755	9.561	4.382	promotor	chr10	+	24589791	24633335	NM_027347	Med23	24589656	24590194	CpG:40
Ref12113	24589879	9.561	10.501	exon	chr10	+	24589791	24633335	NM_027347	Med23	24589656	24590194	CpG:40
Ref12115	24589896	5.808	16.058	exon	chr10	+	24589791	24633335	NM_027347	Med23	24589656	24590194	CpG:40
Ref12116	24589989	14.625	15.394	intron	chr10	+	24589791	24633335	NM_027347	Med23	24589656	24590194	CpG:40
Ref12117	24590074	12.671	12.607	intron	chr10	+	24589791	24633335	NM_027347	Med23	24589656	24590194	CpG:40
Ref12125	24594893	97.431	90.385	intron	chr10	+	24589791	24633335	NM_027347	Med23	#	#	#
Ref12137	24611058	97.41	97.059	exon	chr10	+	24589791	24633335	NM_027347	Med23	#	#	#
Ref12140	24614806	59.677	59.459	intron	chr10	+	24589791	24633335	NM_027347	Med23	#	#	#
Ref12169	24647239	81.191	71.026	exon	chr10	-	24635012	24647276	NM_007482	Arg1	#	#	#
Ref12171	24648188	39.602	28.448	promotor	chr10	-	24635012	24647276	NM_007482	Arg1	#	#	#
Ref12181	24672019	97.368	90.299	intergenic	chr10	#	#	#	#	#	#	#	#
Ref12188	24683883	87.797	81.148	intergenic	chr10	#	#	#	#	#	#	#	#
Ref12190	24692713	88.851	89.399	intergenic	chr10	#	#	#	#	#	#	#	#
Ref12204	24720211	42.908	52.815	intergenic	chr10	#	#	#	#	#	#	#	#
Ref12215	24736123	45.766	28.463	intergenic	chr10	#	#	#	#	#	#	#	#
Ref12216	24736230	56.522	50.382	intergenic	chr10	#	#	#	#	#	#	#	#
Ref12238	24754944	68.75	59.184	intergenic	chr10	#	#	#	#	#	#	#	#
Ref12240	24756367	91.499	95.479	intergenic	chr10	#	#	#	#	#	#	#	#
Ref12241	24757441	95.257	84.283	intergenic	chr10	#	#	#	#	#	#	#	#
Ref12243	24758666	25.17	28.839	intergenic	chr10	#	#	#	#	#	#	#	#
Ref12260	24784032	98.971	98.929	intergenic	chr10	#	#	#	#	#	#	#	#
Ref12261	24784599	68.444	62.857	intergenic	chr10	#	#	#	#	#	#	#	#
Ref12266	24803046	45.82	67.787	intergenic	chr10	#	#	#	#	#	#	#	#
Ref12270	24806871	65.589	52.381	intergenic	chr10	#	#	#	#	#	#	#	#
Ref12296	24832498	19.271	20.455	intergenic	chr10	#	#	#	#	#	#	#	#
Ref12299	24839057	48.899	43.268	intergenic	chr10	#	#	#	#	#	#	#	#
Ref12305	24844188	87.516	80.488	intergenic	chr10	#	#	#	#	#	#	#	#
Ref12312	24860142	18.782	19.977	intergenic	chr10	#	#	#	#	#	#	#	#
Ref12315	24865845	33.535	25.047	intergenic	chr10	#	#	#	#	#	#	#	#
Ref12317	24881348	86.195	79.518	intergenic	chr10	#	#	#	#	#	#	#	#
Ref12323	24889437	97.161	92.958	exon	chr10	-	24888895	25018969	NM_018747	Akap7	#	#	#
Ref12326	24894257	91.384	87.562	intron	chr10	-	24888895	25018969	NM_018747	Akap7	#	#	#
Ref12339	24918405	51.389	36.214	intron	chr10	-	24888895	25018969	NM_018747	Akap7	#	#	#
Ref12340	24918516	44.578	44.166	intron	chr10	-	24888895	25018969	NM_018747	Akap7	#	#	#
Ref12343	24919857	0	7.051	intron	chr10	-	24888895	25018969	NM_018747	Akap7	#	#	#
Ref12345	24919928	0	15.254	intron	chr10	-	24888895	25018969	NM_018747	Akap7	#	#	#
Ref12346	24920024	10.221	17.553	intron	chr10	-	24888895	25018969	NM_018747	Akap7	#	#	#
Ref12352	24925990	90.019	95.401	intron	chr10	-	24888895	25018969	NM_018747	Akap7	#	#	#
Ref12366	24951903	95.572	94.062	intron	chr10	-	24888895	25018969	NM_018747	Akap7	#	#	#
Ref12375	24957615	96.883	97.366	intron	chr10	-	24888895	25018969	NM_018747	Akap7	#	#	#
Ref12380	24962865	97.298	96.772	intron	chr10	-	24888895	25018969	NM_018747	Akap7	#	#	#
Ref12382	24966166	70.402	68.217	intron	chr10	-	24888895	25018969	NM_018747	Akap7	#	#	#
Ref12384	24969035	99.044	97.856	intron	chr10	-	24888895	25018969	NM_018747	Akap7	#	#	#
Ref12398	24985798	96.918	97.238	intron	chr10	-	24888895	25018969	NM_018747	Akap7	#	#	#
Ref12400	24988437	9.686	27.273	intron	chr10	-	24888895	25018969	NM_018747	Akap7	#	#	#
Ref12405	24992693	95.007	95.408	intron	chr10	-	24888895	25018969	NM_018747	Akap7	#	#	#
Ref12416	25001720	55.224	65.708	intron	chr10	-	24888895	25018969	NM_018747	Akap7	#	#	#
Ref12422	25016597	5.901	9.586	intron	chr10	-	24888895	25018969	NM_018747	Akap7	25016525	25017028	CpG:62
Ref12423	25016706	2.727	10.317	intron	chr10	-	24888895	25018969	NM_018747	Akap7	25016525	25017028	CpG:62
Ref12424	25016783	2.611	10.758	intron	chr10	-	24888895	25018969	NM_018747	Akap7	25016525	25017028	CpG:62
Ref12425	25016864	5.719	0	intron	chr10	-	24888895	25018969	NM_018747	Akap7	25016525	25017028	CpG:62
Ref12430	25016939	13.858	14.716	intron	chr10	-	24888895	25018969	NM_018747	Akap7	25016525	25017028	CpG:62
Ref12431	25017399	59.677	29.607	intron	chr10	-	24888895	25018969	NM_018747	Akap7	#	#	shore
Ref12438	25024934	92.67	93.59	intergenic	chr10	#	#	#	#	#	#	#	#
Ref12443	25034325	20.904	30.556	intergenic	chr10	#	#	#	#	#	#	#	#
Ref12444	25037040	20.613	25	intergenic	chr10	#	#	#	#	#	#	#	#
Ref12461	25079246	20.518	23.488	promotor	chr10	+	25079603	25243324	NM_001199265	Epb4.1l2	#	#	shore
Ref12462	25079526	4.317	7.666	promotor	chr10	+	25079603	25243324	NM_001199265	Epb4.1l2	25079390	25080402	CpG:120
Ref12465	25079720	0	5.612	exon	chr10	+	25079603	25243324	NM_001199265	Epb4.1l2	25079390	25080402	CpG:120
Ref12466	25079754	16.3	4.867	exon	chr10	+	25079603	25243324	NM_001199265	Epb4.1l2	25079390	25080402	CpG:120
Ref12467	25079785	0	7.534	exon	chr10	+	25079603	25243324	NM_001199265	Epb4.1l2	25079390	25080402	CpG:120
Ref12471	25079924	8.096	3.915	intron	chr10	+	25079603	25243324	NM_001199265	Epb4.1l2	25079390	25080402	CpG:120
Ref12473	25079964	0	11.263	intron	chr10	+	25079603	25243324	NM_001199265	Epb4.1l2	25079390	25080402	CpG:120
Ref12474	25080000	10.174	12.088	intron	chr10	+	25079603	25243324	NM_001199265	Epb4.1l2	25079390	25080402	CpG:120
Ref12475	25080495	22.607	0	intron	chr10	+	25079603	25243324	NM_001199265	Epb4.1l2	#	#	shore
Ref12482	25092369	76.165	75.791	intron	chr10	+	25079603	25243324	NM_001199265	Epb4.1l2	#	#	#
Ref12489	25107036	82.082	73.333	intron	chr10	+	25079603	25243324	NM_001199265	Epb4.1l2	#	#	#
Ref12495	25117722	31.624	45.904	intron	chr10	+	25079603	25243324	NM_001199265	Epb4.1l2	#	#	#
Ref12496	25118172	56.345	42.664	intron	chr10	+	25079603	25243324	NM_001199265	Epb4.1l2	#	#	#
Ref12497	25118393	57.364	43.287	intron	chr10	+	25079603	25243324	NM_001199265	Epb4.1l2	#	#	#
Ref12524	25149265	98.061	93.81	intron	chr10	+	25079603	25243324	NM_001199265	Epb4.1l2	#	#	#
Ref12525	25150831	47.329	39.222	intron	chr10	+	25079603	25243324	NM_001199265	Epb4.1l2	#	#	#
Ref12527	25153519	35.047	29.389	intron	chr10	+	25079603	25243324	NM_001199265	Epb4.1l2	#	#	#
Ref12532	25161544	60	52.847	exon	chr10	+	25079603	25243324	NM_001199265	Epb4.1l2	#	#	#
Ref12536	25167190	87.948	84.395	intron	chr10	+	25079603	25243324	NM_001199265	Epb4.1l2	#	#	#
Ref12539	25173737	70.796	59.845	intron	chr10	+	25079603	25243324	NM_001199265	Epb4.1l2	#	#	#
Ref12544	25190368	92.744	95.704	intron	chr10	+	25079603	25243324	NM_001199265	Epb4.1l2	#	#	#
Ref12546	25192854	98.521	93.169	intron	chr10	+	25079603	25243324	NM_001199265	Epb4.1l2	#	#	#
Ref12547	25196837	70.19	50.245	intron	chr10	+	25079603	25243324	NM_001199265	Epb4.1l2	#	#	#
Ref12556	25208846	80.087	79.462	exon	chr10	+	25079603	25243324	NM_001199265	Epb4.1l2	#	#	#
Ref12561	25224764	96.883	92.771	intron	chr10	+	25079603	25243324	NM_001199265	Epb4.1l2	#	#	#
Ref12573	25240438	40.217	55	intron	chr10	+	25079603	25243324	NM_001199265	Epb4.1l2	#	#	#
Ref12579	25246925	64.912	60.302	terminator	chr10	+	25079603	25243324	NM_001199265	Epb4.1l2	#	#	#
Ref12580	25247920	98.457	98.314	exon	chr10	-	25247748	25256078	NM_001195596	2010003K15Rik	#	#	#
Ref12582	25253007	69.336	60.039	intron	chr10	-	25247748	25256078	NM_001195596	2010003K15Rik	#	#	#
Ref12589	25257223	92.007	93.003	promotor	chr10	-	25247748	25256078	NM_001195596	2010003K15Rik	#	#	#
Ref12603	25301901	98.909	94.234	intergenic	chr10	#	#	#	#	#	#	#	#
Ref12604	25304977	45.766	54.098	intergenic	chr10	#	#	#	#	#	#	#	#
Ref12621	25353010	34.124	24.152	intergenic	chr10	#	#	#	#	#	#	#	#
Ref12629	25373052	71.781	56.122	intergenic	chr10	#	#	#	#	#	#	#	#
Ref12651	25419359	96.859	93.617	intergenic	chr10	#	#	#	#	#	#	#	#
Ref12652	25422551	88.095	72.835	intergenic	chr10	#	#	#	#	#	#	#	#
Ref12662	25434016	48.96	35.788	intergenic	chr10	#	#	#	#	#	#	#	#
Ref12670	25451793	96.208	92.424	intergenic	chr10	#	#	#	#	#	#	#	#
Ref12717	25578085	33.2	35.185	intergenic	chr10	#	#	#	#	#	#	#	#
Ref12729	25603253	91.736	93.75	intergenic	chr10	#	#	#	#	#	#	#	#
Ref12743	25617371	96.573	93.934	intergenic	chr10	#	#	#	#	#	#	#	#
Ref12766	25630274	55.224	50.382	intergenic	chr10	#	#	#	#	#	#	#	#
Ref12772	25649638	21.103	19.469	intergenic	chr10	#	#	#	#	#	#	#	#
Ref12773	25650106	86.229	80.882	intergenic	chr10	#	#	#	#	#	#	#	#
Ref12805	25677396	93.851	94.1	intergenic	chr10	#	#	#	#	#	#	#	#
Ref12833	25717601	95.257	94.036	intron	chr10	-	25710991	25798858	NM_029881	Tmem200a	#	#	#
Ref12837	25724669	90.107	96.491	intron	chr10	-	25710991	25798858	NM_029881	Tmem200a	#	#	#
Ref12839	25728920	15.612	19.643	intron	chr10	-	25710991	25798858	NM_029881	Tmem200a	#	#	#
Ref12846	25755054	42.089	34.555	intron	chr10	-	25710991	25798858	NM_029881	Tmem200a	#	#	#
Ref12862	25797714	0	10.758	intron	chr10	-	25710991	25798858	NM_029881	Tmem200a	#	#	shore
Ref12863	25797876	15.226	9.974	intron	chr10	-	25710991	25798858	NM_029881	Tmem200a	#	#	shore
Ref12864	25797972	13.121	18.283	exon	chr10	-	25710991	25798858	NM_029881	Tmem200a	25797953	25798735	CpG:80
Ref12865	25797984	0	2.644	exon	chr10	-	25710991	25798858	NM_029881	Tmem200a	25797953	25798735	CpG:80
Ref12866	25798026	9.561	7.285	exon	chr10	-	25710991	25798858	NM_029881	Tmem200a	25797953	25798735	CpG:80
Ref12867	25798123	7.52	16.863	exon	chr10	-	25710991	25798858	NM_029881	Tmem200a	25797953	25798735	CpG:80
Ref12868	25798167	3.117	10.197	exon	chr10	-	25710991	25798858	NM_029881	Tmem200a	25797953	25798735	CpG:80
Ref12869	25798251	0	5.172	exon	chr10	-	25710991	25798858	NM_029881	Tmem200a	25797953	25798735	CpG:80
Ref12870	25798420	0	22.111	exon	chr10	-	25710991	25798858	NM_029881	Tmem200a	25797953	25798735	CpG:80
Ref12872	25798493	2.747	2.373	exon	chr10	-	25710991	25798858	NM_029881	Tmem200a	25797953	25798735	CpG:80
Ref12873	25798546	0	0	exon	chr10	-	25710991	25798858	NM_029881	Tmem200a	25797953	25798735	CpG:80
Ref12875	25798600	13.357	17.87	exon	chr10	-	25710991	25798858	NM_029881	Tmem200a	25797953	25798735	CpG:80
Ref12876	25798779	0	15.172	exon	chr10	-	25710991	25798858	NM_029881	Tmem200a	#	#	shore
Ref12881	25828847	100	99.601	intergenic	chr10	#	#	#	#	#	#	#	#
Ref12895	25868940	69.398	74.91	intergenic	chr10	#	#	#	#	#	#	#	#
Ref12923	25922369	44.048	41.315	intergenic	chr10	#	#	#	#	#	#	#	#
Ref12943	25975961	76.504	78.571	intron	chr10	+	25949512	25991978	NM_001115154	Samd3	#	#	#
Ref12962	26016479	71.559	71.739	intron	chr10	-	25995257	26094991	NM_172787	L3mbtl3	#	#	#
Ref12963	26017463	41.341	34.859	intron	chr10	-	25995257	26094991	NM_172787	L3mbtl3	#	#	#
Ref12968	26023453	87.797	81.851	exon	chr10	-	25995257	26094991	NM_172787	L3mbtl3	#	#	#
Ref12977	26043425	98.813	97.945	intron	chr10	-	25995257	26094991	NM_172787	L3mbtl3	#	#	#
Ref12981	26054102	56.427	59.459	intron	chr10	-	25995257	26094991	NM_172787	L3mbtl3	#	#	#
Ref12993	26074182	63.14	60.973	intron	chr10	-	25995257	26094991	NM_172787	L3mbtl3	#	#	#
[truncated: 144,310 more rows]
