# Supplementary material for: DNA methylation profiling in the thalamus and hippocampus of postnatal malnourished mice, including effects related to long-term potentiation
Source: BMC Neurosci. 2014 Feb 20;15:31. doi: 10.1186/1471-2202-15-31 (PMC3941971; doi:10.1186/1471-2202-15-31)
Supplement: Additional file 3: Table S2 — MSCC results of the hippocampus for all MSCC 30+ sites. [file 1471-2202-15-31-S3.zip › 1529372002101629_add6.xlsx]

## Sheet: hippocampus ann-1
Table S2: MSCC results of the hippocampus for all MSCC 30+ sites (chr1 - chr9).
No.	location.	control	famine	region	chr	strand	TSS	TES	ref_seq	gene	CGIstart	CGIend	CGIname
Ref660226	3011026	94.773	88.506	intergenic	chr1	#	#	#	#	#	#	#	#
Ref660365	3390340	6.526	13.721	intron	chr1	-	3204562	3661579	NM_001011874	Xkr4	#	#	#
Ref660403	3524501	80.276	82.659	intron	chr1	-	3204562	3661579	NM_001011874	Xkr4	#	#	#
Ref660443	3660726	6.303	1.418	exon	chr1	-	3204562	3661579	NM_001011874	Xkr4	3660700	3661155	CpG:34
Ref660444	3660832	5.675	10.217	exon	chr1	-	3204562	3661579	NM_001011874	Xkr4	3660700	3661155	CpG:34
Ref660445	3661176	3.534	12.518	exon	chr1	-	3204562	3661579	NM_001011874	Xkr4	#	#	shore
Ref660446	3661262	0	8.291	exon	chr1	-	3204562	3661579	NM_001011874	Xkr4	#	#	shore
Ref660448	3661303	4.421	16.541	exon	chr1	-	3204562	3661579	NM_001011874	Xkr4	#	#	shore
Ref660449	3661528	0	9.974	exon	chr1	-	3204562	3661579	NM_001011874	Xkr4	#	#	shore
Ref660450	3661602	2.63	10.657	promotor	chr1	-	3204562	3661579	NM_001011874	Xkr4	#	#	shore
Ref660451	3661672	3.091	6.295	promotor	chr1	-	3204562	3661579	NM_001011874	Xkr4	#	#	shore
Ref660453	3661717	71.339	46.593	promotor	chr1	-	3204562	3661579	NM_001011874	Xkr4	#	#	shore
Ref660454	3661916	13.199	14.966	promotor	chr1	-	3204562	3661579	NM_001011874	Xkr4	#	#	shore
Ref660455	3661944	3.907	20.937	promotor	chr1	-	3204562	3661579	NM_001011874	Xkr4	#	#	shore
Ref660456	3662226	13.52	18.605	promotor	chr1	-	3204562	3661579	NM_001011874	Xkr4	#	#	shore
Ref660459	3681572	85.789	90	intergenic	chr1	#	#	#	#	#	#	#	#
Ref660502	3809535	74.747	70	intergenic	chr1	#	#	#	#	#	#	#	#
Ref660548	3904453	83.932	75.791	intergenic	chr1	#	#	#	#	#	#	#	#
Ref660573	3967566	87.352	79.95	intergenic	chr1	#	#	#	#	#	#	#	#
Ref660588	3995070	91.384	90.977	intergenic	chr1	#	#	#	#	#	#	#	#
Ref660688	4320860	70.309	62.575	intron	chr1	-	4280926	4399322	NM_001195662	Rp1	#	#	#
Ref660696	4343799	97.368	99.032	intron	chr1	-	4280926	4399322	NM_001195662	Rp1	#	#	#
Ref660707	4402662	46.943	40.741	promotor	chr1	-	4280926	4399322	NM_001195662	Rp1	#	#	#
Ref660736	4478688	62.6	54.545	terminator	chr1	-	4481008	4486494	NM_011441	Sox17	#	#	#
Ref660737	4482014	6.096	8.907	exon	chr1	-	4481008	4486494	NM_011441	Sox17	4481782	4483754	CpG:165
Ref660738	4482051	3.091	6.868	exon	chr1	-	4481008	4486494	NM_011441	Sox17	4481782	4483754	CpG:165
Ref660739	4482211	11.491	21.271	exon	chr1	-	4481008	4486494	NM_011441	Sox17	4481782	4483754	CpG:165
Ref660740	4482235	5.233	13.306	exon	chr1	-	4481008	4486494	NM_011441	Sox17	4481782	4483754	CpG:165
Ref660742	4482319	0	0	exon	chr1	-	4481008	4486494	NM_011441	Sox17	4481782	4483754	CpG:165
Ref660743	4482355	0	5.34	exon	chr1	-	4481008	4486494	NM_011441	Sox17	4481782	4483754	CpG:165
Ref660744	4482391	7.839	14.339	exon	chr1	-	4481008	4486494	NM_011441	Sox17	4481782	4483754	CpG:165
Ref660749	4482564	3.198	17.035	exon	chr1	-	4481008	4486494	NM_011441	Sox17	4481782	4483754	CpG:165
Ref660750	4482644	13.989	10.739	exon	chr1	-	4481008	4486494	NM_011441	Sox17	4481782	4483754	CpG:165
Ref660751	4482796	0	3.846	intron	chr1	-	4481008	4486494	NM_011441	Sox17	4481782	4483754	CpG:165
Ref660752	4482852	14.122	22.19	intron	chr1	-	4481008	4486494	NM_011441	Sox17	4481782	4483754	CpG:165
Ref660753	4483150	8.598	11.136	intron	chr1	-	4481008	4486494	NM_011441	Sox17	4481782	4483754	CpG:165
Ref660754	4483282	2.63	7.848	exon	chr1	-	4481008	4486494	NM_011441	Sox17	4481782	4483754	CpG:165
Ref660755	4483319	0	10.172	exon	chr1	-	4481008	4486494	NM_011441	Sox17	4481782	4483754	CpG:165
Ref660756	4483438	5.719	5.054	exon	chr1	-	4481008	4486494	NM_011441	Sox17	4481782	4483754	CpG:165
Ref660757	4483476	2.92	6.748	exon	chr1	-	4481008	4486494	NM_011441	Sox17	4481782	4483754	CpG:165
Ref660758	4483697	10.151	10.815	intron	chr1	-	4481008	4486494	NM_011441	Sox17	4481782	4483754	CpG:165
Ref660759	4483753	0	5.967	intron	chr1	-	4481008	4486494	NM_011441	Sox17	4481782	4483754	CpG:165
Ref660760	4483829	0	10.217	intron	chr1	-	4481008	4486494	NM_011441	Sox17	#	#	shore
Ref660761	4483875	0	0	exon	chr1	-	4481008	4486494	NM_011441	Sox17	#	#	shore
Ref660763	4486563	10.979	14.751	promotor	chr1	-	4481008	4486494	NM_011441	Sox17	#	#	shore
Ref660764	4487069	3.907	16.488	promotor	chr1	-	4481008	4486494	NM_011441	Sox17	4487028	4487689	CpG:47
Ref660765	4487164	4.368	8.943	promotor	chr1	-	4481008	4486494	NM_011441	Sox17	4487028	4487689	CpG:47
Ref660766	4487226	2.707	6.464	promotor	chr1	-	4481008	4486494	NM_011441	Sox17	4487028	4487689	CpG:47
Ref660767	4487368	11.923	25.211	promotor	chr1	-	4481008	4486494	NM_011441	Sox17	4487028	4487689	CpG:47
Ref660768	4487684	14.586	16.357	promotor	chr1	-	4481008	4486494	NM_011441	Sox17	4487028	4487689	CpG:47
Ref660840	4561699	16.829	13.306	intergenic	chr1	#	#	#	#	#	#	#	shore
Ref660841	4561884	5.308	18.689	intergenic	chr1	#	#	#	#	#	4561722	4562156	CpG:44
Ref660842	4561908	0	2.052	intergenic	chr1	#	#	#	#	#	4561722	4562156	CpG:44
Ref660843	4561964	2.944	5.034	intergenic	chr1	#	#	#	#	#	4561722	4562156	CpG:44
Ref660844	4562025	0	17.385	intergenic	chr1	#	#	#	#	#	4561722	4562156	CpG:44
Ref660845	4562112	6.526	2.778	intergenic	chr1	#	#	#	#	#	4561722	4562156	CpG:44
Ref660846	4562121	12.671	20.755	intergenic	chr1	#	#	#	#	#	4561722	4562156	CpG:44
Ref660847	4564399	84.982	70.588	intergenic	chr1	#	#	#	#	#	#	#	#
Ref660856	4595492	99.375	98.693	intergenic	chr1	#	#	#	#	#	#	#	#
Ref660862	4602063	18.093	20.981	intergenic	chr1	#	#	#	#	#	#	#	#
Ref660863	4603615	96.283	86.681	intergenic	chr1	#	#	#	#	#	#	#	#
Ref660874	4644413	73.789	66.503	intergenic	chr1	#	#	#	#	#	#	#	#
Ref660875	4647117	40.417	57.661	intergenic	chr1	#	#	#	#	#	#	#	#
Ref660890	4696557	87.296	80.721	intergenic	chr1	#	#	#	#	#	#	#	#
Ref660916	4753101	98.268	98.578	intergenic	chr1	#	#	#	#	#	#	#	#
Ref660925	4774110	91.292	95.042	intron	chr1	-	4763278	4775807	NR_033530	Mrpl15	#	#	shore
Ref660926	4775824	7.923	15.836	promotor	chr1	-	4763278	4775807	NR_033530	Mrpl15	4775457	4775895	CpG:49
Ref660940	4797915	7.298	8.24	promotor	chr1	+	4797973	4836816	NM_008866	Lypla1	4797640	4798184	CpG:73
Ref660941	4797944	0	7.99	promotor	chr1	+	4797973	4836816	NM_008866	Lypla1	4797640	4798184	CpG:73
Ref660942	4797989	4.079	3.454	exon	chr1	+	4797973	4836816	NM_008866	Lypla1	4797640	4798184	CpG:73
Ref660943	4798038	7.598	4.564	exon	chr1	+	4797973	4836816	NM_008866	Lypla1	4797640	4798184	CpG:73
Ref660945	4798079	0	4.472	intron	chr1	+	4797973	4836816	NM_008866	Lypla1	4797640	4798184	CpG:73
Ref660946	4798148	6.764	2.644	intron	chr1	+	4797973	4836816	NM_008866	Lypla1	4797640	4798184	CpG:73
Ref660947	4798172	4.079	2.287	intron	chr1	+	4797973	4836816	NM_008866	Lypla1	4797640	4798184	CpG:73
Ref660948	4798306	28.571	20.699	intron	chr1	+	4797973	4836816	NM_008866	Lypla1	#	#	shore
Ref660955	4804828	99.361	99.326	intron	chr1	+	4797973	4836816	NM_008866	Lypla1	#	#	#
Ref660968	4829442	55.224	55.696	intron	chr1	+	4797973	4836816	NM_008866	Lypla1	#	#	#
Ref660981	4847597	3.907	1.815	promotor	chr1	+	4847774	4887990	NM_011541	Tcea1	4847546	4848453	CpG:83
Ref660982	4847663	0	4.097	promotor	chr1	+	4847774	4887990	NM_011541	Tcea1	4847546	4848453	CpG:83
Ref660984	4847712	6.764	16.418	promotor	chr1	+	4847774	4887990	NM_011541	Tcea1	4847546	4848453	CpG:83
Ref660985	4847884	24.183	6.25	exon	chr1	+	4847774	4887990	NM_011541	Tcea1	4847546	4848453	CpG:83
Ref660988	4848073	6.096	3.481	intron	chr1	+	4847774	4887990	NM_011541	Tcea1	4847546	4848453	CpG:83
Ref660993	4848159	16.122	14.317	intron	chr1	+	4847774	4887990	NM_011541	Tcea1	4847546	4848453	CpG:83
Ref660994	4848250	6.584	8.56	intron	chr1	+	4847774	4887990	NM_011541	Tcea1	4847546	4848453	CpG:83
Ref660995	4848399	27.007	22.049	intron	chr1	+	4847774	4887990	NM_011541	Tcea1	4847546	4848453	CpG:83
Ref660997	4848850	27.681	25.69	intron	chr1	+	4847774	4887990	NM_011541	Tcea1	#	#	shore
Ref661070	4984052	96.732	96.518	intron	chr1	-	4899656	5009507	NM_021374	Rgs20	#	#	#
Ref661079	4998724	66.203	57.418	intron	chr1	-	4899656	5009507	NM_021374	Rgs20	#	#	#
Ref661081	5008852	6.643	12.518	intron	chr1	-	4899656	5009507	NM_021374	Rgs20	5008638	5009792	CpG:77
Ref661082	5008895	0	1.926	intron	chr1	-	4899656	5009507	NM_021374	Rgs20	5008638	5009792	CpG:77
Ref661083	5008936	0	10.714	intron	chr1	-	4899656	5009507	NM_021374	Rgs20	5008638	5009792	CpG:77
Ref661084	5008978	14.51	8.681	intron	chr1	-	4899656	5009507	NM_021374	Rgs20	5008638	5009792	CpG:77
Ref661085	5009126	16.542	24.703	intron	chr1	-	4899656	5009507	NM_021374	Rgs20	5008638	5009792	CpG:77
Ref661086	5009270	3.991	7.801	intron	chr1	-	4899656	5009507	NM_021374	Rgs20	5008638	5009792	CpG:77
Ref661087	5009568	4.888	21.154	intron	chr1	-	4899656	5060366	NM_001177795	Rgs20	5008638	5009792	CpG:77
Ref661088	5009620	5.089	15.771	intron	chr1	-	4899656	5060366	NM_001177795	Rgs20	5008638	5009792	CpG:77
Ref661089	5009739	0	9.661	intron	chr1	-	4899656	5060366	NM_001177795	Rgs20	5008638	5009792	CpG:77
Ref661090	5009966	6.764	19.043	intron	chr1	-	4899656	5060366	NM_001177795	Rgs20	#	#	shore
Ref661091	5010118	10.766	16.541	intron	chr1	-	4899656	5060366	NM_001177795	Rgs20	#	#	shore
Ref661092	5010196	50.995	31.347	intron	chr1	-	4899656	5060366	NM_001177795	Rgs20	#	#	shore
Ref661093	5010204	0	9.091	intron	chr1	-	4899656	5060366	NM_001177795	Rgs20	#	#	shore
Ref661094	5010270	0	10.185	intron	chr1	-	4899656	5060366	NM_001177795	Rgs20	#	#	shore
Ref661095	5010317	14.213	12.088	intron	chr1	-	4899656	5060366	NM_001177795	Rgs20	#	#	shore
Ref661096	5010656	15.835	17.647	intron	chr1	-	4899656	5060366	NM_001177795	Rgs20	#	#	shore
Ref661097	5010726	13.357	5.213	intron	chr1	-	4899656	5060366	NM_001177795	Rgs20	#	#	shore
Ref661098	5011103	8.009	18.539	exon	chr1	-	4899656	5060366	NM_001177795	Rgs20	#	#	shore
Ref661100	5012932	9.32	18.033	intron	chr1	-	4899656	5060366	NM_001177795	Rgs20	#	#	#
Ref661101	5013050	24.69	30.064	intron	chr1	-	4899656	5060366	NM_001177795	Rgs20	#	#	#
Ref661102	5013437	8.665	7.205	intron	chr1	-	4899656	5060366	NM_001177795	Rgs20	#	#	#
Ref661103	5013634	6.643	5.565	intron	chr1	-	4899656	5060366	NM_001177795	Rgs20	#	#	#
Ref661104	5013805	3.117	6.875	intron	chr1	-	4899656	5060366	NM_001177795	Rgs20	#	#	#
Ref661105	5014054	14.98	7.285	intron	chr1	-	4899656	5060366	NM_001177795	Rgs20	#	#	#
Ref661186	5073220	22.84	15.9	promotor	chr1	+	5073253	5152630	NM_133826	Atp6v1h	5073120	5073617	CpG:49
Ref661187	5073314	3.603	5.172	exon	chr1	+	5073253	5152630	NM_133826	Atp6v1h	5073120	5073617	CpG:49
Ref661190	5073414	0	2.582	intron	chr1	+	5073253	5152630	NM_133826	Atp6v1h	5073120	5073617	CpG:49
Ref661195	5073539	0	2.709	intron	chr1	+	5073253	5152630	NM_133826	Atp6v1h	5073120	5073617	CpG:49
Ref661196	5073577	0	3.226	intron	chr1	+	5073253	5152630	NM_133826	Atp6v1h	5073120	5073617	CpG:49
Ref661203	5107519	95.69	97.498	exon	chr1	+	5073253	5152630	NM_133826	Atp6v1h	#	#	#
Ref661244	5186375	99.157	98.186	intergenic	chr1	#	#	#	#	#	#	#	#
Ref661293	5336374	97.797	94.246	intergenic	chr1	#	#	#	#	#	#	#	#
Ref661402	5578572	6.469	6.528	promotor	chr1	+	5578573	5596214	NM_011011	Oprk1	#	#	#
Ref661503	5840375	98.719	98.878	intergenic	chr1	#	#	#	#	#	#	#	#
Ref661531	5901946	97.004	92.011	terminator	chr1	-	5903787	5907479	NM_010342	Npbwr1	#	#	#
Ref661538	5906325	84.02	88.602	exon	chr1	-	5903787	5907479	NM_010342	Npbwr1	#	#	shore
Ref661540	5906724	13.858	13.118	exon	chr1	-	5903787	5907479	NM_010342	Npbwr1	5906509	5907555	CpG:85
Ref661541	5906924	17.591	20.561	exon	chr1	-	5903787	5907479	NM_010342	Npbwr1	5906509	5907555	CpG:85
Ref661542	5906932	71.154	55	exon	chr1	-	5903787	5907479	NM_010342	Npbwr1	5906509	5907555	CpG:85
Ref661543	5907514	5.386	5.213	promotor	chr1	-	5903787	5907479	NM_010342	Npbwr1	5906509	5907555	CpG:85
Ref661544	5907554	0	0	promotor	chr1	-	5903787	5907479	NM_010342	Npbwr1	5906509	5907555	CpG:85
Ref661545	5907801	0	16.667	promotor	chr1	-	5903787	5907479	NM_010342	Npbwr1	#	#	shore
Ref661602	6056965	85.549	88.591	intergenic	chr1	#	#	#	#	#	#	#	#
Ref661616	6121553	98.435	94.1	intergenic	chr1	#	#	#	#	#	#	#	#
Ref661652	6181316	96.546	96.491	intergenic	chr1	#	#	#	#	#	#	#	#
Ref661661	6204392	10.364	11.374	promotor	chr1	+	6204742	6266185	NM_009826	Rb1cc1	#	#	shore
Ref661662	6204480	9.32	32.921	promotor	chr1	+	6204742	6266185	NM_009826	Rb1cc1	#	#	shore
Ref661663	6204652	5.997	5.995	promotor	chr1	+	6204742	6266185	NM_009826	Rb1cc1	6204511	6205413	CpG:107
Ref661666	6204720	14.397	0	promotor	chr1	+	6204742	6266185	NM_009826	Rb1cc1	6204511	6205413	CpG:107
Ref661667	6204810	3.949	9.649	exon	chr1	+	6204742	6266185	NM_009826	Rb1cc1	6204511	6205413	CpG:107
Ref661668	6204845	6.198	0	exon	chr1	+	6204742	6266185	NM_009826	Rb1cc1	6204511	6205413	CpG:107
Ref661670	6204888	0	11.661	exon	chr1	+	6204742	6266185	NM_009826	Rb1cc1	6204511	6205413	CpG:107
Ref661671	6205000	3.171	7.006	exon	chr1	+	6204742	6266185	NM_009826	Rb1cc1	6204511	6205413	CpG:107
Ref661672	6205036	0	8.998	exon	chr1	+	6204742	6266185	NM_009826	Rb1cc1	6204511	6205413	CpG:107
Ref661673	6205080	0	0	intron	chr1	+	6204742	6266185	NM_009826	Rb1cc1	6204511	6205413	CpG:107
Ref661675	6205125	0	10.543	intron	chr1	+	6204742	6266185	NM_009826	Rb1cc1	6204511	6205413	CpG:107
Ref661676	6205208	9.991	7.914	intron	chr1	+	6204742	6266185	NM_009826	Rb1cc1	6204511	6205413	CpG:107
Ref661677	6205283	19.105	9.348	intron	chr1	+	6204742	6266185	NM_009826	Rb1cc1	6204511	6205413	CpG:107
Ref661678	6205305	0	4.382	intron	chr1	+	6204742	6266185	NM_009826	Rb1cc1	6204511	6205413	CpG:107
Ref661679	6205355	0	3.454	intron	chr1	+	6204742	6266185	NM_009826	Rb1cc1	6204511	6205413	CpG:107
Ref661742	6349242	0	15.278	promotor	chr1	+	6349411	6384812	NM_001195732	Fam150a	6349163	6349523	CpG:29
Ref661743	6349310	7.445	10.377	promotor	chr1	+	6349411	6384812	NM_001195732	Fam150a	6349163	6349523	CpG:29
Ref661744	6349437	11.859	16.22	exon	chr1	+	6349411	6384812	NM_001195732	Fam150a	6349163	6349523	CpG:29
Ref661745	6349586	15.948	27.386	exon	chr1	+	6349411	6384812	NM_001195732	Fam150a	#	#	shore
Ref661759	6372973	6.526	13.374	intron	chr1	+	6349411	6384812	NM_001195732	Fam150a	6372972	6373284	CpG:42
Ref661769	6397071	96.445	88.789	intergenic	chr1	#	#	#	#	#	#	#	#
Ref661772	6406658	96.943	92.366	intergenic	chr1	#	#	#	#	#	#	#	#
Ref661799	6428323	98.597	96.571	intergenic	chr1	#	#	#	#	#	#	#	#
Ref661803	6431321	6.89	23.913	intergenic	chr1	#	#	#	#	#	6431281	6431693	CpG:36
Ref661804	6431405	2.788	6.48	intergenic	chr1	#	#	#	#	#	6431281	6431693	CpG:36
Ref661805	6431450	0	9.332	intergenic	chr1	#	#	#	#	#	6431281	6431693	CpG:36
Ref661809	6431863	70.754	65.94	intergenic	chr1	#	#	#	#	#	#	#	shore
Ref661816	6457295	93.135	85.618	intergenic	chr1	#	#	#	#	#	#	#	#
Ref661821	6472462	80.874	68.75	intergenic	chr1	#	#	#	#	#	#	#	#
Ref661826	6500680	51.066	35.967	intergenic	chr1	#	#	#	#	#	#	#	#
Ref661925	6794999	97.867	96.891	intron	chr1	+	6720131	6851021	NM_173868	St18	#	#	#
Ref661927	6801623	92.43	95.982	intron	chr1	+	6720131	6851021	NM_173868	St18	#	#	#
Ref661929	6811218	64.08	59.956	intron	chr1	+	6720131	6851021	NM_173868	St18	#	#	#
Ref661933	6821836	80.326	73.459	intron	chr1	+	6720131	6851021	NM_173868	St18	#	#	#
Ref661940	6845820	70.09	55.696	intron	chr1	+	6720131	6851021	NM_173868	St18	#	#	#
Ref661941	6846720	95.907	93.783	intron	chr1	+	6720131	6851021	NM_173868	St18	#	#	#
Ref661948	6868381	85.253	69.555	intergenic	chr1	#	#	#	#	#	#	#	#
Ref661971	6919026	62.906	51.887	intergenic	chr1	#	#	#	#	#	#	#	#
Ref661994	7001372	87.059	82.659	intergenic	chr1	#	#	#	#	#	#	#	#
Ref662008	7043564	98.786	98.262	intergenic	chr1	#	#	#	#	#	#	#	#
Ref662018	7069855	100	99.474	intergenic	chr1	#	#	#	#	#	#	#	#
Ref662024	7078675	11.229	8.088	promotor	chr1	+	7079000	7163709	NM_183028	Pcmtd1	7078572	7079352	CpG:85
Ref662025	7078771	17.317	13.665	promotor	chr1	+	7079000	7163709	NM_183028	Pcmtd1	7078572	7079352	CpG:85
Ref662026	7079077	64.912	57.803	exon	chr1	+	7079000	7163709	NM_183028	Pcmtd1	7078572	7079352	CpG:85
Ref662028	7079137	9.439	1.615	exon	chr1	+	7079000	7163709	NM_183028	Pcmtd1	7078572	7079352	CpG:85
Ref662029	7079176	3.015	10.591	exon	chr1	+	7079000	7163709	NM_183028	Pcmtd1	7078572	7079352	CpG:85
Ref662030	7079343	36.877	14.91	intron	chr1	+	7079000	7163709	NM_183028	Pcmtd1	7078572	7079352	CpG:85
Ref662090	7196416	20.572	33.041	intergenic	chr1	#	#	#	#	#	#	#	#
Ref662091	7197377	39.976	29.421	intergenic	chr1	#	#	#	#	#	#	#	#
Ref662105	7228937	99.361	98.555	intergenic	chr1	#	#	#	#	#	#	#	#
Ref662205	7352910	100	96.464	intergenic	chr1	#	#	#	#	#	#	#	#
Ref662215	7387137	31.624	17.742	intergenic	chr1	#	#	#	#	#	#	#	shore
Ref662216	7387517	6.198	7.407	intergenic	chr1	#	#	#	#	#	#	#	shore
Ref662217	7387865	3.144	9.283	intergenic	chr1	#	#	#	#	#	7387827	7388675	CpG:64
Ref662218	7387903	16.444	3.78	intergenic	chr1	#	#	#	#	#	7387827	7388675	CpG:64
Ref662219	7388096	0	7.285	intergenic	chr1	#	#	#	#	#	7387827	7388675	CpG:64
Ref662220	7388266	11.672	26.829	intergenic	chr1	#	#	#	#	#	7387827	7388675	CpG:64
Ref662221	7388591	3.254	3.986	intergenic	chr1	#	#	#	#	#	7387827	7388675	CpG:64
Ref662222	7388636	10.364	7.346	intergenic	chr1	#	#	#	#	#	7387827	7388675	CpG:64
Ref662232	7419615	91.575	93.464	intergenic	chr1	#	#	#	#	#	#	#	#
Ref662316	7620460	98.786	96.032	intergenic	chr1	#	#	#	#	#	#	#	#
Ref662327	7662326	60.656	56.019	intergenic	chr1	#	#	#	#	#	#	#	#
Ref662382	7766508	52.113	62.423	intergenic	chr1	#	#	#	#	#	#	#	#
Ref662562	8138856	86.511	78.571	intergenic	chr1	#	#	#	#	#	#	#	#
Ref662636	8239406	93.239	93.516	intergenic	chr1	#	#	#	#	#	#	#	#
Ref662651	8278628	96.445	95.434	intergenic	chr1	#	#	#	#	#	#	#	#
Ref662712	8458859	21.512	17.323	intron	chr1	-	8352741	9289811	NM_027671	Sntg1	#	#	#
Ref662713	8458937	0	16.314	intron	chr1	-	8352741	9289811	NM_027671	Sntg1	#	#	#
Ref662853	8797479	98.699	95.401	intron	chr1	-	8352741	9289811	NM_027671	Sntg1	#	#	#
Ref662888	8915803	87.547	81.481	intron	chr1	-	8352741	9289811	NM_027671	Sntg1	#	#	#
Ref663034	9288678	7.021	16.418	exon	chr1	-	8352741	9289811	NM_027671	Sntg1	#	#	shore
Ref663036	9289334	8.873	19.075	exon	chr1	-	8352741	9289811	NM_027671	Sntg1	9289296	9290101	CpG:61
Ref663037	9289407	7.598	17.261	exon	chr1	-	8352741	9289811	NM_027671	Sntg1	9289296	9290101	CpG:61
Ref663038	9289517	22.699	6.94	exon	chr1	-	8352741	9289811	NM_027671	Sntg1	9289296	9290101	CpG:61
Ref663039	9289534	27.407	7.051	exon	chr1	-	8352741	9289811	NM_027671	Sntg1	9289296	9290101	CpG:61
Ref663040	9289855	6.412	7.346	promotor	chr1	-	8352741	9289811	NM_027671	Sntg1	9289296	9290101	CpG:61
Ref663041	9289949	2.788	9.91	promotor	chr1	-	8352741	9289811	NM_027671	Sntg1	9289296	9290101	CpG:61
Ref663042	9290018	16.444	5.255	promotor	chr1	-	8352741	9289811	NM_027671	Sntg1	9289296	9290101	CpG:61
Ref663052	9306914	97.039	92.295	intergenic	chr1	#	#	#	#	#	#	#	#
Ref663137	9505862	84.02	85.075	intergenic	chr1	#	#	#	#	#	#	#	#
Ref663146	9535370	18.019	3.654	promotor	chr1	+	9535488	9537536	NM_021511	Rrs1	9535350	9536349	CpG:97
Ref663147	9535428	4.268	2.196	promotor	chr1	+	9535488	9537536	NM_021511	Rrs1	9535350	9536349	CpG:97
Ref663148	9535473	7.298	0	promotor	chr1	+	9535488	9537536	NM_021511	Rrs1	9535350	9536349	CpG:97
Ref663152	9535763	9.32	15.225	exon	chr1	+	9535488	9537536	NM_021511	Rrs1	9535350	9536349	CpG:97
Ref663153	9535774	17.874	11.458	exon	chr1	+	9535488	9537536	NM_021511	Rrs1	9535350	9536349	CpG:97
Ref663154	9535882	27.509	25.781	exon	chr1	+	9535488	9537536	NM_021511	Rrs1	9535350	9536349	CpG:97
Ref663155	9536052	26.619	26.322	exon	chr1	+	9535488	9537536	NM_021511	Rrs1	9535350	9536349	CpG:97
Ref663159	9536550	30.607	35.954	exon	chr1	+	9535488	9537536	NM_021511	Rrs1	#	#	shore
Ref663160	9536587	5.02	15.865	exon	chr1	+	9535488	9537536	NM_021511	Rrs1	#	#	shore
Ref663163	9538668	60.809	47.103	intron	chr1	+	9538126	9568049	NR_027664	Adhfe1	#	#	#
Ref663164	9538744	40.217	43.097	intron	chr1	+	9538126	9568049	NR_027664	Adhfe1	#	#	#
Ref663165	9541963	98.579	97.33	intron	chr1	+	9538126	9568049	NR_027664	Adhfe1	#	#	#
Ref663166	9544327	81.286	68.064	intron	chr1	+	9538126	9568049	NR_027664	Adhfe1	#	#	#
Ref663174	9554770	38.144	36.157	intron	chr1	+	9538126	9568049	NR_027664	Adhfe1	#	#	#
Ref663175	9556566	95.69	86.842	intron	chr1	+	9538126	9568049	NR_027664	Adhfe1	#	#	#
Ref663181	9591227	16.444	32.981	intron	chr1	-	9550913	9621173	NR_015470	2610203C22Rik	#	#	#
Ref663182	9591634	29.804	32.203	intron	chr1	-	9550913	9621173	NR_015470	2610203C22Rik	#	#	#
Ref663183	9591798	35.691	24.205	intron	chr1	-	9550913	9621173	NR_015470	2610203C22Rik	#	#	#
Ref663189	9599446	69.811	62.264	intron	chr1	-	9550913	9621173	NR_015470	2610203C22Rik	#	#	#
Ref663196	9609565	36.877	50.483	intron	chr1	-	9550913	9621173	NR_015470	2610203C22Rik	#	#	#
Ref663197	9616589	96.476	93.516	intron	chr1	-	9550913	9621173	NR_015470	2610203C22Rik	#	#	#
Ref663198	9618125	57.048	54.545	intron	chr1	-	9550913	9621173	NR_015470	2610203C22Rik	#	#	#
Ref663199	9620030	37.591	43.633	intron	chr1	-	9550913	9621173	NR_015470	2610203C22Rik	#	#	#
Ref663201	9620169	13.121	17.323	intron	chr1	-	9550913	9621173	NR_015470	2610203C22Rik	#	#	#
Ref663202	9620446	27.934	30.714	intron	chr1	-	9550913	9621173	NR_015470	2610203C22Rik	#	#	#
Ref663203	9629209	76.837	64.812	intergenic	chr1	#	#	#	#	#	#	#	#
Ref663208	9633187	89.059	81.834	intergenic	chr1	#	#	#	#	#	#	#	#
Ref663211	9639046	43.787	39.885	intergenic	chr1	#	#	#	#	#	#	#	#
Ref663223	9689992	6.703	10.564	intron	chr1	-	9658915	9690290	NM_008651	Mybl1	9689866	9690962	CpG:87
Ref663224	9690177	2.991	8.881	exon	chr1	-	9658915	9690290	NM_008651	Mybl1	9689866	9690962	CpG:87
Ref663226	9690254	68.444	19.298	exon	chr1	-	9658915	9690290	NM_008651	Mybl1	9689866	9690962	CpG:87
Ref663227	9690341	8.038	7.205	promotor	chr1	-	9658915	9690290	NM_008651	Mybl1	9689866	9690962	CpG:87
Ref663228	9690579	8.768	9.483	promotor	chr1	-	9658915	9690290	NM_008651	Mybl1	9689866	9690962	CpG:87
Ref663229	9690619	10.819	8.73	promotor	chr1	-	9658915	9690290	NM_008651	Mybl1	9689866	9690962	CpG:87
Ref663231	9690673	3.04	7.756	promotor	chr1	-	9658915	9690290	NM_008651	Mybl1	9689866	9690962	CpG:87
Ref663232	9690764	6.096	7.449	promotor	chr1	-	9658915	9690290	NM_008651	Mybl1	9689866	9690962	CpG:87
Ref663235	9690814	5.632	15.493	promotor	chr1	-	9658915	9690290	NM_008651	Mybl1	9689866	9690962	CpG:87
Ref663236	9691197	5.719	10.891	promotor	chr1	-	9658915	9690290	NM_008651	Mybl1	#	#	shore
Ref663253	9737685	3.638	9.483	exon	chr1	-	9713277	9738463	NM_173443	Vcpip1	9737641	9738726	CpG:89
Ref663254	9737744	0	4.867	exon	chr1	-	9713277	9738463	NM_173443	Vcpip1	9737641	9738726	CpG:89
Ref663256	9737807	11.432	8.56	exon	chr1	-	9713277	9738463	NM_173443	Vcpip1	9737641	9738726	CpG:89
Ref663257	9737968	6.764	5.797	exon	chr1	-	9713277	9738463	NM_173443	Vcpip1	9737641	9738726	CpG:89
Ref663258	9738058	9.439	12.644	exon	chr1	-	9713277	9738463	NM_173443	Vcpip1	9737641	9738726	CpG:89
Ref663262	9738299	7.495	7.366	exon	chr1	-	9713277	9738463	NM_173443	Vcpip1	9737641	9738726	CpG:89
Ref663263	9738387	5.997	6.707	exon	chr1	-	9713277	9738463	NM_173443	Vcpip1	9737641	9738726	CpG:89
Ref663264	9738571	7.371	13.043	exon	chr1	+	9737728	9761337	NR_040462	1700034P13Rik	9737641	9738726	CpG:89
Ref663277	9760742	93.502	95.582	intron	chr1	+	9737728	9761337	NR_040462	1700034P13Rik	#	#	#
Ref663280	9764375	61.814	38.178	terminator	chr1	+	9737728	9761337	NR_040462	1700034P13Rik	#	#	#
Ref663299	9787977	0	3.986	promotor	chr1	+	9788210	9892649	NM_133220	Sgk3	9787902	9788733	CpG:95
Ref663300	9787995	16.542	2.676	promotor	chr1	+	9788210	9892649	NM_133220	Sgk3	9787902	9788733	CpG:95
Ref663301	9788066	6.806	9.763	promotor	chr1	+	9788210	9892649	NM_133220	Sgk3	9787902	9788733	CpG:95
Ref663302	9788149	9.399	7.449	promotor	chr1	+	9788210	9892649	NM_133220	Sgk3	9787902	9788733	CpG:95
Ref663303	9788198	0	0	promotor	chr1	+	9788210	9892649	NM_133220	Sgk3	9787902	9788733	CpG:95
Ref663306	9788264	0	0	exon	chr1	+	9788210	9892649	NM_133220	Sgk3	9787902	9788733	CpG:95
Ref663307	9788302	0	3.179	exon	chr1	+	9788210	9892649	NM_133220	Sgk3	9787902	9788733	CpG:95
Ref663316	9788429	4.953	5.612	intron	chr1	+	9788210	9892649	NM_133220	Sgk3	9787902	9788733	CpG:95
Ref663317	9788490	17.591	6.295	intron	chr1	+	9788210	9892649	NM_133220	Sgk3	9787902	9788733	CpG:95
Ref663318	9788525	3.04	6.077	intron	chr1	+	9788210	9892649	NM_133220	Sgk3	9787902	9788733	CpG:95
Ref663319	9788568	4.447	55.085	intron	chr1	+	9788210	9892649	NM_133220	Sgk3	9787902	9788733	CpG:95
Ref663320	9788755	10.663	9.735	intron	chr1	+	9788210	9892649	NM_133220	Sgk3	#	#	shore
Ref663350	9838417	11.859	4.867	intron	chr1	+	9788210	9892649	NM_133220	Sgk3	9838246	9838611	CpG:40
Ref663351	9838461	8.565	0	intron	chr1	+	9788210	9892649	NM_133220	Sgk3	9838246	9838611	CpG:40
Ref663352	9838500	2.727	0	intron	chr1	+	9788210	9892649	NM_133220	Sgk3	9838246	9838611	CpG:40
Ref663353	9838538	0	0	intron	chr1	+	9788210	9892649	NM_133220	Sgk3	9838246	9838611	CpG:40
Ref663354	9838579	3.404	13.306	intron	chr1	+	9788210	9892649	NM_133220	Sgk3	9838246	9838611	CpG:40
Ref663355	9838705	13.858	6.78	intron	chr1	+	9788210	9892649	NM_133220	Sgk3	#	#	shore
Ref663356	9838895	34.049	6.977	intron	chr1	+	9788210	9892649	NM_133220	Sgk3	#	#	shore
Ref663360	9847887	85.152	79.839	intron	chr1	+	9788210	9892649	NM_133220	Sgk3	#	#	#
Ref663374	9872046	97.234	92.308	intron	chr1	+	9788210	9892649	NM_133220	Sgk3	#	#	#
Ref663387	9898687	42.529	30.556	promotor	chr1	+	9898718	9931035	NM_177722	6030422M02Rik	#	#	#
Ref663388	9898843	29.557	28.903	intron	chr1	+	9898718	9931035	NM_177722	6030422M02Rik	#	#	#
Ref663404	9934002	15.835	16.459	intron	chr1	-	9932105	9934199	NR_024067	Snhg6	9933866	9934277	CpG:46
Ref663405	9934026	0	3.846	intron	chr1	-	9932105	9934199	NR_024067	Snhg6	9933866	9934277	CpG:46
Ref663406	9934123	7.298	4.382	exon	chr1	-	9932105	9934199	NR_024067	Snhg6	9933866	9934277	CpG:46
Ref663407	9934253	3.603	6.995	promotor	chr1	-	9932105	9934199	NR_024067	Snhg6	9933866	9934277	CpG:46
Ref663408	9934297	3.171	10.476	promotor	chr1	-	9932105	9934199	NR_024067	Snhg6	#	#	shore
Ref663410	9937767	92.936	96.622	promotor	chr1	-	9932105	9934199	NR_024067	Snhg6	#	#	#
Ref663411	9941021	99.744	98.858	intergenic	chr1	#	#	#	#	#	#	#	#
Ref663419	9957224	47.284	35.484	terminator	chr1	-	9958706	9999201	NM_145692	Lrrc67	9957199	9958411	CpG:128
Ref663420	9957233	28.244	18.033	terminator	chr1	-	9958706	9999201	NM_145692	Lrrc67	9957199	9958411	CpG:128
Ref663421	9957434	16.444	14.265	terminator	chr1	-	9958706	9999201	NM_145692	Lrrc67	9957199	9958411	CpG:128
Ref663423	9957476	86.494	29.961	terminator	chr1	-	9958706	9999201	NM_145692	Lrrc67	9957199	9958411	CpG:128
Ref663425	9957590	0	7.285	terminator	chr1	-	9958706	9999201	NM_145692	Lrrc67	9957199	9958411	CpG:128
Ref663426	9957627	10.898	10.969	terminator	chr1	-	9958706	9999201	NM_145692	Lrrc67	9957199	9958411	CpG:128
Ref663427	9957703	11.672	3.226	terminator	chr1	-	9958706	9999201	NM_145692	Lrrc67	9957199	9958411	CpG:128
Ref663428	9957751	4.888	3.78	terminator	chr1	-	9958706	9999201	NM_145692	Lrrc67	9957199	9958411	CpG:128
Ref663429	9958002	3.373	9.91	terminator	chr1	-	9958706	9999201	NM_145692	Lrrc67	9957199	9958411	CpG:128
Ref663430	9958083	0	5.34	terminator	chr1	-	9958706	9999201	NM_145692	Lrrc67	9957199	9958411	CpG:128
Ref663431	9958128	0	8.291	terminator	chr1	-	9958706	9999201	NM_145692	Lrrc67	9957199	9958411	CpG:128
Ref663432	9958278	18.227	10.138	terminator	chr1	-	9958706	9999201	NM_145692	Lrrc67	9957199	9958411	CpG:128
Ref663434	9958324	6.89	16.667	terminator	chr1	-	9958706	9999201	NM_145692	Lrrc67	9957199	9958411	CpG:128
Ref663435	9958393	7.157	7.051	terminator	chr1	-	9958706	9999201	NM_145692	Lrrc67	9957199	9958411	CpG:128
Ref663454	9998985	20.904	25.287	intron	chr1	-	9958706	9999201	NM_145692	Lrrc67	#	#	#
Ref663456	9999443	38.714	14.286	promotor	chr1	-	9958706	9999201	NM_145692	Lrrc67	#	#	#
Ref663466	10014142	90.722	93.983	terminator	chr1	-	10014911	10027979	NM_013715	Cops5	#	#	#
Ref663470	10027905	0	9.348	exon	chr1	-	10014911	10027979	NM_013715	Cops5	#	#	shore
Ref663471	10028032	10.437	19.643	promotor	chr1	+	10028298	10126849	NM_026493	Cspp1	10028031	10028296	CpG:31
Ref663472	10028146	0	3.695	promotor	chr1	+	10028298	10126849	NM_026493	Cspp1	10028031	10028296	CpG:31
Ref663473	10028239	0	4.762	promotor	chr1	+	10028298	10126849	NM_026493	Cspp1	10028031	10028296	CpG:31
Ref663474	10028278	0	4.059	promotor	chr1	+	10028298	10126849	NM_026493	Cspp1	10028031	10028296	CpG:31
Ref663478	10029121	43.529	32.489	intron	chr1	+	10028298	10126849	NM_026493	Cspp1	#	#	shore
Ref663479	10029746	5.02	8.088	intron	chr1	+	10028298	10126849	NM_026493	Cspp1	#	#	shore
Ref663480	10029757	5.089	9.091	intron	chr1	+	10028298	10126849	NM_026493	Cspp1	#	#	shore
Ref663481	10029885	22.84	3.654	intron	chr1	+	10028298	10126849	NM_026493	Cspp1	#	#	shore
Ref663483	10029912	8.277	5.759	intron	chr1	+	10028298	10126849	NM_026493	Cspp1	#	#	shore
Ref663489	10030084	0	5.612	intron	chr1	+	10028298	10126849	NM_026493	Cspp1	#	#	shore
Ref663490	10030134	3.373	4.325	intron	chr1	+	10028298	10126849	NM_026493	Cspp1	#	#	shore
Ref663491	10030167	3.226	12.865	intron	chr1	+	10028298	10126849	NM_026493	Cspp1	#	#	shore
Ref663492	10030207	0	2.386	intron	chr1	+	10028298	10126849	NM_026493	Cspp1	#	#	shore
Ref663493	10030227	20.904	10.138	intron	chr1	+	10028298	10126849	NM_026493	Cspp1	#	#	shore
Ref663494	10030359	5.233	7.733	intron	chr1	+	10028298	10126849	NM_026493	Cspp1	10029826	10030360	CpG:60
Ref663509	10073707	96.13	95.49	intron	chr1	+	10028298	10126849	NM_026493	Cspp1	#	#	#
Ref663522	10106114	80.033	76.744	exon	chr1	+	10028298	10126849	NM_026493	Cspp1	#	#	#
Ref663523	10106745	79.219	77.727	exon	chr1	+	10028298	10126849	NM_026493	Cspp1	#	#	#
Ref663531	10123942	63.325	22.297	intron	chr1	+	10028298	10126849	NM_026493	Cspp1	#	#	#
Ref663535	10130612	95.136	91.935	exon	chr1	-	10127587	10222751	NM_001102430	Arfgef1	#	#	#
Ref663538	10131700	54.412	40.574	exon	chr1	-	10127587	10222751	NM_001102430	Arfgef1	#	#	#
Ref663566	10222290	15.948	24.528	intron	chr1	-	10127587	10222751	NM_001102430	Arfgef1	10222224	10223509	CpG:136
Ref663567	10222320	3.638	10.185	intron	chr1	-	10127587	10222751	NM_001102430	Arfgef1	10222224	10223509	CpG:136
Ref663568	10222380	3.826	8.8	intron	chr1	-	10127587	10222751	NM_001102430	Arfgef1	10222224	10223509	CpG:136
Ref663569	10222418	0	5.759	intron	chr1	-	10127587	10222751	NM_001102430	Arfgef1	10222224	10223509	CpG:136
Ref663570	10222443	11.201	17.46	intron	chr1	-	10127587	10222751	NM_001102430	Arfgef1	10222224	10223509	CpG:136
Ref663571	10222535	14.491	11.168	exon	chr1	-	10127587	10222751	NM_001102430	Arfgef1	10222224	10223509	CpG:136
Ref663572	10222608	5.308	8.088	exon	chr1	-	10127587	10222751	NM_001102430	Arfgef1	10222224	10223509	CpG:136
Ref663573	10222646	5.055	8.088	exon	chr1	-	10127587	10222751	NM_001102430	Arfgef1	10222224	10223509	CpG:136
Ref663574	10222733	2.346	11.142	exon	chr1	-	10127587	10222751	NM_001102430	Arfgef1	10222224	10223509	CpG:136
Ref663575	10222820	5.632	8.847	promotor	chr1	-	10127587	10222751	NM_001102430	Arfgef1	10222224	10223509	CpG:136
Ref663580	10222921	17.051	13.23	promotor	chr1	-	10127587	10222751	NM_001102430	Arfgef1	10222224	10223509	CpG:136
Ref663581	10223043	10.437	2.323	promotor	chr1	-	10127587	10222751	NM_001102430	Arfgef1	10222224	10223509	CpG:136
Ref663582	10223190	4.953	9.483	promotor	chr1	-	10127587	10222751	NM_001102430	Arfgef1	10222224	10223509	CpG:136
Ref663583	10223214	4.125	7.366	promotor	chr1	-	10127587	10222751	NM_001102430	Arfgef1	10222224	10223509	CpG:136
Ref663584	10223361	30.441	30.733	promotor	chr1	-	10127587	10222751	NM_001102430	Arfgef1	10222224	10223509	CpG:136
Ref663601	10245783	96.688	95.575	intergenic	chr1	#	#	#	#	#	#	#	#
Ref663619	10294106	90.984	93.344	intergenic	chr1	#	#	#	#	#	#	#	#
Ref663625	10313509	93.803	86.694	terminator	chr1	-	10314807	10710024	NM_177834	Cpa6	#	#	#
Ref663749	10685002	77.895	75.61	intron	chr1	-	10314807	10710024	NM_177834	Cpa6	#	#	#
Ref663750	10686110	75.875	59.759	intron	chr1	-	10314807	10710024	NM_177834	Cpa6	#	#	#
Ref663759	10709761	27.292	18.715	exon	chr1	-	10314807	10710024	NM_177834	Cpa6	#	#	#
Ref663897	10983614	9.814	3.134	exon	chr1	+	10983545	11293763	NM_029525	Prex2	10983567	10984086	CpG:56
Ref663899	10983647	5.386	5.914	exon	chr1	+	10983545	11293763	NM_029525	Prex2	10983567	10984086	CpG:56
Ref663902	10983765	17.371	16.143	exon	chr1	+	10983545	11293763	NM_029525	Prex2	10983567	10984086	CpG:56
Ref663903	10983866	12.781	1.8	exon	chr1	+	10983545	11293763	NM_029525	Prex2	10983567	10984086	CpG:56
Ref663904	10984000	2.788	13.396	intron	chr1	+	10983545	11293763	NM_029525	Prex2	10983567	10984086	CpG:56
Ref663905	10984048	0	7.483	intron	chr1	+	10983545	11293763	NM_029525	Prex2	10983567	10984086	CpG:56
Ref663906	10984340	20.613	19.45	intron	chr1	+	10983545	11293763	NM_029525	Prex2	#	#	shore
Ref663907	10984865	86.719	74.576	intron	chr1	+	10983545	11293763	NM_029525	Prex2	#	#	shore
Ref663916	11017679	45.82	35.013	intron	chr1	+	10983545	11293763	NM_029525	Prex2	#	#	#
Ref663947	11079752	36.275	19.643	intron	chr1	+	10983545	11293763	NM_029525	Prex2	#	#	#
Ref663964	11168203	35.528	30.137	intron	chr1	+	10983545	11293763	NM_029525	Prex2	#	#	#
Ref663975	11201335	96.883	94.003	intron	chr1	+	10983545	11293763	NM_029525	Prex2	#	#	#
Ref664020	11319564	4.987	7.051	intergenic	chr1	#	#	#	#	#	#	#	#
Ref664021	11319684	13.989	8.397	intergenic	chr1	#	#	#	#	#	#	#	#
Ref664022	11319733	15.835	2.926	intergenic	chr1	#	#	#	#	#	#	#	#
Ref664024	11326111	95.136	96.703	intergenic	chr1	#	#	#	#	#	#	#	#
Ref664057	11403869	4.421	3.179	promotor	chr1	+	11404185	11965983	NM_177173	A830018L16Rik	#	#	shore
Ref664059	11404268	5.763	8.616	exon	chr1	+	11404185	11965983	NM_177173	A830018L16Rik	11404141	11404546	CpG:44
Ref664060	11404326	10.663	0	exon	chr1	+	11404185	11965983	NM_177173	A830018L16Rik	11404141	11404546	CpG:44
Ref664061	11404489	3.091	13.253	exon	chr1	+	11404185	11965983	NM_177173	A830018L16Rik	11404141	11404546	CpG:44
Ref664112	11570480	67.179	70.76	intron	chr1	+	11404185	11965983	NM_177173	A830018L16Rik	#	#	#
Ref664114	11578564	76.837	61.464	exon	chr1	+	11404185	11965983	NM_177173	A830018L16Rik	#	#	#
Ref664116	11593461	98.893	98.282	intron	chr1	+	11404185	11965983	NM_177173	A830018L16Rik	#	#	#
Ref664271	11870477	93.954	91.667	intron	chr1	+	11404185	11965983	NM_177173	A830018L16Rik	#	#	#
Ref664285	11895359	82.375	77.162	intron	chr1	+	11404185	11965983	NM_177173	A830018L16Rik	#	#	#
Ref664294	11927319	72.382	60.199	intron	chr1	+	11404185	11965983	NM_177173	A830018L16Rik	#	#	#
Ref664328	11990712	67.89	43.709	intergenic	chr1	#	#	#	#	#	#	#	#
Ref664345	12032037	98.106	90.506	intergenic	chr1	#	#	#	#	#	#	#	#
Ref664357	12065651	97.02	96.35	intergenic	chr1	#	#	#	#	#	#	#	#
Ref664460	12412425	99.389	98.442	intergenic	chr1	#	#	#	#	#	#	#	#
Ref664537	12595213	95.886	96.215	intergenic	chr1	#	#	#	#	#	#	#	#
Ref664545	12626955	54.485	49.692	intergenic	chr1	#	#	#	#	#	#	#	#
Ref664546	12631607	60.862	61.19	intergenic	chr1	#	#	#	#	#	#	#	#
Ref664562	12666322	93.831	94.036	intergenic	chr1	#	#	#	#	#	#	#	#
Ref664563	12667009	98.644	97.861	intergenic	chr1	#	#	#	#	#	#	#	#
Ref664566	12683010	8.565	11.994	intron	chr1	+	12682510	12850453	NM_001198565	Sulf1	#	#	#
Ref664567	12683153	0	0	intron	chr1	+	12682510	12850453	NM_001198565	Sulf1	#	#	#
Ref664569	12683414	18.469	12.941	intron	chr1	+	12682510	12850453	NM_001198565	Sulf1	#	#	#
Ref664570	12683545	0	5.685	intron	chr1	+	12682510	12850453	NM_001198565	Sulf1	#	#	#
Ref664577	12696522	56.764	53.488	intron	chr1	+	12682510	12850453	NM_001198565	Sulf1	#	#	#
Ref664581	12705716	73.267	51.562	intron	chr1	+	12682510	12850453	NM_001198565	Sulf1	#	#	#
Ref664585	12708157	86.195	65.517	intron	chr1	+	12682510	12850453	NM_001198565	Sulf1	#	#	#
Ref664587	12708343	9.902	10.377	intron	chr1	+	12682510	12850453	NM_001198565	Sulf1	#	#	#
Ref664588	12708550	8.096	11.311	intron	chr1	+	12682510	12850453	NM_001198565	Sulf1	#	#	#
Ref664589	12709082	78.084	68.75	intron	chr1	+	12682510	12850453	NM_001198565	Sulf1	#	#	#
Ref664606	12741354	63.793	57.086	intron	chr1	+	12682510	12850453	NM_001198565	Sulf1	#	#	#
Ref664615	12761545	53.623	27.577	intron	chr1	+	12682510	12850453	NM_001198565	Sulf1	#	#	#
Ref664626	12785343	23.871	25.287	intron	chr1	+	12682510	12850453	NM_001198565	Sulf1	#	#	#
Ref664640	12804477	85.954	72.763	intron	chr1	+	12682510	12850453	NM_001198565	Sulf1	#	#	#
Ref664641	12804644	34.124	54.455	intron	chr1	+	12682510	12850453	NM_001198565	Sulf1	#	#	#
Ref664643	12805300	20.904	15.138	intron	chr1	+	12682510	12850453	NM_001198565	Sulf1	#	#	#
Ref664649	12813217	98.951	98.034	intron	chr1	+	12682510	12850453	NM_001198565	Sulf1	#	#	#
Ref664656	12825418	55.744	34.783	intron	chr1	+	12682510	12850453	NM_001198565	Sulf1	#	#	#
Ref664657	12825673	46.943	11.702	intron	chr1	+	12682510	12850453	NM_001198565	Sulf1	#	#	#
Ref664658	12826105	5.632	23.248	intron	chr1	+	12682510	12850453	NM_001198565	Sulf1	#	#	#
Ref664659	12826220	12.628	18.41	exon	chr1	+	12682510	12850453	NM_001198565	Sulf1	#	#	#
Ref664662	12828679	96.566	89.946	exon	chr1	+	12682510	12850453	NM_001198565	Sulf1	#	#	#
Ref664663	12829888	74.458	71.671	intron	chr1	+	12682510	12850453	NM_001198565	Sulf1	#	#	#
Ref664671	12842223	34.18	36.901	intron	chr1	+	12682510	12850453	NM_001198565	Sulf1	#	#	#
Ref664682	12855108	60.373	48.805	terminator	chr1	+	12682510	12850453	NM_001198565	Sulf1	#	#	#
Ref664683	12856288	91.358	90.659	terminator	chr1	-	12856630	12981216	NM_172841	Slco5a1	#	#	#
Ref664686	12862115	62.6	59.783	exon	chr1	-	12856630	12981216	NM_172841	Slco5a1	#	#	#
Ref664687	12865945	49.48	31.28	intron	chr1	-	12856630	12981216	NM_172841	Slco5a1	#	#	#
Ref664710	12933436	100	98.753	intron	chr1	-	12856630	12981216	NM_172841	Slco5a1	#	#	#
Ref664732	12980440	23.948	0	exon	chr1	-	12856630	12981216	NM_172841	Slco5a1	#	#	shore
Ref664734	12980616	12.892	23.656	exon	chr1	-	12856630	12981216	NM_172841	Slco5a1	#	#	shore
Ref664736	12980683	0	7.051	exon	chr1	-	12856630	12981216	NM_172841	Slco5a1	#	#	shore
Ref664737	12980781	11.859	12.005	exon	chr1	-	12856630	12981216	NM_172841	Slco5a1	#	#	shore
Ref664738	12980870	14.98	9.784	exon	chr1	-	12856630	12981216	NM_172841	Slco5a1	12980799	12981281	CpG:34
Ref664739	12981100	85.797	82.235	exon	chr1	-	12856630	12981216	NM_172841	Slco5a1	12980799	12981281	CpG:34
Ref664741	12981211	3.04	10.982	exon	chr1	-	12856630	12981216	NM_172841	Slco5a1	12980799	12981281	CpG:34
Ref664742	12981694	12.052	18.803	promotor	chr1	-	12856630	12981216	NM_172841	Slco5a1	#	#	shore
Ref664744	12981901	78.723	43.794	promotor	chr1	-	12856630	12981216	NM_172841	Slco5a1	#	#	shore
Ref664745	12982124	9.479	9.836	promotor	chr1	-	12856630	12981216	NM_172841	Slco5a1	#	#	shore
Ref664746	12982259	0	3.226	promotor	chr1	-	12856630	12981216	NM_172841	Slco5a1	#	#	shore
Ref664747	12982282	6.198	0	promotor	chr1	-	12856630	12981216	NM_172841	Slco5a1	#	#	shore
Ref664748	12982320	0	5.648	promotor	chr1	-	12856630	12981216	NM_172841	Slco5a1	#	#	shore
Ref664749	12982362	20.518	11	promotor	chr1	-	12856630	12981216	NM_172841	Slco5a1	#	#	shore
Ref664751	12982633	5.055	7.914	promotor	chr1	-	12856630	12981216	NM_172841	Slco5a1	#	#	shore
Ref664752	12982839	0	9.586	promotor	chr1	-	12856630	12981216	NM_172841	Slco5a1	#	#	shore
Ref664772	13001602	90.244	62.857	intergenic	chr1	#	#	#	#	#	#	#	#
Ref664782	13014980	91.959	90.896	intergenic	chr1	#	#	#	#	#	#	#	#
Ref664805	13047987	10.979	14.286	intergenic	chr1	#	#	#	#	#	#	#	#
Ref664816	13057801	97.039	97.112	intergenic	chr1	#	#	#	#	#	#	#	#
Ref664822	13067449	77.083	75.375	intergenic	chr1	#	#	#	#	#	#	#	#
Ref664840	13086086	56.489	53.198	intergenic	chr1	#	#	#	#	#	#	#	#
Ref664843	13090492	86.511	80.603	intergenic	chr1	#	#	#	#	#	#	#	#
Ref664845	13094125	3.144	9.985	intergenic	chr1	#	#	#	#	#	#	#	#
Ref664846	13094199	15.226	17.054	intergenic	chr1	#	#	#	#	#	#	#	#
Ref664853	13095187	89.276	62.5	intergenic	chr1	#	#	#	#	#	#	#	#
Ref664871	13115461	11.672	16.418	exon	chr1	-	13103508	13117244	NM_001081209	Prdm14	#	#	shore
Ref664872	13115680	16.742	8.527	exon	chr1	-	13103508	13117244	NM_001081209	Prdm14	#	#	shore
Ref664873	13116215	5.997	12.791	intron	chr1	-	13103508	13117244	NM_001081209	Prdm14	#	#	shore
Ref664875	13116391	6.303	8.505	intron	chr1	-	13103508	13117244	NM_001081209	Prdm14	13116379	13116750	CpG:30
Ref664876	13116533	15.612	8.681	intron	chr1	-	13103508	13117244	NM_001081209	Prdm14	13116379	13116750	CpG:30
Ref664877	13116672	22.304	18.314	intron	chr1	-	13103508	13117244	NM_001081209	Prdm14	13116379	13116750	CpG:30
Ref664878	13116857	3.949	12.607	intron	chr1	-	13103508	13117244	NM_001081209	Prdm14	#	#	shore
Ref664879	13116984	14.683	20.561	intron	chr1	-	13103508	13117244	NM_001081209	Prdm14	#	#	shore
Ref664880	13117289	24.612	34.783	promotor	chr1	-	13103508	13117244	NM_001081209	Prdm14	#	#	shore
Ref664881	13118078	25.926	17.87	promotor	chr1	-	13103508	13117244	NM_001081209	Prdm14	#	#	shore
Ref664884	13118578	7.298	9.621	promotor	chr1	-	13103508	13117244	NM_001081209	Prdm14	#	#	shore
Ref664885	13123378	87.483	89.059	intergenic	chr1	#	#	#	#	#	#	#	#
Ref664891	13132664	63.068	54.225	exon	chr1	-	13129239	13364164	NM_008678	Ncoa2	#	#	#
Ref664892	13133250	74.584	66.085	intron	chr1	-	13129239	13364164	NM_008678	Ncoa2	#	#	#
Ref664894	13136488	78.723	82.09	intron	chr1	-	13129239	13364164	NM_008678	Ncoa2	#	#	#
Ref664911	13152345	81.618	85.194	exon	chr1	-	13129239	13364164	NM_008678	Ncoa2	#	#	#
Ref664914	13157013	89.194	87.5	exon	chr1	-	13129239	13364164	NM_008678	Ncoa2	#	#	#
Ref664933	13171542	69.665	39.944	intron	chr1	-	13129239	13364164	NM_008678	Ncoa2	#	#	#
Ref664941	13178785	45.122	33.11	intron	chr1	-	13129239	13364164	NM_008678	Ncoa2	#	#	#
Ref664944	13183036	75	58.15	intron	chr1	-	13129239	13364164	NM_008678	Ncoa2	#	#	#
Ref664946	13185530	80.745	65.708	intron	chr1	-	13129239	13364164	NM_008678	Ncoa2	#	#	#
Ref664947	13186954	67.273	53.488	intron	chr1	-	13129239	13364164	NM_008678	Ncoa2	#	#	#
Ref664948	13187222	42.529	37.079	intron	chr1	-	13129239	13364164	NM_008678	Ncoa2	#	#	#
Ref664961	13209686	72.651	62.437	intron	chr1	-	13129239	13364164	NM_008678	Ncoa2	#	#	#
Ref664964	13213605	64.162	49.749	intron	chr1	-	13129239	13364164	NM_008678	Ncoa2	#	#	#
Ref664994	13266410	42.529	55.259	intron	chr1	-	13129239	13364164	NM_008678	Ncoa2	#	#	#
Ref664995	13267774	44.223	33.19	intron	chr1	-	13129239	13364164	NM_008678	Ncoa2	#	#	#
Ref664996	13269415	99.389	98.802	intron	chr1	-	13129239	13364164	NM_008678	Ncoa2	#	#	#
Ref665011	13295184	58.73	51.589	intron	chr1	-	13129239	13364164	NM_008678	Ncoa2	#	#	#
Ref665013	13299049	76.504	77.243	intron	chr1	-	13129239	13364164	NM_008678	Ncoa2	#	#	#
Ref665014	13301868	57.567	40.633	intron	chr1	-	13129239	13364164	NM_008678	Ncoa2	#	#	#
Ref665016	13304488	46.975	26.559	intron	chr1	-	13129239	13364164	NM_008678	Ncoa2	#	#	#
Ref665017	13304797	46.975	30.841	intron	chr1	-	13129239	13364164	NM_008678	Ncoa2	#	#	#
Ref665020	13306899	57.364	51.318	intron	chr1	-	13129239	13364164	NM_008678	Ncoa2	#	#	#
Ref665025	13311741	46.704	33.46	intron	chr1	-	13129239	13364164	NM_008678	Ncoa2	#	#	#
Ref665026	13312481	71.516	68.75	intron	chr1	-	13129239	13364164	NM_008678	Ncoa2	#	#	#
Ref665030	13320874	63.325	55.932	intron	chr1	-	13129239	13364164	NM_008678	Ncoa2	#	#	#
Ref665032	13322564	76.335	73.416	intron	chr1	-	13129239	13364164	NM_008678	Ncoa2	#	#	#
Ref665034	13326056	59.677	37.367	intron	chr1	-	13129239	13364164	NM_008678	Ncoa2	#	#	#
Ref665047	13356715	64.912	60.44	intron	chr1	-	13129239	13364164	NM_008678	Ncoa2	#	#	#
Ref665050	13361516	40.771	26.829	intron	chr1	-	13129239	13364164	NM_008678	Ncoa2	#	#	shore
Ref665052	13362316	7.923	3.595	intron	chr1	-	13129239	13364164	NM_008678	Ncoa2	#	#	shore
Ref665053	13362433	3.749	5.255	intron	chr1	-	13129239	13364164	NM_008678	Ncoa2	#	#	shore
Ref665055	13362621	85.152	76.229	intron	chr1	-	13129239	13364164	NM_008678	Ncoa2	#	#	shore
Ref665056	13362837	9.686	9.649	intron	chr1	-	13129239	13364164	NM_008678	Ncoa2	13362827	13364875	CpG:188
Ref665057	13362889	3.435	13.769	intron	chr1	-	13129239	13364164	NM_008678	Ncoa2	13362827	13364875	CpG:188
Ref665058	13363034	0	12.36	intron	chr1	-	13129239	13364164	NM_008678	Ncoa2	13362827	13364875	CpG:188
Ref665061	13363084	3.949	2.311	intron	chr1	-	13129239	13364164	NM_008678	Ncoa2	13362827	13364875	CpG:188
Ref665062	13363197	6.89	1.91	intron	chr1	-	13129239	13364164	NM_008678	Ncoa2	13362827	13364875	CpG:188
Ref665063	13363232	0	0	intron	chr1	-	13129239	13364164	NM_008678	Ncoa2	13362827	13364875	CpG:188
Ref665064	13363255	6.412	14.865	intron	chr1	-	13129239	13364164	NM_008678	Ncoa2	13362827	13364875	CpG:188
Ref665065	13363299	0	4.903	intron	chr1	-	13129239	13364164	NM_008678	Ncoa2	13362827	13364875	CpG:188
Ref665067	13363359	0	2.494	intron	chr1	-	13129239	13364164	NM_008678	Ncoa2	13362827	13364875	CpG:188
Ref665068	13363445	15.612	21.569	intron	chr1	-	13129239	13364164	NM_008678	Ncoa2	13362827	13364875	CpG:188
Ref665069	13363470	7.021	4.382	intron	chr1	-	13129239	13364164	NM_008678	Ncoa2	13362827	13364875	CpG:188
Ref665070	13363501	0	7.534	intron	chr1	-	13129239	13364164	NM_008678	Ncoa2	13362827	13364875	CpG:188
Ref665071	13363537	0	4.472	intron	chr1	-	13129239	13364164	NM_008678	Ncoa2	13362827	13364875	CpG:188
Ref665076	13363623	0	3.481	intron	chr1	-	13129239	13364164	NM_008678	Ncoa2	13362827	13364875	CpG:188
Ref665077	13363680	0	4.269	intron	chr1	-	13129239	13364164	NM_008678	Ncoa2	13362827	13364875	CpG:188
Ref665078	13363746	0	6.995	intron	chr1	-	13129239	13364164	NM_008678	Ncoa2	13362827	13364875	CpG:188
Ref665079	13363773	3.568	2.033	intron	chr1	-	13129239	13364164	NM_008678	Ncoa2	13362827	13364875	CpG:188
Ref665081	13363825	10.663	0	intron	chr1	-	13129239	13364164	NM_008678	Ncoa2	13362827	13364875	CpG:188
Ref665086	13363958	11.672	3.566	intron	chr1	-	13129239	13364164	NM_008678	Ncoa2	13362827	13364875	CpG:188
Ref665087	13364323	10.193	23.31	promotor	chr1	-	13129239	13364164	NM_008678	Ncoa2	13362827	13364875	CpG:188
Ref665088	13364362	5.547	9.218	promotor	chr1	-	13129239	13364164	NM_008678	Ncoa2	13362827	13364875	CpG:188
Ref665089	13364371	32.551	33	promotor	chr1	-	13129239	13364164	NM_008678	Ncoa2	13362827	13364875	CpG:188
Ref665090	13364570	5.16	8.397	promotor	chr1	-	13129239	13364164	NM_008678	Ncoa2	13362827	13364875	CpG:188
Ref665091	13364688	78.059	74.95	promotor	chr1	-	13129239	13364164	NM_008678	Ncoa2	13362827	13364875	CpG:188
Ref665093	13364742	8.186	13.174	promotor	chr1	-	13129239	13364164	NM_008678	Ncoa2	13362827	13364875	CpG:188
Ref665094	13364861	0	7.71	promotor	chr1	-	13129239	13364164	NM_008678	Ncoa2	13362827	13364875	CpG:188
Ref665101	13375688	100	98.154	intergenic	chr1	#	#	#	#	#	#	#	#
Ref665102	13376744	79.529	69.407	intergenic	chr1	#	#	#	#	#	#	#	#
Ref665119	13415960	18.782	31.034	intergenic	chr1	#	#	#	#	#	#	#	#
Ref665120	13416527	12.458	3.986	intergenic	chr1	#	#	#	#	#	#	#	#
Ref665121	13416701	5.901	3.047	intergenic	chr1	#	#	#	#	#	#	#	#
Ref665129	13429403	65.68	49.653	intergenic	chr1	#	#	#	#	#	#	#	#
Ref665156	13478927	92.987	84.142	intergenic	chr1	#	#	#	#	#	#	#	#
Ref665162	13486693	41.926	66.793	intergenic	chr1	#	#	#	#	#	#	#	#
Ref665178	13519624	77.352	77.941	intergenic	chr1	#	#	#	#	#	#	#	#
Ref665181	13520995	71.869	75.155	intergenic	chr1	#	#	#	#	#	#	#	#
Ref665183	13523360	87.527	91.751	intergenic	chr1	#	#	#	#	#	#	#	#
Ref665234	13566697	54.77	45.946	intron	chr1	-	13554782	13579945	NM_028173	Tram1	#	#	#
Ref665239	13575055	53.512	34.737	intron	chr1	-	13554782	13579945	NM_028173	Tram1	#	#	#
Ref665241	13579276	7.811	8.131	intron	chr1	-	13554782	13579945	NM_028173	Tram1	13579243	13580258	CpG:101
Ref665242	13579343	0	7.051	intron	chr1	-	13554782	13579945	NM_028173	Tram1	13579243	13580258	CpG:101
Ref665244	13579430	0	3.915	intron	chr1	-	13554782	13579945	NM_028173	Tram1	13579243	13580258	CpG:101
Ref665246	13579450	6.303	3.323	intron	chr1	-	13554782	13579945	NM_028173	Tram1	13579243	13580258	CpG:101
Ref665248	13579511	0	5.759	intron	chr1	-	13554782	13579945	NM_028173	Tram1	13579243	13580258	CpG:101
Ref665250	13579578	58.115	46.809	intron	chr1	-	13554782	13579945	NM_028173	Tram1	13579243	13580258	CpG:101
Ref665255	13579965	7.867	8.004	promotor	chr1	-	13554782	13579945	NM_028173	Tram1	13579243	13580258	CpG:101
Ref665261	13589314	68.944	63.294	intergenic	chr1	#	#	#	#	#	#	#	#
Ref665262	13590111	65.517	53.922	intergenic	chr1	#	#	#	#	#	#	#	#
Ref665263	13593706	93.36	87.785	intergenic	chr1	#	#	#	#	#	#	#	#
Ref665292	13639840	46.773	40.919	intron	chr1	-	13615979	13650590	NM_145381	Lactb2	#	#	#
Ref665299	13650417	0	4.427	exon	chr1	-	13615979	13650590	NM_145381	Lactb2	13650312	13650813	CpG:49
Ref665300	13650463	6.955	5.954	exon	chr1	-	13615979	13650590	NM_145381	Lactb2	13650312	13650813	CpG:49
Ref665301	13650556	0	7.097	exon	chr1	-	13615979	13650590	NM_145381	Lactb2	13650312	13650813	CpG:49
Ref665302	13650636	5.589	12.256	promotor	chr1	-	13615979	13650590	NM_145381	Lactb2	13650312	13650813	CpG:49
Ref665303	13650670	3.312	15.493	promotor	chr1	-	13615979	13650590	NM_145381	Lactb2	13650312	13650813	CpG:49
Ref665304	13650803	3.5	11.028	promotor	chr1	-	13615979	13650590	NM_145381	Lactb2	13650312	13650813	CpG:49
Ref665364	13761810	77.083	68.75	intergenic	chr1	#	#	#	#	#	#	#	#
Ref665375	13777794	96.566	85.119	promotor	chr1	-	13775765	13777010	NR_004447	Gm5523	#	#	#
Ref665390	13815375	79.205	81.208	intergenic	chr1	#	#	#	#	#	#	#	#
Ref665399	13839091	70.881	71.406	intergenic	chr1	#	#	#	#	#	#	#	#
Ref665405	13848622	55.224	61.111	intergenic	chr1	#	#	#	#	#	#	#	#
Ref665556	14153555	86.55	80.549	intergenic	chr1	#	#	#	#	#	#	#	#
Ref665563	14174613	68.098	58.738	intron	chr1	-	14159038	14300280	NM_010164	Eya1	#	#	#
Ref665565	14179273	60.519	55.932	intron	chr1	-	14159038	14300280	NM_010164	Eya1	#	#	#
Ref665599	14281934	83.507	81.481	intron	chr1	-	14159038	14300280	NM_010164	Eya1	#	#	#
Ref665607	14299837	4.079	9.382	exon	chr1	-	14159038	14300280	NM_010164	Eya1	14299828	14300117	CpG:35
Ref665608	14299887	0	6.762	exon	chr1	-	14159038	14300280	NM_010164	Eya1	14299828	14300117	CpG:35
Ref665611	14299918	0	3.005	exon	chr1	-	14159038	14300280	NM_010164	Eya1	14299828	14300117	CpG:35
Ref665618	14334473	98.93	94.883	intergenic	chr1	#	#	#	#	#	#	#	#
Ref665630	14372243	98.339	91.993	intergenic	chr1	#	#	#	#	#	#	#	#
Ref665665	14451221	76.165	65.235	intergenic	chr1	#	#	#	#	#	#	#	#
Ref665692	14485876	78.002	79.97	intergenic	chr1	#	#	#	#	#	#	#	#
Ref665697	14494510	23.948	12.941	intergenic	chr1	#	#	#	#	#	#	#	#
Ref665699	14496687	0	16.176	intergenic	chr1	#	#	#	#	#	14496622	14497229	CpG:48
Ref665700	14496705	16.542	17.742	intergenic	chr1	#	#	#	#	#	14496622	14497229	CpG:48
Ref665701	14497042	27.453	21.746	intergenic	chr1	#	#	#	#	#	14496622	14497229	CpG:48
Ref665703	14497092	14.98	22.297	intergenic	chr1	#	#	#	#	#	14496622	14497229	CpG:48
Ref665731	14585663	97.234	94.852	intergenic	chr1	#	#	#	#	#	#	#	#
Ref665774	14695756	94.773	84.296	intergenic	chr1	#	#	#	#	#	#	#	#
Ref665776	14702073	91.156	87.598	intergenic	chr1	#	#	#	#	#	#	#	#
Ref665786	14729984	68.292	51.613	intergenic	chr1	#	#	#	#	#	#	#	#
Ref665792	14739885	92.936	97.238	terminator	chr1	-	14743428	14746047	NM_010827	Msc	#	#	#
Ref665797	14745260	9.946	13.58	intron	chr1	-	14743428	14746047	NM_010827	Msc	14745232	14745884	CpG:68
Ref665798	14745287	3.312	6.386	intron	chr1	-	14743428	14746047	NM_010827	Msc	14745232	14745884	CpG:68
Ref665799	14745489	10.437	10.824	exon	chr1	-	14743428	14746047	NM_010827	Msc	14745232	14745884	CpG:68
Ref665800	14745661	16.573	27.094	exon	chr1	-	14743428	14746047	NM_010827	Msc	14745232	14745884	CpG:68
Ref665801	14745758	74.899	71.429	exon	chr1	-	14743428	14746047	NM_010827	Msc	14745232	14745884	CpG:68
Ref665803	14745820	6.764	0	exon	chr1	-	14743428	14746047	NM_010827	Msc	14745232	14745884	CpG:68
Ref665805	14745873	11.955	13.866	exon	chr1	-	14743428	14746047	NM_010827	Msc	14745232	14745884	CpG:68
Ref665806	14746053	14.98	9.167	promotor	chr1	-	14743428	14746047	NM_010827	Msc	#	#	shore
Ref665807	14747111	24.457	20	promotor	chr1	-	14743428	14746047	NM_010827	Msc	#	#	shore
Ref665810	14754040	85.385	73.95	intergenic	chr1	#	#	#	#	#	#	#	#
Ref665859	14903605	99.044	100	intron	chr1	-	14862728	14908943	NM_177781	Trpa1	#	#	#
Ref665860	14908884	21.356	10.377	exon	chr1	-	14862728	14908943	NM_177781	Trpa1	#	#	#
Ref665861	14908934	3.254	3.068	exon	chr1	-	14862728	14908943	NM_177781	Trpa1	#	#	#
Ref665862	14908982	7.598	3.481	promotor	chr1	-	14862728	14908943	NM_177781	Trpa1	#	#	#
Ref665863	14908995	6.764	15.865	promotor	chr1	-	14862728	14908943	NM_177781	Trpa1	#	#	#
Ref665877	14955229	99.586	100	intergenic	chr1	#	#	#	#	#	#	#	#
Ref665990	15136585	98.072	99.209	intergenic	chr1	#	#	#	#	#	#	#	#
Ref666038	15259614	99.345	98.43	intergenic	chr1	#	#	#	#	#	#	#	#
Ref666043	15274765	88.8	87.847	intergenic	chr1	#	#	#	#	#	#	#	shore
Ref666044	15276534	7.598	27.577	intergenic	chr1	#	#	#	#	#	15276499	15277259	CpG:87
Ref666045	15276558	6.198	8.189	intergenic	chr1	#	#	#	#	#	15276499	15277259	CpG:87
Ref666046	15276627	0	13.58	intergenic	chr1	#	#	#	#	#	15276499	15277259	CpG:87
Ref666047	15276697	0	5.405	intergenic	chr1	#	#	#	#	#	15276499	15277259	CpG:87
Ref666049	15276748	0	5.093	intergenic	chr1	#	#	#	#	#	15276499	15277259	CpG:87
Ref666050	15276782	0	5.861	intergenic	chr1	#	#	#	#	#	15276499	15277259	CpG:87
Ref666051	15276814	6.703	16.391	intergenic	chr1	#	#	#	#	#	15276499	15277259	CpG:87
Ref666052	15276953	3.907	9.322	intergenic	chr1	#	#	#	#	#	15276499	15277259	CpG:87
Ref666053	15276983	9.814	12.916	intergenic	chr1	#	#	#	#	#	15276499	15277259	CpG:87
Ref666054	15277104	7.088	11.074	intergenic	chr1	#	#	#	#	#	15276499	15277259	CpG:87
Ref666056	15277396	14.78	12.088	intergenic	chr1	#	#	#	#	#	#	#	shore
Ref666057	15277832	26.619	36.17	intergenic	chr1	#	#	#	#	#	#	#	shore
Ref666067	15302704	97.963	97.133	exon	chr1	+	15302532	15704295	NM_001098528	Kcnb2	#	#	#
Ref666073	15314333	95.136	92.819	intron	chr1	+	15302532	15704295	NM_001098528	Kcnb2	#	#	#
Ref666075	15320217	100	98.883	intron	chr1	+	15302532	15704295	NM_001098528	Kcnb2	#	#	#
Ref666138	15548876	97.937	96.653	intron	chr1	+	15302532	15704295	NM_001098528	Kcnb2	#	#	#
Ref666146	15602034	71.154	67.608	intron	chr1	+	15302532	15704295	NM_001098528	Kcnb2	#	#	#
Ref666149	15626460	83.507	84.738	intron	chr1	+	15302532	15704295	NM_001098528	Kcnb2	#	#	#
Ref666150	15634874	52.72	39.086	intron	chr1	+	15302532	15704295	NM_001098528	Kcnb2	#	#	#
Ref666152	15639747	7.923	22.811	intron	chr1	+	15302532	15704295	NM_001098528	Kcnb2	#	#	#
Ref666153	15640172	76.027	51.362	intron	chr1	+	15302532	15704295	NM_001098528	Kcnb2	#	#	#
Ref666154	15642205	21.512	36.029	intron	chr1	+	15302532	15704295	NM_001098528	Kcnb2	#	#	#
Ref666155	15642827	77.545	74.026	intron	chr1	+	15302532	15704295	NM_001098528	Kcnb2	#	#	#
Ref666156	15646592	95.007	94.1	intron	chr1	+	15302532	15704295	NM_001098528	Kcnb2	#	#	#
Ref666157	15648416	78.723	73.176	intron	chr1	+	15302532	15704295	NM_001098528	Kcnb2	#	#	#
Ref666164	15672553	89.059	90.234	intron	chr1	+	15302532	15704295	NM_001098528	Kcnb2	#	#	#
Ref666212	15758896	78.723	78.299	intergenic	chr1	#	#	#	#	#	#	#	#
Ref666220	15781999	23.948	21.782	intergenic	chr1	#	#	#	#	#	#	#	#
Ref666228	15795786	8.981	14.84	exon	chr1	+	15795738	15833510	NM_009352	Terf1	15795672	15796189	CpG:60
Ref666231	15796102	0	1.943	intron	chr1	+	15795738	15833510	NM_009352	Terf1	15795672	15796189	CpG:60
Ref666232	15796137	8.038	11.525	intron	chr1	+	15795738	15833510	NM_009352	Terf1	15795672	15796189	CpG:60
Ref666233	15796301	17.371	21.82	intron	chr1	+	15795738	15833510	NM_009352	Terf1	#	#	shore
Ref666234	15796421	10.174	3.95	intron	chr1	+	15795738	15833510	NM_009352	Terf1	#	#	shore
Ref666254	15847560	91.499	92.819	intron	chr1	-	15843942	15882803	NM_001033288	Gm106	#	#	#
Ref666270	15882502	2.897	14.688	intron	chr1	-	15843942	15882803	NM_001033288	Gm106	15882501	15883133	CpG:52
Ref666271	15882556	5.125	2.926	exon	chr1	-	15843942	15882803	NM_001033288	Gm106	15882501	15883133	CpG:52
Ref666272	15882639	0	5.473	exon	chr1	-	15843942	15882803	NM_001033288	Gm106	15882501	15883133	CpG:52
Ref666274	15882685	3.091	4.059	exon	chr1	-	15843942	15882803	NM_001033288	Gm106	15882501	15883133	CpG:52
Ref666275	15882979	15.518	4.01	promotor	chr1	-	15843942	15882803	NM_001033288	Gm106	15882501	15883133	CpG:52
Ref666276	15883052	4.035	7.47	promotor	chr1	-	15843942	15882803	NM_001033288	Gm106	15882501	15883133	CpG:52
Ref666277	15883091	3.711	1.757	promotor	chr1	-	15843942	15882803	NM_001033288	Gm106	15882501	15883133	CpG:52
Ref666278	15883532	89.941	82.379	promotor	chr1	-	15843942	15882803	NM_001033288	Gm106	#	#	shore
Ref666279	15885154	91.051	95.652	promotor	chr1	-	15843942	15882803	NM_001033288	Gm106	#	#	#
Ref666342	15998166	70.754	63.007	intergenic	chr1	#	#	#	#	#	#	#	#
Ref666381	16083038	13.858	16.296	intron	chr1	-	16056059	16083122	NM_001243238	4930444P10Rik	16083037	16083452	CpG:41
Ref666382	16083097	8.156	6.036	exon	chr1	-	16056059	16083122	NM_001243238	4930444P10Rik	16083037	16083452	CpG:41
Ref666383	16083209	15.133	7.942	promotor	chr1	-	16056059	16083122	NM_001243238	4930444P10Rik	16083037	16083452	CpG:41
Ref666384	16083240	0	7.285	promotor	chr1	-	16056059	16083122	NM_001243238	4930444P10Rik	16083037	16083452	CpG:41
Ref666386	16083299	0	0	promotor	chr1	-	16056059	16083122	NM_001243238	4930444P10Rik	16083037	16083452	CpG:41
Ref666387	16083336	0	3.323	promotor	chr1	-	16056059	16083122	NM_001243238	4930444P10Rik	16083037	16083452	CpG:41
Ref666389	16083356	0	4.297	promotor	chr1	-	16056059	16083122	NM_001243238	4930444P10Rik	16083037	16083452	CpG:41
Ref666390	16083395	3.468	6.577	promotor	chr1	-	16056059	16083122	NM_001243238	4930444P10Rik	16083037	16083452	CpG:41
Ref666391	16083549	7.52	10.68	promotor	chr1	-	16056059	16083122	NM_001243238	4930444P10Rik	#	#	shore
Ref666396	16090526	98.633	99.316	terminator	chr1	-	16091375	16094514	NM_011291	Rpl7	#	#	#
Ref666400	16094233	5.632	12.791	intron	chr1	-	16091375	16094514	NM_011291	Rpl7	#	#	shore
Ref666402	16094563	0	11.828	promotor	chr1	+	16095962	16122631	NM_133832	Rdh10	#	#	shore
Ref666403	16094999	7.923	15.811	promotor	chr1	+	16095962	16122631	NM_133832	Rdh10	16094846	16096372	CpG:169
Ref666404	16095080	2.788	3.25	promotor	chr1	+	16095962	16122631	NM_133832	Rdh10	16094846	16096372	CpG:169
Ref666405	16095153	0	8.333	promotor	chr1	+	16095962	16122631	NM_133832	Rdh10	16094846	16096372	CpG:169
Ref666406	16095212	7.395	12.39	promotor	chr1	+	16095962	16122631	NM_133832	Rdh10	16094846	16096372	CpG:169
Ref666407	16095333	5.233	8.478	promotor	chr1	+	16095962	16122631	NM_133832	Rdh10	16094846	16096372	CpG:169
Ref666408	16095367	13.121	7.407	promotor	chr1	+	16095962	16122631	NM_133832	Rdh10	16094846	16096372	CpG:169
Ref666410	16095434	0	2.386	promotor	chr1	+	16095962	16122631	NM_133832	Rdh10	16094846	16096372	CpG:169
Ref666412	16095488	11.796	10.815	promotor	chr1	+	16095962	16122631	NM_133832	Rdh10	16094846	16096372	CpG:169
Ref666413	16095624	20.33	18.931	promotor	chr1	+	16095962	16122631	NM_133832	Rdh10	16094846	16096372	CpG:169
Ref666414	16095737	2.63	7.639	promotor	chr1	+	16095962	16122631	NM_133832	Rdh10	16094846	16096372	CpG:169
Ref666415	16095881	13.932	12.644	promotor	chr1	+	16095962	16122631	NM_133832	Rdh10	16094846	16096372	CpG:169
Ref666416	16095924	3.091	9.821	promotor	chr1	+	16095962	16122631	NM_133832	Rdh10	16094846	16096372	CpG:169
Ref666417	16095978	0	12.607	exon	chr1	+	16095962	16122631	NM_133832	Rdh10	16094846	16096372	CpG:169
Ref666419	16096020	8.665	4.977	exon	chr1	+	16095962	16122631	NM_133832	Rdh10	16094846	16096372	CpG:169
Ref666420	16096087	8.873	10.846	exon	chr1	+	16095962	16122631	NM_133832	Rdh10	16094846	16096372	CpG:169
Ref666421	16096203	12.052	4.135	exon	chr1	+	16095962	16122631	NM_133832	Rdh10	16094846	16096372	CpG:169
Ref666423	16096276	7.021	14.239	exon	chr1	+	16095962	16122631	NM_133832	Rdh10	16094846	16096372	CpG:169
Ref666424	16096351	0	9.283	exon	chr1	+	16095962	16122631	NM_133832	Rdh10	16094846	16096372	CpG:169
Ref666425	16096428	0	9.483	intron	chr1	+	16095962	16122631	NM_133832	Rdh10	#	#	shore
Ref666426	16096472	0	7.99	intron	chr1	+	16095962	16122631	NM_133832	Rdh10	#	#	shore
Ref666438	16121301	65.551	54.797	intron	chr1	+	16095962	16122631	NM_133832	Rdh10	#	#	#
Ref666439	16124996	63.248	47.704	terminator	chr1	+	16095962	16122631	NM_133832	Rdh10	#	#	#
Ref666458	16162788	74.747	71.223	intergenic	chr1	#	#	#	#	#	#	#	#
Ref666462	16169340	52.857	33.46	intergenic	chr1	#	#	#	#	#	#	#	#
Ref666469	16185665	98.667	94.531	intergenic	chr1	#	#	#	#	#	#	#	#
Ref666472	16192738	28.389	26.081	intergenic	chr1	#	#	#	#	#	#	#	#
Ref666480	16203866	64.286	66.443	intergenic	chr1	#	#	#	#	#	#	#	#
Ref666489	16213486	91.736	89.519	intergenic	chr1	#	#	#	#	#	#	#	#
Ref666491	16218491	97.559	91.667	terminator	chr1	-	16218890	16509383	NM_025303	Stau2	#	#	#
Ref666492	16219899	64.912	70.32	exon	chr1	-	16218890	16509383	NM_025303	Stau2	#	#	#
Ref666493	16221723	60.05	68.75	intron	chr1	-	16218890	16509383	NM_025303	Stau2	#	#	#
Ref666498	16230404	99.428	98.483	intron	chr1	-	16218890	16509383	NM_025303	Stau2	#	#	#
Ref666500	16234679	97.303	95.72	intron	chr1	-	16218890	16509383	NM_025303	Stau2	#	#	#
Ref666502	16240122	51.665	43.097	intron	chr1	-	16218890	16509383	NM_025303	Stau2	#	#	#
Ref666506	16246111	61.326	45.687	intron	chr1	-	16218890	16509383	NM_025303	Stau2	#	#	#
Ref666507	16251860	88.833	87.761	intron	chr1	-	16218890	16509383	NM_025303	Stau2	#	#	#
Ref666511	16259296	94.36	96.149	intron	chr1	-	16218890	16509383	NM_025303	Stau2	#	#	#
Ref666525	16295286	88.396	86.564	intron	chr1	-	16218890	16509383	NM_025303	Stau2	#	#	#
Ref666549	16351326	82.836	73.445	intron	chr1	-	16218890	16509383	NM_025303	Stau2	#	#	#
Ref666550	16351422	96.13	88.906	intron	chr1	-	16218890	16509383	NM_025303	Stau2	#	#	#
Ref666554	16368190	100	94.624	intron	chr1	-	16218890	16509383	NM_025303	Stau2	#	#	#
Ref666555	16373915	73.267	76.744	intron	chr1	-	16218890	16509383	NM_025303	Stau2	#	#	#
Ref666571	16424350	96.651	95.119	intron	chr1	-	16218890	16509383	NM_025303	Stau2	#	#	#
Ref666572	16425710	72.707	64.377	intron	chr1	-	16218890	16509383	NM_025303	Stau2	#	#	#
Ref666603	16508721	8.096	0	intron	chr1	-	16218890	16509383	NM_025303	Stau2	#	#	shore
Ref666605	16508801	9.204	5.405	intron	chr1	-	16218890	16509383	NM_025303	Stau2	#	#	shore
Ref666606	16508991	5.16	13.58	intron	chr1	-	16218890	16509383	NM_025303	Stau2	#	#	shore
Ref666607	16509023	0	0	intron	chr1	-	16218890	16509383	NM_025303	Stau2	#	#	shore
Ref666608	16509055	4.171	14.125	intron	chr1	-	16218890	16509383	NM_025303	Stau2	#	#	shore
Ref666609	16509187	14.213	15.278	intron	chr1	-	16218890	16509383	NM_025303	Stau2	#	#	shore
Ref666610	16509210	0	2.926	intron	chr1	-	16218890	16509383	NM_025303	Stau2	#	#	shore
Ref666611	16509272	6.827	3.134	exon	chr1	-	16218890	16509383	NM_025303	Stau2	#	#	shore
Ref666612	16509387	6.096	10.959	promotor	chr1	-	16218890	16509383	NM_025303	Stau2	#	#	shore
Ref666613	16509893	8.733	12.088	promotor	chr1	-	16218890	16509383	NM_025303	Stau2	16509814	16510174	CpG:46
Ref666614	16509934	0	5.612	promotor	chr1	-	16218890	16509383	NM_025303	Stau2	16509814	16510174	CpG:46
Ref666616	16509979	5.089	2.743	promotor	chr1	-	16218890	16509383	NM_025303	Stau2	16509814	16510174	CpG:46
Ref666617	16510009	0	6.191	promotor	chr1	-	16218890	16509383	NM_025303	Stau2	16509814	16510174	CpG:46
Ref666618	16510088	6.469	9.322	promotor	chr1	-	16218890	16509383	NM_025303	Stau2	16509814	16510174	CpG:46
Ref666624	16523498	83.632	78.903	intergenic	chr1	#	#	#	#	#	#	#	#
Ref666649	16606600	32.551	43.231	intron	chr1	-	16559486	16609367	NM_025773	Ube2w	#	#	#
Ref666652	16608792	88.273	76.389	intron	chr1	-	16559486	16609367	NM_025773	Ube2w	16608639	16609482	CpG:107
Ref666655	16608860	0	8.088	intron	chr1	-	16559486	16609367	NM_025773	Ube2w	16608639	16609482	CpG:107
Ref666657	16608924	0	31.095	intron	chr1	-	16559486	16609367	NM_025773	Ube2w	16608639	16609482	CpG:107
Ref666658	16609002	12.715	19.036	intron	chr1	-	16559486	16609367	NM_025773	Ube2w	16608639	16609482	CpG:107
Ref666659	16609152	6.046	14.865	intron	chr1	-	16559486	16609367	NM_025773	Ube2w	16608639	16609482	CpG:107
Ref666660	16609220	0	13.693	intron	chr1	-	16559486	16609367	NM_025773	Ube2w	16608639	16609482	CpG:107
Ref666661	16609422	20.518	9.091	promotor	chr1	-	16559486	16609367	NM_025773	Ube2w	16608639	16609482	CpG:107
Ref666662	16609489	7.021	12.644	promotor	chr1	-	16559486	16609367	NM_025773	Ube2w	#	#	shore
Ref666663	16609515	27.007	30.862	promotor	chr1	-	16559486	16609367	NM_025773	Ube2w	#	#	shore
Ref666664	16609631	10.082	11	promotor	chr1	-	16559486	16609367	NM_025773	Ube2w	#	#	shore
Ref666677	16646602	0	8.029	intron	chr1	-	16632845	16646946	NM_026456	Tceb1	#	#	shore
Ref666678	16646763	4.585	15.172	intron	chr1	-	16632845	16646946	NM_026456	Tceb1	#	#	shore
Ref666679	16647005	16.444	13.462	promotor	chr1	+	16647632	16652359	NR_037998	D030040B21Rik	16646845	16647124	CpG:25
Ref666680	16647098	17.453	10.023	promotor	chr1	+	16647632	16652359	NR_037998	D030040B21Rik	16646845	16647124	CpG:25
Ref666682	16647253	0	16.357	promotor	chr1	+	16647632	16652359	NR_037998	D030040B21Rik	#	#	shore
Ref666685	16655228	11.859	14.194	promotor	chr1	+	16655271	16668356	NM_027415	Tmem70	16655227	16655707	CpG:56
Ref666686	16655263	4.035	12.088	promotor	chr1	+	16655271	16668356	NM_027415	Tmem70	16655227	16655707	CpG:56
Ref666687	16655410	23.871	14.667	exon	chr1	+	16655271	16668356	NM_027415	Tmem70	16655227	16655707	CpG:56
Ref666690	16655481	9.091	4.097	exon	chr1	+	16655271	16668356	NM_027415	Tmem70	16655227	16655707	CpG:56
Ref666691	16655530	6.89	3.298	exon	chr1	+	16655271	16668356	NM_027415	Tmem70	16655227	16655707	CpG:56
Ref666692	16655574	9.147	11.525	exon	chr1	+	16655271	16668356	NM_027415	Tmem70	16655227	16655707	CpG:56
Ref666693	16655666	0	6.395	intron	chr1	+	16655271	16668356	NM_027415	Tmem70	16655227	16655707	CpG:56
Ref666694	16655844	14.122	8.088	intron	chr1	+	16655271	16668356	NM_027415	Tmem70	#	#	shore
Ref666707	16678711	17.591	0	intron	chr1	+	16678536	16699686	NM_016923	Ly96	#	#	#
Ref666708	16678850	2.991	9.283	intron	chr1	+	16678536	16699686	NM_016923	Ly96	#	#	#
Ref666764	16748948	78.723	69.474	intergenic	chr1	#	#	#	#	#	#	#	#
Ref666778	16771057	45.122	33.989	intergenic	chr1	#	#	#	#	#	#	#	#
Ref666922	17086897	5.719	10.138	intron	chr1	-	16985020	17087970	NM_020604	Jph1	17086845	17088220	CpG:116
Ref666924	17086955	12.052	7.801	intron	chr1	-	16985020	17087970	NM_020604	Jph1	17086845	17088220	CpG:116
Ref666925	17087032	4.888	12.791	intron	chr1	-	16985020	17087970	NM_020604	Jph1	17086845	17088220	CpG:116
Ref666928	17087106	4.474	14.751	intron	chr1	-	16985020	17087970	NM_020604	Jph1	17086845	17088220	CpG:116
Ref666929	17087215	10.082	9.91	intron	chr1	-	16985020	17087970	NM_020604	Jph1	17086845	17088220	CpG:116
Ref666930	17087396	11.229	4.325	exon	chr1	-	16985020	17087970	NM_020604	Jph1	17086845	17088220	CpG:116
Ref666931	17087438	3.603	3.986	exon	chr1	-	16985020	17087970	NM_020604	Jph1	17086845	17088220	CpG:116
Ref666932	17087700	14.78	9.154	exon	chr1	-	16985020	17087970	NM_020604	Jph1	17086845	17088220	CpG:116
Ref666933	17087760	2.875	8.148	exon	chr1	-	16985020	17087970	NM_020604	Jph1	17086845	17088220	CpG:116
Ref666934	17087799	0	2.985	exon	chr1	-	16985020	17087970	NM_020604	Jph1	17086845	17088220	CpG:116
Ref666935	17087907	13.858	9.966	exon	chr1	-	16985020	17087970	NM_020604	Jph1	17086845	17088220	CpG:116
Ref666936	17087983	5.425	4.711	promotor	chr1	-	16985020	17087970	NM_020604	Jph1	17086845	17088220	CpG:116
Ref666937	17088033	3.674	5.054	promotor	chr1	-	16985020	17087970	NM_020604	Jph1	17086845	17088220	CpG:116
Ref666938	17088069	18.782	0	promotor	chr1	-	16985020	17087970	NM_020604	Jph1	17086845	17088220	CpG:116
Ref666939	17088108	6.469	2.926	promotor	chr1	-	16985020	17087970	NM_020604	Jph1	17086845	17088220	CpG:116
Ref666945	17110362	64.109	50.769	intergenic	chr1	#	#	#	#	#	#	#	#
Ref666946	17114827	91.499	85.345	intergenic	chr1	#	#	#	#	#	#	#	#
Ref666951	17123815	89.739	93.248	intergenic	chr1	#	#	#	#	#	#	#	#
Ref666954	17135582	0	0	exon	chr1	+	17135453	17154351	NM_010267	Gdap1	17135548	17135876	CpG:23
Ref666955	17135611	7.021	10.758	exon	chr1	+	17135453	17154351	NM_010267	Gdap1	17135548	17135876	CpG:23
Ref666956	17135723	15.835	2.613	intron	chr1	+	17135453	17154351	NM_010267	Gdap1	17135548	17135876	CpG:23
Ref666958	17135759	89.113	81.481	intron	chr1	+	17135453	17154351	NM_010267	Gdap1	17135548	17135876	CpG:23
Ref666960	17137132	71.481	58.511	exon	chr1	+	17135453	17154351	NM_010267	Gdap1	#	#	shore
Ref666992	17230647	84.935	73.684	intergenic	chr1	#	#	#	#	#	#	#	#
Ref666998	17244007	100	96.719	intergenic	chr1	#	#	#	#	#	#	#	#
Ref667003	17266028	98.759	94.194	intergenic	chr1	#	#	#	#	#	#	#	#
Ref667141	17622085	88.623	74.91	terminator	chr1	+	17591981	17621020	NM_053191	Pi15	#	#	#
Ref667171	17696265	90.722	84.283	intergenic	chr1	#	#	#	#	#	#	#	#
Ref667181	17717588	11.491	27.13	exon	chr1	+	17717497	17756288	NM_031402	Crispld1	#	#	#
Ref667182	17717823	13.989	9.763	exon	chr1	+	17717497	17756288	NM_031402	Crispld1	#	#	#
Ref667196	17765970	87.779	76.744	intergenic	chr1	#	#	#	#	#	#	#	#
Ref667291	17973779	100	98.141	intergenic	chr1	#	#	#	#	#	#	#	#
Ref667318	18044390	28.682	23.45	intergenic	chr1	#	#	#	#	#	#	#	#
Ref667320	18047856	13.729	27.848	intergenic	chr1	#	#	#	#	#	#	#	shore
Ref667321	18048134	6.303	7.621	intergenic	chr1	#	#	#	#	#	18048116	18048977	CpG:91
Ref667322	18048185	0	2.015	intergenic	chr1	#	#	#	#	#	18048116	18048977	CpG:91
Ref667323	18048272	20.518	7.942	intergenic	chr1	#	#	#	#	#	18048116	18048977	CpG:91
Ref667324	18048508	5.719	7.534	intergenic	chr1	#	#	#	#	#	18048116	18048977	CpG:91
Ref667325	18048557	0	0	intergenic	chr1	#	#	#	#	#	18048116	18048977	CpG:91
Ref667326	18048608	0	0	intergenic	chr1	#	#	#	#	#	18048116	18048977	CpG:91
Ref667327	18048907	21.783	21.019	intergenic	chr1	#	#	#	#	#	18048116	18048977	CpG:91
Ref667379	18149389	71.481	47.826	intergenic	chr1	#	#	#	#	#	#	#	#
Ref667380	18150202	77.273	81.076	intergenic	chr1	#	#	#	#	#	#	#	#
Ref667673	18961873	92.563	89.189	intergenic	chr1	#	#	#	#	#	#	#	#
Ref667711	19086120	50.052	67.249	intergenic	chr1	#	#	#	#	#	#	#	#
Ref667712	19087070	61.538	68.75	intergenic	chr1	#	#	#	#	#	#	#	#
Ref667713	19087161	24.183	8.56	intergenic	chr1	#	#	#	#	#	#	#	#
Ref667717	19093354	28.571	33.518	exon	chr1	+	19093102	19156413	NM_153154	Tcfap2d	#	#	shore
Ref667718	19094302	14.397	3.915	intron	chr1	+	19093102	19156413	NM_153154	Tcfap2d	#	#	shore
Ref667719	19094313	19.525	26.471	intron	chr1	+	19093102	19156413	NM_153154	Tcfap2d	#	#	shore
Ref667720	19094558	0	7.857	exon	chr1	+	19093102	19156413	NM_153154	Tcfap2d	#	#	shore
Ref667721	19094653	3.5	4.382	exon	chr1	+	19093102	19156413	NM_153154	Tcfap2d	19094652	19095004	CpG:25
Ref667724	19099966	21.893	30.556	intron	chr1	+	19093102	19156413	NM_153154	Tcfap2d	#	#	#
Ref667726	19100137	0	5.213	intron	chr1	+	19093102	19156413	NM_153154	Tcfap2d	#	#	#
Ref667759	19165827	95.424	95.582	intergenic	chr1	#	#	#	#	#	#	#	#
Ref667763	19173182	95.907	91.993	intergenic	chr1	#	#	#	#	#	#	#	#
Ref667764	19173249	93.792	90.94	intergenic	chr1	#	#	#	#	#	#	#	#
Ref667768	19182833	60	60.878	intergenic	chr1	#	#	#	#	#	#	#	#
Ref667769	19183525	99.342	98.764	intergenic	chr1	#	#	#	#	#	#	#	#
Ref667772	19197719	34.124	36.321	promotor	chr1	+	19198994	19228815	NM_009334	Tcfap2b	#	#	#
Ref667773	19199576	28.244	12.256	intron	chr1	+	19198994	19228815	NM_009334	Tcfap2b	#	#	shore
Ref667774	19199979	2.853	12.022	intron	chr1	+	19198994	19228815	NM_009334	Tcfap2b	19199836	19200148	CpG:30
Ref667775	19200047	0	7.205	intron	chr1	+	19198994	19228815	NM_009334	Tcfap2b	19199836	19200148	CpG:30
Ref667776	19200073	0	0	intron	chr1	+	19198994	19228815	NM_009334	Tcfap2b	19199836	19200148	CpG:30
Ref667777	19200111	0	1.943	intron	chr1	+	19198994	19228815	NM_009334	Tcfap2b	19199836	19200148	CpG:30
Ref667778	19200147	3.949	17.638	intron	chr1	+	19198994	19228815	NM_009334	Tcfap2b	19199836	19200148	CpG:30
Ref667779	19200369	5.719	11.168	intron	chr1	+	19198994	19228815	NM_009334	Tcfap2b	#	#	shore
Ref667781	19200485	0	5.612	intron	chr1	+	19198994	19228815	NM_009334	Tcfap2b	#	#	shore
Ref667782	19200529	7.088	4.867	intron	chr1	+	19198994	19228815	NM_009334	Tcfap2b	#	#	shore
Ref667783	19201177	20.145	31.119	intron	chr1	+	19198994	19228815	NM_009334	Tcfap2b	#	#	shore
Ref667784	19201292	0	14.798	intron	chr1	+	19198994	19228815	NM_009334	Tcfap2b	#	#	shore
Ref667785	19202820	7.298	18.333	intron	chr1	+	19198994	19228815	NM_009334	Tcfap2b	#	#	shore
Ref667788	19204035	0	7.205	exon	chr1	+	19198994	19228815	NM_009334	Tcfap2b	19204021	19204485	CpG:35
Ref667789	19204304	0	13.174	exon	chr1	+	19198994	19228815	NM_009334	Tcfap2b	19204021	19204485	CpG:35
Ref667794	19204430	0	2.926	exon	chr1	+	19198994	19228815	NM_009334	Tcfap2b	19204021	19204485	CpG:35
Ref667795	19204472	0	9.186	exon	chr1	+	19198994	19228815	NM_009334	Tcfap2b	19204021	19204485	CpG:35
Ref667798	19207102	26.366	45.312	intron	chr1	+	19198994	19228815	NM_009334	Tcfap2b	#	#	#
Ref667804	19216593	0	6.94	exon	chr1	+	19198994	19228815	NM_009334	Tcfap2b	#	#	#
Ref667807	19217569	7.757	7.942	intron	chr1	+	19198994	19228815	NM_009334	Tcfap2b	#	#	#
Ref667809	19221716	20.518	31.28	intron	chr1	+	19198994	19228815	NM_009334	Tcfap2b	#	#	#
Ref667811	19223984	50.107	70.506	intron	chr1	+	19198994	19228815	NM_009334	Tcfap2b	#	#	#
Ref667812	19224171	2.991	8.933	exon	chr1	+	19198994	19228815	NM_009334	Tcfap2b	#	#	#
Ref667813	19224214	6.469	7.801	exon	chr1	+	19198994	19228815	NM_009334	Tcfap2b	#	#	#
Ref667814	19224271	28.183	9.322	exon	chr1	+	19198994	19228815	NM_009334	Tcfap2b	#	#	#
Ref667817	19224966	10.364	38.776	exon	chr1	+	19198994	19228815	NM_009334	Tcfap2b	#	#	shore
Ref667818	19225110	0	13.58	exon	chr1	+	19198994	19228815	NM_009334	Tcfap2b	#	#	shore
Ref667819	19226154	49.115	38.776	exon	chr1	+	19198994	19228815	NM_009334	Tcfap2b	#	#	shore
Ref667820	19226887	12.892	20.625	exon	chr1	+	19198994	19228815	NM_009334	Tcfap2b	19226693	19226931	CpG:19
Ref667821	19227218	30.328	22.68	exon	chr1	+	19198994	19228815	NM_009334	Tcfap2b	#	#	shore
Ref667825	19231453	0	9.763	terminator	chr1	+	19198994	19228815	NM_009334	Tcfap2b	#	#	#
Ref667943	19496533	92.563	89.097	intergenic	chr1	#	#	#	#	#	#	#	#
Ref667957	19573880	44.668	44.073	intergenic	chr1	#	#	#	#	#	#	#	#
Ref667986	19629457	85.549	70.513	intergenic	chr1	#	#	#	#	#	#	#	#
Ref668028	19760941	85.695	84.268	intergenic	chr1	#	#	#	#	#	#	#	#
Ref668067	19839847	89.276	74.277	intergenic	chr1	#	#	#	#	#	#	#	#
Ref668080	19890093	50.226	21.222	intergenic	chr1	#	#	#	#	#	#	#	#
Ref668081	19893647	100	99.252	intergenic	chr1	#	#	#	#	#	#	#	#
Ref668092	19923857	97.911	96.491	intergenic	chr1	#	#	#	#	#	#	#	#
Ref668142	20018999	53.237	58.393	intergenic	chr1	#	#	#	#	#	#	#	#
Ref668225	20250300	75.51	70.968	intron	chr1	-	20047859	20608138	NM_153179	Pkhd1	#	#	#
Ref668292	20418698	18.317	23.913	intron	chr1	-	20047859	20608138	NM_153179	Pkhd1	#	#	#
Ref668330	20440359	33.68	25.287	exon	chr1	-	20047859	20608138	NM_153179	Pkhd1	#	#	#
Ref668331	20443074	59.677	63.928	intron	chr1	-	20047859	20608138	NM_153179	Pkhd1	#	#	#
Ref668347	20468025	6.198	0	intron	chr1	-	20047859	20608138	NM_153179	Pkhd1	#	#	#
Ref668348	20468112	9.166	11.29	intron	chr1	-	20047859	20608138	NM_153179	Pkhd1	#	#	#
Ref668377	20498584	92.212	77.344	intron	chr1	-	20047859	20608138	NM_153179	Pkhd1	#	#	#
Ref668378	20503473	82.348	80.964	intron	chr1	-	20047859	20608138	NM_153179	Pkhd1	#	#	#
Ref668425	20572008	92.936	94.213	intron	chr1	-	20047859	20608138	NM_153179	Pkhd1	#	#	#
Ref668430	20580177	99.403	95.042	intron	chr1	-	20047859	20608138	NM_153179	Pkhd1	#	#	#
Ref668437	20596816	83.459	80	intron	chr1	-	20047859	20608138	NM_153179	Pkhd1	#	#	#
Ref668533	20771842	95.415	90.659	intron	chr1	-	20767229	20774351	NM_145856	Il17f	#	#	#
Ref668538	20778441	62.423	52.381	promotor	chr1	-	20767229	20774351	NM_145856	Il17f	#	#	#
Ref668547	20793592	97.911	91.817	exon	chr1	-	20793094	20810294	NM_008563	Mcm3	#	#	#
Ref668564	20810007	0	5.914	intron	chr1	-	20793094	20810294	NM_008563	Mcm3	20809969	20810378	CpG:45
Ref668566	20810101	3.991	4.215	intron	chr1	-	20793094	20810294	NM_008563	Mcm3	20809969	20810378	CpG:45
Ref668567	20810133	0	4.762	intron	chr1	-	20793094	20810294	NM_008563	Mcm3	20809969	20810378	CpG:45
Ref668569	20810189	29.134	9.016	intron	chr1	-	20793094	20810294	NM_008563	Mcm3	20809969	20810378	CpG:45
Ref668570	20810309	25.669	18.033	promotor	chr1	-	20793094	20810294	NM_008563	Mcm3	20809969	20810378	CpG:45
Ref668581	20835925	23.197	35.484	intergenic	chr1	#	#	#	#	#	#	#	#
Ref668592	20858442	0	36.464	intergenic	chr1	#	#	#	#	#	#	#	#
Ref668593	20861322	94.479	89.399	intergenic	chr1	#	#	#	#	#	#	#	#
Ref668596	20864539	95.257	92.457	intergenic	chr1	#	#	#	#	#	#	#	#
Ref668598	20873889	92.563	92.308	terminator	chr1	-	20878730	20880554	NR_040492	6720483E21Rik	#	#	#
Ref668604	20879916	35.484	33.951	intron	chr1	-	20878730	20880554	NR_040492	6720483E21Rik	#	#	shore
Ref668605	20880573	0	0	promotor	chr1	+	20880702	20928837	NM_028829	Paqr8	20880515	20880892	CpG:33
Ref668606	20880598	6.096	5.914	promotor	chr1	+	20880702	20928837	NM_028829	Paqr8	20880515	20880892	CpG:33
Ref668608	20880646	0	0	promotor	chr1	+	20880702	20928837	NM_028829	Paqr8	20880515	20880892	CpG:33
Ref668609	20880703	7.676	21.308	exon	chr1	+	20880702	20928837	NM_028829	Paqr8	20880515	20880892	CpG:33
Ref668610	20880845	6.764	10.233	intron	chr1	+	20880702	20928837	NM_028829	Paqr8	20880515	20880892	CpG:33
Ref668611	20880931	9.479	8.73	intron	chr1	+	20880702	20928837	NM_028829	Paqr8	#	#	shore
Ref668612	20881054	0	7.746	intron	chr1	+	20880702	20928837	NM_028829	Paqr8	#	#	shore
Ref668613	20881140	3.198	8.73	intron	chr1	+	20880702	20928837	NM_028829	Paqr8	#	#	shore
Ref668614	20881221	0	8.046	intron	chr1	+	20880702	20928837	NM_028829	Paqr8	#	#	shore
Ref668615	20881290	9.686	7.285	intron	chr1	+	20880702	20928837	NM_028829	Paqr8	#	#	shore
Ref668616	20881448	0	17.62	intron	chr1	+	20880702	20928837	NM_028829	Paqr8	#	#	shore
Ref668617	20883327	56.923	50	intron	chr1	+	20880702	20928837	NM_028829	Paqr8	#	#	#
Ref668618	20883523	86.56	86.633	intron	chr1	+	20880702	20928837	NM_028829	Paqr8	#	#	#
Ref668624	20896407	45.122	7.666	intron	chr1	+	20880702	20928837	NM_028829	Paqr8	#	#	#
Ref668632	20906176	87.205	78.571	intron	chr1	+	20880702	20928837	NM_028829	Paqr8	#	#	#
Ref668637	20911256	56.814	55	intron	chr1	+	20880702	20928837	NM_028829	Paqr8	#	#	#
Ref668638	20913254	58.627	30.034	intron	chr1	+	20880702	20928837	NM_028829	Paqr8	#	#	#
Ref668641	20924184	91.002	86.275	intron	chr1	+	20880702	20928837	NM_028829	Paqr8	#	#	shore
Ref668642	20925246	67.991	56.109	exon	chr1	+	20880702	20928837	NM_028829	Paqr8	#	#	shore
Ref668643	20925384	20.219	28.696	exon	chr1	+	20880702	20928837	NM_028829	Paqr8	20925366	20925583	CpG:15
Ref668644	20925418	79.167	76.134	exon	chr1	+	20880702	20928837	NM_028829	Paqr8	20925366	20925583	CpG:15
Ref668645	20925520	84.475	85.816	exon	chr1	+	20880702	20928837	NM_028829	Paqr8	20925366	20925583	CpG:15
Ref668647	20941828	15.395	6.34	exon	chr1	+	20941706	20980922	NM_027974	Efhc1	20941743	20941971	CpG:20
Ref668648	20941852	11.672	10.891	exon	chr1	+	20941706	20980922	NM_027974	Efhc1	20941743	20941971	CpG:20
Ref668663	20971596	51.066	58.667	intron	chr1	+	20941706	20980922	NM_027974	Efhc1	#	#	#
Ref668674	20988327	58.115	42.74	terminator	chr1	-	20991458	21069290	NM_133252	Tram2	#	#	#
Ref668683	20998176	93.434	91.458	intron	chr1	-	20991458	21069290	NM_133252	Tram2	#	#	#
Ref668684	20998905	85.385	84.461	intron	chr1	-	20991458	21069290	NM_133252	Tram2	#	#	#
Ref668692	21004822	42.529	44.898	intron	chr1	-	20991458	21069290	NM_133252	Tram2	#	#	#
Ref668701	21016800	16.793	22.19	intron	chr1	-	20991458	21069290	NM_133252	Tram2	#	#	#
Ref668721	21041800	99.345	99	intron	chr1	-	20991458	21069290	NM_133252	Tram2	#	#	#
Ref668722	21043295	22.84	22.487	intron	chr1	-	20991458	21069290	NM_133252	Tram2	#	#	#
Ref668744	21063496	64.286	74.359	intron	chr1	-	20991458	21069290	NM_133252	Tram2	#	#	#
Ref668745	21063902	64.912	55.259	intron	chr1	-	20991458	21069290	NM_133252	Tram2	#	#	#
Ref668747	21064957	85.479	85.988	intron	chr1	-	20991458	21069290	NM_133252	Tram2	#	#	#
Ref668748	21065934	32.873	73.445	intron	chr1	-	20991458	21069290	NM_133252	Tram2	#	#	#
Ref668749	21067890	60.05	69.526	intron	chr1	-	20991458	21069290	NM_133252	Tram2	#	#	shore
Ref668750	21068969	4.642	8.397	intron	chr1	-	20991458	21069290	NM_133252	Tram2	21068950	21069775	CpG:72
Ref668751	21068996	8.768	16.314	intron	chr1	-	20991458	21069290	NM_133252	Tram2	21068950	21069775	CpG:72
Ref668755	21069346	0	10.891	promotor	chr1	-	20991458	21069290	NM_133252	Tram2	21068950	21069775	CpG:72
Ref668757	21069370	5.386	18.803	promotor	chr1	-	20991458	21069290	NM_133252	Tram2	21068950	21069775	CpG:72
Ref668758	21069528	5.233	13.793	promotor	chr1	-	20991458	21069290	NM_133252	Tram2	21068950	21069775	CpG:72
Ref668759	21069551	6.412	8.088	promotor	chr1	-	20991458	21069290	NM_133252	Tram2	21068950	21069775	CpG:72
Ref668762	21069660	0	11.924	promotor	chr1	-	20991458	21069290	NM_133252	Tram2	21068950	21069775	CpG:72
Ref668763	21069707	0	6.433	promotor	chr1	-	20991458	21069290	NM_133252	Tram2	21068950	21069775	CpG:72
Ref668765	21069774	6.89	19.355	promotor	chr1	-	20991458	21069290	NM_133252	Tram2	21068950	21069775	CpG:72
Ref668776	21080021	46.541	57.143	intergenic	chr1	#	#	#	#	#	#	#	#
Ref668783	21095696	99.361	95.888	intergenic	chr1	#	#	#	#	#	#	#	#
Ref668802	21137072	77.23	75.155	intergenic	chr1	#	#	#	#	#	#	#	#
Ref668803	21142934	93.044	94.687	intergenic	chr1	#	#	#	#	#	#	#	#
Ref668812	21156440	4.642	12.088	intergenic	chr1	#	#	#	#	#	#	#	#
Ref668813	21156569	11.201	14.688	intergenic	chr1	#	#	#	#	#	#	#	#
Ref668814	21156624	5.16	11.579	intergenic	chr1	#	#	#	#	#	#	#	#
Ref668815	21172838	99.403	97.623	intergenic	chr1	#	#	#	#	#	#	#	#
Ref668857	21208700	0	11.168	promotor	chr1	+	21208711	21220248	NM_029398	Tmem14a	#	#	#
Ref668858	21208904	11.796	13.824	exon	chr1	+	21208711	21220248	NM_029398	Tmem14a	#	#	#
Ref668865	21222027	36.634	17.824	terminator	chr1	+	21208711	21220248	NM_029398	Tmem14a	#	#	#
Ref668883	21261503	48.052	45.596	intergenic	chr1	#	#	#	#	#	#	#	#
Ref668887	21262412	17.453	22.19	intergenic	chr1	#	#	#	#	#	#	#	#
Ref668902	21304082	96.651	96.571	intergenic	chr1	#	#	#	#	#	#	#	#
Ref668907	21318238	91.941	82.206	intergenic	chr1	#	#	#	#	#	#	#	#
Ref668950	21393148	41.469	27.438	exon	chr1	-	21388483	21952023	NM_001160139	Kcnq5	#	#	#
Ref668957	21401806	4.953	10.138	intron	chr1	-	21388483	21952023	NM_001160139	Kcnq5	#	#	#
Ref668970	21451138	43.239	47.761	intron	chr1	-	21388483	21952023	NM_001160139	Kcnq5	#	#	#
Ref668971	21452391	91.249	86.134	intron	chr1	-	21388483	21952023	NM_001160139	Kcnq5	#	#	#
Ref668985	21493029	99.483	98.16	intron	chr1	-	21388483	21952023	NM_001160139	Kcnq5	#	#	#
Ref668986	21495853	98.372	96.653	exon	chr1	-	21388483	21952023	NM_001160139	Kcnq5	#	#	#
Ref669069	21770636	83.932	85.757	intron	chr1	-	21388483	21952023	NM_001160139	Kcnq5	#	#	#
Ref669105	21901330	99.303	98.653	intron	chr1	-	21388483	21952023	NM_001160139	Kcnq5	#	#	#
Ref669115	21950699	13.357	6.386	intron	chr1	-	21388483	21952023	NM_001160139	Kcnq5	#	#	shore
Ref669116	21950816	0	6.995	intron	chr1	-	21388483	21952023	NM_001160139	Kcnq5	#	#	shore
Ref669117	21950865	2.831	10.439	intron	chr1	-	21388483	21952023	NM_001160139	Kcnq5	#	#	shore
Ref669118	21950956	5.197	8.83	intron	chr1	-	21388483	21952023	NM_001160139	Kcnq5	#	#	shore
Ref669119	21951195	20.774	26.939	intron	chr1	-	21388483	21952023	NM_001160139	Kcnq5	21951084	21952205	CpG:99
Ref669120	21951334	14.51	5.507	exon	chr1	-	21388483	21952023	NM_001160139	Kcnq5	21951084	21952205	CpG:99
Ref669121	21951421	12.892	8.985	exon	chr1	-	21388483	21952023	NM_001160139	Kcnq5	21951084	21952205	CpG:99
Ref669122	21951536	13.52	10.891	exon	chr1	-	21388483	21952023	NM_001160139	Kcnq5	21951084	21952205	CpG:99
Ref669124	21951620	7.021	9.528	exon	chr1	-	21388483	21952023	NM_001160139	Kcnq5	21951084	21952205	CpG:99
Ref669125	21951772	12.599	5.861	exon	chr1	-	21388483	21952023	NM_001160139	Kcnq5	21951084	21952205	CpG:99
Ref669126	21951804	0	8.616	exon	chr1	-	21388483	21952023	NM_001160139	Kcnq5	21951084	21952205	CpG:99
Ref669127	21951837	0	8.397	exon	chr1	-	21388483	21952023	NM_001160139	Kcnq5	21951084	21952205	CpG:99
Ref669129	21951876	5.997	17.226	exon	chr1	-	21388483	21952023	NM_001160139	Kcnq5	21951084	21952205	CpG:99
Ref669130	21951994	8.981	10.665	exon	chr1	-	21388483	21952023	NM_001160139	Kcnq5	21951084	21952205	CpG:99
Ref669131	21952056	0	2.644	promotor	chr1	-	21388483	21952023	NM_001160139	Kcnq5	21951084	21952205	CpG:99
Ref669133	21952134	16.157	7.871	promotor	chr1	-	21388483	21952023	NM_001160139	Kcnq5	21951084	21952205	CpG:99
Ref669134	21952370	8.156	11.263	promotor	chr1	-	21388483	21952023	NM_001160139	Kcnq5	#	#	shore
Ref669263	22252466	62.31	49.336	intergenic	chr1	#	#	#	#	#	#	#	#
Ref669268	22258942	28.244	11.311	intergenic	chr1	#	#	#	#	#	#	#	#
Ref669278	22284307	47.284	29.389	intron	chr1	-	22278502	22812563	NM_053270	Rims1	#	#	#
Ref669280	22286984	43.239	49.838	exon	chr1	-	22278502	22812563	NM_053270	Rims1	#	#	#
Ref669281	22287072	44.223	48.025	exon	chr1	-	22278502	22812563	NM_053270	Rims1	#	#	#
Ref669292	22308746	100	98.329	intron	chr1	-	22278502	22812563	NM_053270	Rims1	#	#	#
Ref669294	22311279	48.755	52.381	intron	chr1	-	22278502	22812563	NM_053270	Rims1	#	#	#
Ref669318	22367359	74.97	55.904	intron	chr1	-	22278502	22812563	NM_053270	Rims1	#	#	#
Ref669345	22473606	63.429	31.655	intron	chr1	-	22278502	22812563	NM_053270	Rims1	#	#	#
Ref669354	22509368	66.867	32.836	intron	chr1	-	22278502	22812563	NM_053270	Rims1	#	#	#
Ref669357	22515974	89.213	86.842	intron	chr1	-	22278502	22812563	NM_053270	Rims1	#	#	#
Ref669368	22540017	30.962	27.273	intron	chr1	-	22278502	22812563	NM_053270	Rims1	22540016	22541024	CpG:104
Ref669369	22540130	6.25	12.548	intron	chr1	-	22278502	22812563	NM_053270	Rims1	22540016	22541024	CpG:104
Ref669370	22540190	8.186	8.871	intron	chr1	-	22278502	22812563	NM_053270	Rims1	22540016	22541024	CpG:104
Ref669371	22540293	3.312	10.501	exon	chr1	-	22278502	22812563	NM_053270	Rims1	22540016	22541024	CpG:104
Ref669372	22540363	3.468	2.965	intron	chr1	-	22278502	22812563	NM_053270	Rims1	22540016	22541024	CpG:104
Ref669373	22540481	8.009	14.716	intron	chr1	-	22278502	22812563	NM_053270	Rims1	22540016	22541024	CpG:104
Ref669375	22540548	66.368	50.53	intron	chr1	-	22278502	22812563	NM_053270	Rims1	22540016	22541024	CpG:104
Ref669376	22540623	11.955	8.318	intron	chr1	-	22278502	22812563	NM_053270	Rims1	22540016	22541024	CpG:104
Ref669377	22540753	5.719	12.291	intron	chr1	-	22278502	22812563	NM_053270	Rims1	22540016	22541024	CpG:104
Ref669378	22540797	10.819	16.667	intron	chr1	-	22278502	22812563	NM_053270	Rims1	22540016	22541024	CpG:104
Ref669381	22540991	24.144	23.547	exon	chr1	-	22278502	22812563	NM_053270	Rims1	22540016	22541024	CpG:104
Ref669427	22752770	70.117	60.55	intron	chr1	-	22278502	22812563	NM_053270	Rims1	#	#	#
Ref669436	22812198	56.061	42.611	intron	chr1	-	22278502	22812563	NM_053270	Rims1	#	#	shore
Ref669437	22812439	6.469	16.899	exon	chr1	-	22278502	22812563	NM_053270	Rims1	#	#	shore
Ref669438	22812671	7.298	5.759	promotor	chr1	-	22278502	22812563	NM_053270	Rims1	22812521	22813203	CpG:62
Ref669439	22812713	5.089	1.308	promotor	chr1	-	22278502	22812563	NM_053270	Rims1	22812521	22813203	CpG:62
Ref669440	22812764	0	7.914	promotor	chr1	-	22278502	22812563	NM_053270	Rims1	22812521	22813203	CpG:62
Ref669441	22812839	3.949	4.628	promotor	chr1	-	22278502	22812563	NM_053270	Rims1	22812521	22813203	CpG:62
Ref669447	22813062	8.403	11.097	promotor	chr1	-	22278502	22812563	NM_053270	Rims1	22812521	22813203	CpG:62
Ref669448	22813111	3.198	9.91	promotor	chr1	-	22278502	22812563	NM_053270	Rims1	22812521	22813203	CpG:62
Ref669449	22813150	3.117	11.631	promotor	chr1	-	22278502	22812563	NM_053270	Rims1	22812521	22813203	CpG:62
Ref669521	22979476	90.798	86.542	intergenic	chr1	#	#	#	#	#	#	#	#
Ref669522	22981965	52.381	47.608	intergenic	chr1	#	#	#	#	#	#	#	#
Ref669572	23105288	63.429	68.75	terminator	chr1	-	23107312	23109092	NM_025746	4933415F23Rik	#	#	#
Ref669573	23107878	93.502	92.005	exon	chr1	-	23107312	23109092	NM_025746	4933415F23Rik	#	#	shore
Ref669585	23115671	100	97.265	intergenic	chr1	#	#	#	#	#	#	#	#
Ref669616	23211430	92.987	88.313	intergenic	chr1	#	#	#	#	#	#	#	#
Ref669621	23221489	0	10.138	intergenic	chr1	#	#	#	#	#	#	#	#
Ref669638	23262870	2.853	7.801	intergenic	chr1	#	#	#	#	#	23262857	23263893	CpG:114
Ref669639	23262963	8.096	10.628	intergenic	chr1	#	#	#	#	#	23262857	23263893	CpG:114
Ref669642	23263083	14.683	14.474	intergenic	chr1	#	#	#	#	#	23262857	23263893	CpG:114
Ref669644	23263117	9.32	6.832	intergenic	chr1	#	#	#	#	#	23262857	23263893	CpG:114
Ref669645	23263236	0	4.814	intergenic	chr1	#	#	#	#	#	23262857	23263893	CpG:114
Ref669646	23263450	0	6.707	intergenic	chr1	#	#	#	#	#	23262857	23263893	CpG:114
Ref669647	23263491	0	4.059	intergenic	chr1	#	#	#	#	#	23262857	23263893	CpG:114
Ref669650	23263572	16.856	11.579	intergenic	chr1	#	#	#	#	#	23262857	23263893	CpG:114
Ref669651	23263755	9.814	15.615	intergenic	chr1	#	#	#	#	#	23262857	23263893	CpG:114
Ref669652	23263999	25.669	25.859	intergenic	chr1	#	#	#	#	#	#	#	shore
Ref669656	23270937	34.124	26.829	intergenic	chr1	#	#	#	#	#	#	#	#
Ref669698	23337787	83.507	75.395	intergenic	chr1	#	#	#	#	#	#	#	#
Ref669701	23341461	99.696	99.264	intergenic	chr1	#	#	#	#	#	#	#	#
Ref669712	23356143	92.171	86.842	intergenic	chr1	#	#	#	#	#	#	#	#
Ref669724	23368795	80.435	74.245	terminator	chr1	-	23373262	23390014	NM_001081079	Ogfrl1	#	#	#
Ref669732	23384801	60.49	61.259	intron	chr1	-	23373262	23390014	NM_001081079	Ogfrl1	#	#	#
Ref669738	23387116	34.579	34.555	intron	chr1	-	23373262	23390014	NM_001081079	Ogfrl1	#	#	#
Ref669740	23389343	15.102	16.005	intron	chr1	-	23373262	23390014	NM_001081079	Ogfrl1	#	#	shore
Ref669741	23389546	3.144	8.527	intron	chr1	-	23373262	23390014	NM_001081079	Ogfrl1	23389520	23390239	CpG:83
Ref669742	23389582	0	0	intron	chr1	-	23373262	23390014	NM_001081079	Ogfrl1	23389520	23390239	CpG:83
Ref669746	23389641	5.547	8.397	intron	chr1	-	23373262	23390014	NM_001081079	Ogfrl1	23389520	23390239	CpG:83
Ref669747	23389716	13.52	8.478	exon	chr1	-	23373262	23390014	NM_001081079	Ogfrl1	23389520	23390239	CpG:83
Ref669748	23389747	0	6.627	exon	chr1	-	23373262	23390014	NM_001081079	Ogfrl1	23389520	23390239	CpG:83
Ref669750	23389789	50.608	37.057	exon	chr1	-	23373262	23390014	NM_001081079	Ogfrl1	23389520	23390239	CpG:83
Ref669751	23389936	6.89	9.255	exon	chr1	-	23373262	23390014	NM_001081079	Ogfrl1	23389520	23390239	CpG:83
Ref669752	23389984	0	1.961	exon	chr1	-	23373262	23390014	NM_001081079	Ogfrl1	23389520	23390239	CpG:83
Ref669757	23390165	7.445	6.832	promotor	chr1	-	23373262	23390014	NM_001081079	Ogfrl1	23389520	23390239	CpG:83
Ref669758	23390191	4.035	6.762	promotor	chr1	-	23373262	23390014	NM_001081079	Ogfrl1	23389520	23390239	CpG:83
Ref669759	23390231	0	5.473	promotor	chr1	-	23373262	23390014	NM_001081079	Ogfrl1	23389520	23390239	CpG:83
Ref669760	23390324	10.872	1.83	promotor	chr1	-	23373262	23390014	NM_001081079	Ogfrl1	#	#	shore
Ref669778	23424072	99.579	98.957	intergenic	chr1	#	#	#	#	#	#	#	#
Ref669799	23487844	22.84	19.643	intergenic	chr1	#	#	#	#	#	#	#	#
Ref669817	23545325	49.032	56.722	intergenic	chr1	#	#	#	#	#	#	#	#
Ref669818	23545442	62.813	48.529	intergenic	chr1	#	#	#	#	#	#	#	#
Ref669834	23597326	96.445	97.059	intergenic	chr1	#	#	#	#	#	#	#	#
Ref669843	23611267	40.771	48.718	intergenic	chr1	#	#	#	#	#	#	#	#
Ref669863	23656960	91.499	81.275	intergenic	chr1	#	#	#	#	#	#	#	#
Ref669866	23663236	22.699	29.803	intergenic	chr1	#	#	#	#	#	#	#	#
Ref669867	23663380	39.678	41.372	intergenic	chr1	#	#	#	#	#	#	#	#
Ref669881	23677607	33.945	37.695	intergenic	chr1	#	#	#	#	#	#	#	#
Ref669905	23720276	96.566	95.192	intergenic	chr1	#	#	#	#	#	#	#	#
Ref669929	23767502	100	98.237	promotor	chr1	+	23768764	23854697	NM_172124	B3gat2	#	#	shore
Ref669931	23768208	49.333	36.975	promotor	chr1	+	23768764	23854697	NM_172124	B3gat2	#	#	shore
Ref669932	23768456	13.858	17.698	promotor	chr1	+	23768764	23854697	NM_172124	B3gat2	#	#	shore
Ref669933	23768684	2.767	12.628	promotor	chr1	+	23768764	23854697	NM_172124	B3gat2	23768661	23770043	CpG:131
Ref669934	23768772	0	10.982	exon	chr1	+	23768764	23854697	NM_172124	B3gat2	23768661	23770043	CpG:131
Ref669935	23768862	7.923	18.761	exon	chr1	+	23768764	23854697	NM_172124	B3gat2	23768661	23770043	CpG:131
Ref669936	23768953	16.793	14.865	exon	chr1	+	23768764	23854697	NM_172124	B3gat2	23768661	23770043	CpG:131
Ref669939	23769031	0	12.979	exon	chr1	+	23768764	23854697	NM_172124	B3gat2	23768661	23770043	CpG:131
Ref669940	23769183	9.561	13.924	exon	chr1	+	23768764	23854697	NM_172124	B3gat2	23768661	23770043	CpG:131
Ref669941	23769257	9.946	12.941	exon	chr1	+	23768764	23854697	NM_172124	B3gat2	23768661	23770043	CpG:131
Ref669942	23769342	3.226	7.483	exon	chr1	+	23768764	23854697	NM_172124	B3gat2	23768661	23770043	CpG:131
Ref669943	23769421	10.364	11.136	exon	chr1	+	23768764	23854697	NM_172124	B3gat2	23768661	23770043	CpG:131
Ref669944	23769650	9.166	61.701	exon	chr1	+	23768764	23854697	NM_172124	B3gat2	23768661	23770043	CpG:131
Ref669945	23769700	7.371	6.433	exon	chr1	+	23768764	23854697	NM_172124	B3gat2	23768661	23770043	CpG:131
Ref669946	23769751	3.468	4.832	exon	chr1	+	23768764	23854697	NM_172124	B3gat2	23768661	23770043	CpG:131
Ref669947	23769831	5.425	13.972	exon	chr1	+	23768764	23854697	NM_172124	B3gat2	23768661	23770043	CpG:131
Ref669948	23769875	6.723	6.548	exon	chr1	+	23768764	23854697	NM_172124	B3gat2	23768661	23770043	CpG:131
Ref669949	23770010	6.412	6.433	exon	chr1	+	23768764	23854697	NM_172124	B3gat2	23768661	23770043	CpG:131
Ref669950	23770327	18.546	19.469	intron	chr1	+	23768764	23854697	NM_172124	B3gat2	#	#	shore
Ref669951	23770842	4.642	9.8	intron	chr1	+	23768764	23854697	NM_172124	B3gat2	#	#	shore
Ref669952	23773075	88.651	66.763	intron	chr1	+	23768764	23854697	NM_172124	B3gat2	#	#	#
Ref669955	23777948	98.699	93.798	intron	chr1	+	23768764	23854697	NM_172124	B3gat2	#	#	#
Ref669956	23782568	97.368	94.531	intron	chr1	+	23768764	23854697	NM_172124	B3gat2	#	#	#
Ref669957	23783351	72.973	55.511	intron	chr1	+	23768764	23854697	NM_172124	B3gat2	#	#	#
Ref669958	23783591	48.537	28.696	intron	chr1	+	23768764	23854697	NM_172124	B3gat2	#	#	#
Ref669979	23800827	79.529	70.513	intron	chr1	+	23768764	23854697	NM_172124	B3gat2	#	#	#
Ref669985	23828566	53.542	38.291	intron	chr1	+	23768764	23854697	NM_172124	B3gat2	#	#	#
Ref669988	23833923	56.32	55	intron	chr1	+	23768764	23854697	NM_172124	B3gat2	#	#	#
Ref669989	23833993	48.537	20.561	intron	chr1	+	23768764	23854697	NM_172124	B3gat2	#	#	#
Ref669993	23838315	98.106	97.279	intron	chr1	+	23768764	23854697	NM_172124	B3gat2	#	#	#
Ref669994	23841298	39.785	32.409	intron	chr1	+	23768764	23854697	NM_172124	B3gat2	#	#	#
Ref669995	23841471	37.053	6.34	intron	chr1	+	23768764	23854697	NM_172124	B3gat2	#	#	#
Ref669996	23841605	31.624	29.53	intron	chr1	+	23768764	23854697	NM_172124	B3gat2	#	#	#
Ref670033	23927363	27.681	10.891	intron	chr1	-	23852465	23929128	NM_028534	Smap1	#	#	shore
Ref670034	23928683	0	3.595	intron	chr1	-	23852465	23929128	NM_028534	Smap1	23928558	23929393	CpG:76
Ref670035	23928716	0	0	intron	chr1	-	23852465	23929128	NM_028534	Smap1	23928558	23929393	CpG:76
Ref670036	23928727	7.598	0	intron	chr1	-	23852465	23929128	NM_028534	Smap1	23928558	23929393	CpG:76
Ref670037	23928784	46.541	52.381	intron	chr1	-	23852465	23929128	NM_028534	Smap1	23928558	23929393	CpG:76
Ref670039	23928846	8.516	2.628	intron	chr1	-	23852465	23929128	NM_028534	Smap1	23928558	23929393	CpG:76
Ref670040	23929017	14.859	6.627	exon	chr1	-	23852465	23929128	NM_028534	Smap1	23928558	23929393	CpG:76
Ref670041	23929058	2.687	2.66	exon	chr1	-	23852465	23929128	NM_028534	Smap1	23928558	23929393	CpG:76
Ref670042	23929149	4.642	10.023	promotor	chr1	-	23852465	23929128	NM_028534	Smap1	23928558	23929393	CpG:76
Ref670043	23929202	13.687	6.694	promotor	chr1	-	23852465	23929128	NM_028534	Smap1	23928558	23929393	CpG:76
Ref670044	23929229	10.364	3.915	promotor	chr1	-	23852465	23929128	NM_028534	Smap1	23928558	23929393	CpG:76
Ref670045	23929263	0	4.382	promotor	chr1	-	23852465	23929128	NM_028534	Smap1	23928558	23929393	CpG:76
Ref670046	23929313	0	6.25	promotor	chr1	-	23852465	23929128	NM_028534	Smap1	23928558	23929393	CpG:76
Ref670060	23955788	44.873	40.994	intergenic	chr1	#	#	#	#	#	#	#	#
Ref670066	23964741	99.389	98.141	intergenic	chr1	#	#	#	#	#	#	#	#
Ref670068	23966092	23.871	4.612	intergenic	chr1	#	#	#	#	#	#	#	#
Ref670069	23966402	15.289	11.458	intergenic	chr1	#	#	#	#	#	#	#	#
Ref670094	24007988	98.667	98.876	intron	chr1	-	24002777	24012479	NM_026503	1110058L19Rik	#	#	#
Ref670097	24012153	13.121	3.134	intron	chr1	-	24002777	24012479	NM_026503	1110058L19Rik	#	#	shore
Ref670098	24012368	7.298	17.553	intron	chr1	-	24002777	24012479	NM_026503	1110058L19Rik	24012210	24012553	CpG:38
Ref670099	24012445	6.526	9.601	exon	chr1	-	24002777	24012479	NM_026503	1110058L19Rik	24012210	24012553	CpG:38
Ref670104	24021154	95.855	88.636	intron	chr1	-	24017596	24107180	NM_026604	Fam135a	#	#	#
Ref670135	24106585	0	12.48	intron	chr1	-	24017596	24107180	NM_026604	Fam135a	24106480	24107395	CpG:108
Ref670136	24106668	6.198	19.643	intron	chr1	-	24017596	24107180	NM_026604	Fam135a	24106480	24107395	CpG:108
Ref670140	24106770	9.242	12.172	intron	chr1	-	24017596	24107180	NM_026604	Fam135a	24106480	24107395	CpG:108
Ref670141	24106829	21.356	17.323	intron	chr1	-	24017596	24107180	NM_026604	Fam135a	24106480	24107395	CpG:108
Ref670142	24106870	0	2.439	intron	chr1	-	24017596	24107180	NM_026604	Fam135a	24106480	24107395	CpG:108
Ref670143	24106908	0	1.408	exon	chr1	-	24017596	24107180	NM_026604	Fam135a	24106480	24107395	CpG:108
Ref670144	24106954	0	2.537	exon	chr1	-	24017596	24107180	NM_026604	Fam135a	24106480	24107395	CpG:108
Ref670145	24106996	0	1.547	exon	chr1	-	24017596	24107180	NM_026604	Fam135a	24106480	24107395	CpG:108
Ref670146	24107050	13.121	4.922	exon	chr1	-	24017596	24107180	NM_026604	Fam135a	24106480	24107395	CpG:108
Ref670149	24107089	14.683	7.051	exon	chr1	-	24017596	24107180	NM_026604	Fam135a	24106480	24107395	CpG:108
Ref670150	24107126	3.568	2.091	exon	chr1	-	24017596	24107180	NM_026604	Fam135a	24106480	24107395	CpG:108
Ref670151	24107161	11.672	2.153	exon	chr1	-	24017596	24107180	NM_026604	Fam135a	24106480	24107395	CpG:108
Ref670152	24107290	5.997	21.308	promotor	chr1	-	24017596	24107180	NM_026604	Fam135a	24106480	24107395	CpG:108
Ref670153	24107328	4.368	0	promotor	chr1	-	24017596	24107180	NM_026604	Fam135a	24106480	24107395	CpG:108
Ref670154	24107394	11.145	7.19	promotor	chr1	-	24017596	24107180	NM_026604	Fam135a	24106480	24107395	CpG:108
Ref670155	24111128	89.225	86.968	promotor	chr1	-	24017596	24107180	NM_026604	Fam135a	#	#	#
Ref670157	24114925	23.567	27.673	intergenic	chr1	#	#	#	#	#	#	#	#
Ref670179	24178541	0	12.791	intergenic	chr1	#	#	#	#	#	#	#	#
Ref670195	24202319	77.895	68.75	intron	chr1	+	24184448	24259577	NM_007740	Col9a1	#	#	#
Ref670207	24233150	67.051	35.484	intron	chr1	+	24184448	24259577	NM_007740	Col9a1	#	#	#
Ref670212	24237619	26.79	34.109	intron	chr1	+	24184448	24259577	NM_007740	Col9a1	#	#	#
Ref670219	24244054	57.684	62.264	exon	chr1	+	24184448	24259577	NM_007740	Col9a1	#	#	#
Ref670225	24246913	76.479	77.324	intron	chr1	+	24184448	24259577	NM_007740	Col9a1	#	#	#
Ref670227	24251976	35.981	42.563	intron	chr1	+	24184448	24259577	NM_007740	Col9a1	#	#	#
Ref670228	24252687	35.047	40.536	intron	chr1	+	24184448	24259577	NM_007740	Col9a1	#	#	#
Ref670229	24253196	64.249	74.245	intron	chr1	+	24184448	24259577	NM_007740	Col9a1	#	#	#
Ref670231	24253571	54.485	51.765	intron	chr1	+	24184448	24259577	NM_007740	Col9a1	#	#	#
Ref670236	24255724	60.05	26.829	intron	chr1	+	24184448	24259577	NM_007740	Col9a1	#	#	#
Ref670238	24258573	95.765	93.283	exon	chr1	+	24184448	24259577	NM_007740	Col9a1	#	#	#
Ref670265	24299550	56.764	57.763	intron	chr1	-	24264521	24594276	NM_007733	Col19a1	#	#	#
Ref670272	24309999	75.657	67.176	intron	chr1	-	24264521	24594276	NM_007733	Col19a1	#	#	#
Ref670307	24379615	79.326	67.577	intron	chr1	-	24264521	24594276	NM_007733	Col19a1	#	#	#
Ref670309	24383853	81.618	79.137	intron	chr1	-	24264521	24594276	NM_007733	Col19a1	#	#	#
Ref670316	24393706	87.827	83.463	intron	chr1	-	24264521	24594276	NM_007733	Col19a1	#	#	#
Ref670372	24556695	76.837	66.503	intron	chr1	-	24264521	24594276	NM_007733	Col19a1	#	#	#
Ref670388	24593373	2.92	4.788	intron	chr1	-	24264521	24594276	NM_007733	Col19a1	24593360	24594016	CpG:71
Ref670391	24593488	4.888	5.542	intron	chr1	-	24264521	24594276	NM_007733	Col19a1	24593360	24594016	CpG:71
Ref670392	24593501	20.518	4.564	intron	chr1	-	24264521	24594276	NM_007733	Col19a1	24593360	24594016	CpG:71
Ref670393	24593564	0	4.354	intron	chr1	-	24264521	24594276	NM_007733	Col19a1	24593360	24594016	CpG:71
Ref670394	24593619	0	7.166	intron	chr1	-	24264521	24594276	NM_007733	Col19a1	24593360	24594016	CpG:71
Ref670396	24593658	8.096	16.058	intron	chr1	-	24264521	24594276	NM_007733	Col19a1	24593360	24594016	CpG:71
Ref670397	24593700	0	1.815	intron	chr1	-	24264521	24594276	NM_007733	Col19a1	24593360	24594016	CpG:71
Ref670398	24593746	5.808	9.382	intron	chr1	-	24264521	24594276	NM_007733	Col19a1	24593360	24594016	CpG:71
Ref670399	24594137	7.203	13.355	intron	chr1	-	24264521	24594276	NM_007733	Col19a1	#	#	shore
Ref670400	24594230	10.364	17.226	exon	chr1	-	24264521	24594276	NM_007733	Col19a1	#	#	shore
Ref670433	24655424	99.755	97.576	intergenic	chr1	#	#	#	#	#	#	#	#
Ref670444	24684881	64.109	35.484	promotor	chr1	+	24685382	24823146	NM_026719	Lmbrd1	#	#	shore
Ref670445	24685451	10.663	15.278	exon	chr1	+	24685382	24823146	NM_026719	Lmbrd1	24685355	24685922	CpG:54
Ref670446	24685515	7.598	10.891	exon	chr1	+	24685382	24823146	NM_026719	Lmbrd1	24685355	24685922	CpG:54
Ref670449	24685785	12.184	8.148	intron	chr1	+	24685382	24823146	NM_026719	Lmbrd1	24685355	24685922	CpG:54
Ref670450	24736974	78.084	78.466	intron	chr1	+	24685382	24823146	NM_026719	Lmbrd1	#	#	#
Ref670463	24760267	45.885	23.077	intron	chr1	+	24685382	24823146	NM_026719	Lmbrd1	#	#	#
Ref670497	24815624	59.082	53.728	intron	chr1	+	24685382	24823146	NM_026719	Lmbrd1	#	#	#
Ref670505	24823499	81.618	76.913	terminator	chr1	+	24685382	24823146	NM_026719	Lmbrd1	#	#	#
Ref670506	24823566	46.058	53.488	terminator	chr1	+	24685382	24823146	NM_026719	Lmbrd1	#	#	#
Ref670507	24823788	57.364	48.889	terminator	chr1	+	24685382	24823146	NM_026719	Lmbrd1	#	#	#
Ref670621	25090794	14.98	15.138	intergenic	chr1	#	#	#	#	#	#	#	#
Ref670639	25142459	18.546	20.952	intron	chr1	-	25124320	25886552	NM_175642	Bai3	#	#	#
Ref670645	25163620	44.911	45.596	intron	chr1	-	25124320	25886552	NM_175642	Bai3	#	#	#
Ref670646	25164150	74.33	30.233	intron	chr1	-	25124320	25886552	NM_175642	Bai3	#	#	#
Ref670674	25185386	98.699	97.537	intron	chr1	-	25124320	25886552	NM_175642	Bai3	#	#	#
Ref670694	25234846	20.518	27.5	intron	chr1	-	25124320	25886552	NM_175642	Bai3	#	#	#
Ref670702	25248889	72.821	53.659	intron	chr1	-	25124320	25886552	NM_175642	Bai3	#	#	#
Ref670715	25285624	0	12.39	intron	chr1	-	25124320	25886552	NM_175642	Bai3	#	#	#
Ref670731	25338532	20.054	13.095	intron	chr1	-	25124320	25886552	NM_175642	Bai3	#	#	#
Ref670926	25881806	59.358	41.121	intron	chr1	-	25124320	25886552	NM_175642	Bai3	#	#	#
Ref670927	25883211	93.323	75.318	exon	chr1	-	25124320	25886552	NM_175642	Bai3	#	#	#
Ref670928	25884368	80.807	75.734	intron	chr1	-	25124320	25886552	NM_175642	Bai3	#	#	#
Ref670929	25886258	4.953	14.356	intron	chr1	-	25124320	25886552	NM_175642	Bai3	#	#	shore
Ref670930	25886325	3.342	9.661	exon	chr1	-	25124320	25886552	NM_175642	Bai3	#	#	shore
Ref670931	25886427	8.467	20.183	exon	chr1	-	25124320	25886552	NM_175642	Bai3	#	#	shore
Ref670932	25886739	13.858	13.174	promotor	chr1	-	25124320	25886552	NM_175642	Bai3	25886690	25887525	CpG:75
Ref670935	25886852	10.979	15.327	promotor	chr1	-	25124320	25886552	NM_175642	Bai3	25886690	25887525	CpG:75
Ref670936	25886948	2.944	1.703	promotor	chr1	-	25124320	25886552	NM_175642	Bai3	25886690	25887525	CpG:75
Ref670938	25887033	0	8.24	promotor	chr1	-	25124320	25886552	NM_175642	Bai3	25886690	25887525	CpG:75
Ref670939	25887126	13.52	14.339	promotor	chr1	-	25124320	25886552	NM_175642	Bai3	25886690	25887525	CpG:75
Ref670942	25887547	14.397	11.81	promotor	chr1	-	25124320	25886552	NM_175642	Bai3	#	#	shore
Ref671018	26147520	99.489	99.095	intergenic	chr1	#	#	#	#	#	#	#	#
Ref671207	26688469	39.976	28.404	intergenic	chr1	#	#	#	#	#	#	#	#
Ref671240	26813871	98.191	94.286	intergenic	chr1	#	#	#	#	#	#	#	#
Ref671623	27959526	99.389	89.796	intergenic	chr1	#	#	#	#	#	#	#	#
Ref671650	28058177	95.878	94.337	intergenic	chr1	#	#	#	#	#	#	#	#
Ref671807	28444951	99.345	97.703	intergenic	chr1	#	#	#	#	#	#	#	#
Ref671889	28702003	81.833	83.119	intergenic	chr1	#	#	#	#	#	#	#	#
Ref671941	28967237	97.316	98.457	intergenic	chr1	#	#	#	#	#	#	#	#
Ref672101	29546623	93.135	87.73	intergenic	chr1	#	#	#	#	#	#	#	#
Ref672263	29930192	98.813	94.46	intergenic	chr1	#	#	#	#	#	#	#	#
Ref672443	30319187	74.406	66.165	intergenic	chr1	#	#	#	#	#	#	#	#
Ref672464	30355344	93.671	93.798	intergenic	chr1	#	#	#	#	#	#	#	#
Ref672543	30552612	76.479	66.615	intergenic	chr1	#	#	#	#	#	#	#	#
Ref672582	30645008	76.504	65.054	intergenic	chr1	#	#	#	#	#	#	#	#
Ref672608	30702343	91.249	93.11	intergenic	chr1	#	#	#	#	#	#	#	#
Ref672609	30703412	99.403	97.945	intergenic	chr1	#	#	#	#	#	#	#	#
Ref672662	30770939	96.283	98.532	intergenic	chr1	#	#	#	#	#	#	#	#
Ref672716	30829960	48.052	51.22	intergenic	chr1	#	#	#	#	#	#	#	#
Ref672719	30835377	24.612	28.309	intergenic	chr1	#	#	#	#	#	#	#	#
Ref672720	30835560	20.145	13.095	intergenic	chr1	#	#	#	#	#	#	#	#
Ref672730	30856218	95.136	93.53	terminator	chr1	-	30859186	30920101	NM_001081080	Phf3	#	#	#
Ref672742	30879994	57.364	51.906	intron	chr1	-	30859186	30920101	NM_001081080	Phf3	#	#	#
Ref672772	30929967	0	2.386	intergenic	chr1	#	#	#	#	#	30929953	30930871	CpG:137
Ref672773	30930011	11.491	7.99	intergenic	chr1	#	#	#	#	#	30929953	30930871	CpG:137
Ref672774	30930030	0	0	intergenic	chr1	#	#	#	#	#	30929953	30930871	CpG:137
Ref672775	30930069	3.711	3.323	intergenic	chr1	#	#	#	#	#	30929953	30930871	CpG:137
Ref672778	30930131	5.233	2.778	intergenic	chr1	#	#	#	#	#	30929953	30930871	CpG:137
Ref672779	30930175	4.079	4.382	intergenic	chr1	#	#	#	#	#	30929953	30930871	CpG:137
Ref672780	30930204	3.749	10.543	intergenic	chr1	#	#	#	#	#	30929953	30930871	CpG:137
Ref672781	30930291	7.021	5.995	intergenic	chr1	#	#	#	#	#	30929953	30930871	CpG:137
Ref672782	30930309	6.89	0	intergenic	chr1	#	#	#	#	#	30929953	30930871	CpG:137
Ref672783	30930359	0	11.661	intergenic	chr1	#	#	#	#	#	30929953	30930871	CpG:137
Ref672784	30930448	3.312	8.291	intergenic	chr1	#	#	#	#	#	30929953	30930871	CpG:137
Ref672785	30930549	0	9.661	intergenic	chr1	#	#	#	#	#	30929953	30930871	CpG:137
Ref672786	30930582	3.015	5.213	intergenic	chr1	#	#	#	#	#	30929953	30930871	CpG:137
Ref672787	30930635	6.469	9.784	intergenic	chr1	#	#	#	#	#	30929953	30930871	CpG:137
Ref672788	30930758	17.371	17.768	intergenic	chr1	#	#	#	#	#	30929953	30930871	CpG:137
Ref672789	30930966	12.052	9.565	intergenic	chr1	#	#	#	#	#	#	#	shore
Ref672800	30962467	98.134	98.028	intergenic	chr1	#	#	#	#	#	#	#	#
Ref672819	31005830	0	11.609	intron	chr1	-	30997147	31006600	NM_011200	Ptp4a1	31005671	31007061	CpG:145
Ref672820	31006031	5.808	9.091	intron	chr1	-	30997147	31006600	NM_011200	Ptp4a1	31005671	31007061	CpG:145
Ref672822	31006071	0	20.561	intron	chr1	-	30997147	31006600	NM_011200	Ptp4a1	31005671	31007061	CpG:145
Ref672823	31006163	8.186	25.287	intron	chr1	-	30997147	31006600	NM_011200	Ptp4a1	31005671	31007061	CpG:145
Ref672826	31006204	5.16	12.5	intron	chr1	-	30997147	31006600	NM_011200	Ptp4a1	31005671	31007061	CpG:145
Ref672831	31006331	0	3.986	intron	chr1	-	30997147	31006600	NM_011200	Ptp4a1	31005671	31007061	CpG:145
Ref672832	31006376	14.98	5.914	intron	chr1	-	30997147	31006600	NM_011200	Ptp4a1	31005671	31007061	CpG:145
Ref672835	31006635	9.017	2.567	promotor	chr1	-	30997147	31006600	NM_011200	Ptp4a1	31005671	31007061	CpG:145
Ref672836	31006701	5.997	0	promotor	chr1	-	30997147	31006600	NM_011200	Ptp4a1	31005671	31007061	CpG:145
Ref672839	31006794	0	6.528	promotor	chr1	-	30997147	31006600	NM_011200	Ptp4a1	31005671	31007061	CpG:145
Ref672840	31006838	18.546	26.483	promotor	chr1	-	30997147	31006600	NM_011200	Ptp4a1	31005671	31007061	CpG:145
Ref672841	31006912	6.564	4.472	promotor	chr1	-	30997147	31006600	NM_011200	Ptp4a1	31005671	31007061	CpG:145
Ref672842	31006983	14.286	12.469	promotor	chr1	-	30997147	31006600	NM_011200	Ptp4a1	31005671	31007061	CpG:145
Ref672843	31007060	10.819	6.077	promotor	chr1	-	30997147	31006600	NM_011200	Ptp4a1	31005671	31007061	CpG:145
Ref672867	31055630	98.268	97.976	intergenic	chr1	#	#	#	#	#	#	#	#
Ref672936	31145691	97.911	93.902	intergenic	chr1	#	#	#	#	#	#	#	#
Ref672939	31150834	92.781	89.002	intergenic	chr1	#	#	#	#	#	#	#	#
Ref672940	31159850	37.591	52.381	intergenic	chr1	#	#	#	#	#	#	#	#
Ref672941	31161580	94.592	90.338	intergenic	chr1	#	#	#	#	#	#	#	#
Ref672953	31199386	54.713	46.97	intron	chr1	-	31197922	31279501	NR_033445	4931428L18Rik	#	#	#
Ref672972	31260865	50.884	34.971	intron	chr1	-	31197922	31279501	NR_033445	4931428L18Rik	#	#	#
Ref673020	31367038	67.402	68.189	intergenic	chr1	#	#	#	#	#	#	#	#
Ref673099	31599671	95.907	91.667	intergenic	chr1	#	#	#	#	#	#	#	#
Ref673140	31718674	99.576	99.17	intergenic	chr1	#	#	#	#	#	#	#	#
Ref673148	31743568	98.521	97.976	intergenic	chr1	#	#	#	#	#	#	#	#
Ref673176	31777576	98.99	98.237	intergenic	chr1	#	#	#	#	#	#	#	#
Ref673193	31791514	98.521	99.569	intergenic	chr1	#	#	#	#	#	#	#	#
Ref673285	32083117	99.368	95.682	intergenic	chr1	#	#	#	#	#	#	#	#
Ref673357	32229548	4.079	12.791	promotor	chr1	+	32229650	32714583	NM_133235	Khdrbs2	32229385	32229891	CpG:50
Ref673358	32229595	0	9.763	promotor	chr1	+	32229650	32714583	NM_133235	Khdrbs2	32229385	32229891	CpG:50
Ref673359	32229689	8.009	8.318	exon	chr1	+	32229650	32714583	NM_133235	Khdrbs2	32229385	32229891	CpG:50
Ref673360	32229739	5.425	3.068	exon	chr1	+	32229650	32714583	NM_133235	Khdrbs2	32229385	32229891	CpG:50
Ref673361	32229861	0	11.311	intron	chr1	+	32229650	32714583	NM_133235	Khdrbs2	32229385	32229891	CpG:50
Ref673362	32229882	5.719	6.94	intron	chr1	+	32229650	32714583	NM_133235	Khdrbs2	32229385	32229891	CpG:50
Ref673363	32230076	10.364	4.517	intron	chr1	+	32229650	32714583	NM_133235	Khdrbs2	#	#	shore
Ref673414	32428231	99.528	98.89	intron	chr1	+	32229650	32714583	NM_133235	Khdrbs2	#	#	#
Ref673527	32749860	70.796	55.85	intergenic	chr1	#	#	#	#	#	#	#	#
Ref673609	33016383	72.549	67.176	intergenic	chr1	#	#	#	#	#	#	#	#
Ref673711	33232254	60	46.108	intergenic	chr1	#	#	#	#	#	#	#	#
Ref673713	33239364	99.329	96.35	intergenic	chr1	#	#	#	#	#	#	#	#
Ref673756	33334321	84.475	74.95	intergenic	chr1	#	#	#	#	#	#	#	#
Ref673867	33517214	58.587	41.176	intron	chr1	-	33510655	33726603	NM_008922	Prim2	#	#	#
Ref673893	33554099	98.729	99.48	intron	chr1	-	33510655	33726603	NM_008922	Prim2	#	#	#
Ref673894	33556004	91.519	86.517	intron	chr1	-	33510655	33726603	NM_008922	Prim2	#	#	#
Ref673895	33558752	92.563	92.771	intron	chr1	-	33510655	33726603	NM_008922	Prim2	#	#	#
Ref673901	33569821	70.881	64.476	intron	chr1	-	33510655	33726603	NM_008922	Prim2	#	#	#
Ref673906	33575248	99.077	98.364	intron	chr1	-	33510655	33726603	NM_008922	Prim2	#	#	#
Ref673909	33584403	57.259	57.215	intron	chr1	-	33510655	33726603	NM_008922	Prim2	#	#	#
Ref673940	33636302	97.932	98.16	intron	chr1	-	33510655	33726603	NM_008922	Prim2	#	#	#
Ref673943	33649060	92.372	88.71	intron	chr1	-	33510655	33726603	NM_008922	Prim2	#	#	#
Ref673947	33665522	81.286	66.443	intron	chr1	-	33510655	33726603	NM_008922	Prim2	#	#	#
Ref673949	33673450	91.002	87.482	intron	chr1	-	33510655	33726603	NM_008922	Prim2	#	#	#
Ref673952	33680483	99.361	99.289	intron	chr1	-	33510655	33726603	NM_008922	Prim2	#	#	#
Ref673953	33686137	95.415	93.617	intron	chr1	-	33510655	33726603	NM_008922	Prim2	#	#	#
Ref673960	33692896	80.23	65.729	intron	chr1	-	33510655	33726603	NM_008922	Prim2	#	#	#
Ref673974	33705085	89.332	79.764	intron	chr1	-	33510655	33726603	NM_008922	Prim2	#	#	#
Ref673975	33707681	86.511	85.359	intron	chr1	-	33510655	33726603	NM_008922	Prim2	#	#	#
Ref673989	33719537	95.234	93.385	intron	chr1	-	33510655	33726603	NM_008922	Prim2	#	#	#
Ref673997	33726442	11.859	14.865	intron	chr1	-	33510655	33726603	NM_008922	Prim2	33726398	33727414	CpG:73
Ref673998	33727071	33.945	11.458	exon	chr1	+	33726668	33727557	NR_033199	1700001G17Rik	33726398	33727414	CpG:73
Ref673999	33727093	6.198	9.692	exon	chr1	+	33726668	33727557	NR_033199	1700001G17Rik	33726398	33727414	CpG:73
Ref674000	33727207	16.921	6.077	exon	chr1	+	33726668	33727557	NR_033199	1700001G17Rik	33726398	33727414	CpG:73
Ref674001	33727335	6.25	17.139	exon	chr1	+	33726668	33727557	NR_033199	1700001G17Rik	33726398	33727414	CpG:73
Ref674003	33730030	85.197	76.154	promotor	chr1	-	33510655	33726603	NM_008922	Prim2	#	#	#
Ref674004	33733432	91.941	87.129	intergenic	chr1	#	#	#	#	#	#	#	#
Ref674006	33738366	82.393	74.206	intergenic	chr1	#	#	#	#	#	#	#	#
Ref674012	33750083	74.85	74.128	intergenic	chr1	#	#	#	#	#	#	#	#
Ref674016	33767827	92.171	84.813	intergenic	chr1	#	#	#	#	#	#	#	#
Ref674017	33771049	92.832	87.03	intergenic	chr1	#	#	#	#	#	#	#	#
Ref674019	33776561	7.227	20.056	promotor	chr1	+	33776740	33799409	NM_008999	Rab23	#	#	shore
Ref674020	33776701	10.898	11.687	promotor	chr1	+	33776740	33799409	NM_008999	Rab23	33776670	33777295	CpG:91
Ref674024	33776891	16.481	15.771	exon	chr1	+	33776740	33799409	NM_008999	Rab23	33776670	33777295	CpG:91
Ref674025	33776919	0	0	exon	chr1	+	33776740	33799409	NM_008999	Rab23	33776670	33777295	CpG:91
Ref674026	33776947	0	3.537	exon	chr1	+	33776740	33799409	NM_008999	Rab23	33776670	33777295	CpG:91
Ref674027	33776975	0	9.621	exon	chr1	+	33776740	33799409	NM_008999	Rab23	33776670	33777295	CpG:91
Ref674028	33777003	3.907	0	exon	chr1	+	33776740	33799409	NM_008999	Rab23	33776670	33777295	CpG:91
Ref674029	33777063	16.856	11.458	intron	chr1	+	33776740	33799409	NM_008999	Rab23	33776670	33777295	CpG:91
Ref674030	33777149	8.096	7.006	intron	chr1	+	33776740	33799409	NM_008999	Rab23	33776670	33777295	CpG:91
Ref674031	33777320	6.412	15.094	intron	chr1	+	33776740	33799409	NM_008999	Rab23	#	#	shore
Ref674032	33778170	42.529	45.465	intron	chr1	+	33776740	33799409	NM_008999	Rab23	#	#	shore
Ref674034	33781087	89.332	85.24	intron	chr1	+	33776740	33799409	NM_008999	Rab23	#	#	#
Ref674051	33793691	97.234	100	exon	chr1	+	33776740	33799409	NM_008999	Rab23	#	#	#
Ref674057	33796660	94.872	86.564	exon	chr1	+	33776740	33799409	NM_008999	Rab23	#	#	#
Ref674061	33798438	78.723	83.573	exon	chr1	+	33776740	33799409	NM_008999	Rab23	#	#	#
Ref674083	33812121	31.965	17.495	intron	chr1	-	33802328	33814595	NM_145392	Bag2	#	#	#
Ref674088	33813713	76.504	60.199	intron	chr1	-	33802328	33814595	NM_145392	Bag2	#	#	shore
Ref674092	33814543	16.42	23.628	exon	chr1	-	33802328	33814595	NM_145392	Bag2	33814456	33814794	CpG:44
Ref674093	33814639	7.598	14.966	promotor	chr1	-	33802328	33814595	NM_145392	Bag2	33814456	33814794	CpG:44
Ref674094	33814724	0	9.483	promotor	chr1	-	33802328	33814595	NM_145392	Bag2	33814456	33814794	CpG:44
Ref674095	33814743	14.78	22.222	promotor	chr1	-	33802328	33814595	NM_145392	Bag2	33814456	33814794	CpG:44
Ref674096	33814852	16.895	15.603	promotor	chr1	-	33802328	33814595	NM_145392	Bag2	#	#	shore
Ref674102	33828085	95.271	89.011	intron	chr1	-	33818597	33871272	NM_133817	Zfp451	#	#	#
Ref674110	33840525	92.212	87.021	intron	chr1	-	33818597	33871272	NM_133817	Zfp451	#	#	#
Ref674129	33870807	23.8	12.657	intron	chr1	-	33818597	33871272	NM_133817	Zfp451	#	#	shore
Ref674130	33870915	10.306	16.741	intron	chr1	-	33818597	33871272	NM_133817	Zfp451	#	#	shore
Ref674131	33871023	15.289	4.242	intron	chr1	-	33818597	33871272	NM_133817	Zfp451	33870975	33871535	CpG:62
Ref674132	33871067	6.469	0	intron	chr1	-	33818597	33871272	NM_133817	Zfp451	33870975	33871535	CpG:62
Ref674133	33871099	3.04	3.298	intron	chr1	-	33818597	33871272	NM_133817	Zfp451	33870975	33871535	CpG:62
Ref674134	33871165	0	20.699	intron	chr1	-	33818597	33871272	NM_133817	Zfp451	33870975	33871535	CpG:62
Ref674135	33871186	5.547	9.283	exon	chr1	-	33818597	33871272	NM_133817	Zfp451	33870975	33871535	CpG:62
Ref674136	33871285	0	2.373	promotor	chr1	-	33818597	33871272	NM_133817	Zfp451	33870975	33871535	CpG:62
Ref674137	33871357	7.598	21.569	promotor	chr1	-	33818597	33871272	NM_133817	Zfp451	33870975	33871535	CpG:62
Ref674138	33871461	5.589	7.586	promotor	chr1	-	33818597	33871272	NM_133817	Zfp451	33870975	33871535	CpG:62
Ref674139	33871508	0	0	promotor	chr1	-	33818597	33871272	NM_133817	Zfp451	33870975	33871535	CpG:62
Ref674140	33871534	14.122	7.666	promotor	chr1	-	33818597	33871272	NM_133817	Zfp451	33870975	33871535	CpG:62
Ref674194	33940433	28.85	15.493	exon	chr1	-	33908896	33964466	NM_177235	Bend6	#	#	#
Ref674195	33940536	0	0	intron	chr1	-	33908896	33964466	NM_177235	Bend6	#	#	#
Ref674197	33943260	77.895	66.667	intron	chr1	-	33908896	33964466	NM_177235	Bend6	#	#	#
Ref674199	33945625	99.473	97.106	intron	chr1	-	33908896	33964466	NM_177235	Bend6	#	#	#
Ref674212	33963064	79.205	75.081	intron	chr1	-	33908896	33964466	NM_177235	Bend6	#	#	shore
Ref674213	33964439	8.873	12.2	exon	chr1	-	33908896	33964466	NM_177235	Bend6	#	#	shore
Ref674215	33964476	7.52	5.152	promotor	chr1	-	33908896	33964466	NM_177235	Bend6	#	#	shore
Ref674216	33964544	5.547	9.692	promotor	chr1	-	33908896	33964466	NM_177235	Bend6	#	#	shore
Ref674217	33964568	0	0	promotor	chr1	-	33908896	33964466	NM_177235	Bend6	#	#	shore
Ref674218	33964636	0	5.213	promotor	chr1	-	33908896	33964466	NM_177235	Bend6	#	#	shore
Ref674219	33964717	5.632	3.112	promotor	chr1	-	33908896	33964466	NM_177235	Bend6	#	#	shore
Ref674223	33964812	25.517	29.204	promotor	chr1	-	33908896	33964466	NM_177235	Bend6	#	#	shore
Ref674226	33964992	0	14.966	promotor	chr1	-	33908896	33964466	NM_177235	Bend6	#	#	shore
Ref674243	33987527	80.033	82.877	intergenic	chr1	#	#	#	#	#	#	#	#
Ref674247	33996743	57.118	53.922	intergenic	chr1	#	#	#	#	#	#	#	#
Ref674250	34001918	54.485	58.738	intergenic	chr1	#	#	#	#	#	#	#	#
Ref674256	34003760	64.912	60.481	intergenic	chr1	#	#	#	#	#	#	#	#
Ref674257	34005595	81.46	69.278	intergenic	chr1	#	#	#	#	#	#	#	#
Ref674265	34017421	73.123	64.912	intergenic	chr1	#	#	#	#	#	#	#	#
Ref674266	34020051	92.43	90.385	intergenic	chr1	#	#	#	#	#	#	#	#
Ref674267	34020339	89.426	89.519	intergenic	chr1	#	#	#	#	#	#	#	#
Ref674268	34021909	94.67	81.481	intergenic	chr1	#	#	#	#	#	#	#	#
Ref674271	34023699	84.733	71.088	intergenic	chr1	#	#	#	#	#	#	#	#
Ref674272	34023847	74	69.265	intergenic	chr1	#	#	#	#	#	#	#	#
Ref674289	34036411	95.69	91.471	intergenic	chr1	#	#	#	#	#	#	#	#
Ref674297	34049683	89.122	78.041	intergenic	chr1	#	#	#	#	#	#	#	#
Ref674299	34050820	62.712	52.906	intergenic	chr1	#	#	#	#	#	#	#	#
Ref674301	34053351	56.274	44.649	intergenic	chr1	#	#	#	#	#	#	#	#
Ref674304	34060016	52.026	43.548	intergenic	chr1	#	#	#	#	#	#	#	#
Ref674305	34062404	15.948	14.013	intergenic	chr1	#	#	#	#	#	#	#	shore
Ref674306	34062751	12.052	4.867	intergenic	chr1	#	#	#	#	#	#	#	shore
Ref674307	34063041	18.782	16.206	intergenic	chr1	#	#	#	#	#	34062891	34063093	CpG:18
Ref674308	34063130	31.38	68.995	intergenic	chr1	#	#	#	#	#	#	#	shore
Ref674309	34064338	66.323	58.051	promotor	chr1	+	34068669	34365497	NM_134448	Dst	#	#	shore
Ref674310	34064394	38.475	44.926	promotor	chr1	+	34068669	34365497	NM_134448	Dst	#	#	shore
Ref674311	34065640	89.357	87.083	promotor	chr1	+	34068669	34365497	NM_134448	Dst	#	#	#
Ref674313	34067910	12.892	2.676	promotor	chr1	+	34068669	34365497	NM_134448	Dst	#	#	shore
Ref674314	34068123	2.967	13.355	promotor	chr1	+	34068669	34365497	NM_134448	Dst	#	#	shore
Ref674315	34068242	3.226	9.402	promotor	chr1	+	34068669	34365497	NM_134448	Dst	#	#	shore
Ref674316	34068283	0	0	promotor	chr1	+	34068669	34365497	NM_134448	Dst	#	#	shore
Ref674317	34068300	0	3.005	promotor	chr1	+	34068669	34365497	NM_134448	Dst	#	#	shore
Ref674318	34068363	6.643	6.528	promotor	chr1	+	34068669	34365497	NM_134448	Dst	34068329	34068706	CpG:52
Ref674321	34068428	0	0	promotor	chr1	+	34068669	34365497	NM_134448	Dst	34068329	34068706	CpG:52
Ref674322	34068457	0	0	promotor	chr1	+	34068669	34365497	NM_134448	Dst	34068329	34068706	CpG:52
Ref674323	34068493	0	3.374	promotor	chr1	+	34068669	34365497	NM_134448	Dst	34068329	34068706	CpG:52
Ref674325	34068522	0	8.967	promotor	chr1	+	34068669	34365497	NM_134448	Dst	34068329	34068706	CpG:52
Ref674326	34068571	0	4.472	promotor	chr1	+	34068669	34365497	NM_134448	Dst	34068329	34068706	CpG:52
Ref674328	34068623	10.979	7.449	promotor	chr1	+	34068669	34365497	NM_134448	Dst	34068329	34068706	CpG:52
Ref674329	34068865	24.126	13.504	intron	chr1	+	34068669	34365497	NM_134448	Dst	#	#	shore
Ref674330	34068926	3.065	13.174	intron	chr1	+	34068669	34365497	NM_134448	Dst	#	#	shore
Ref674332	34077727	83.146	68.142	intron	chr1	+	34068669	34365497	NM_134448	Dst	#	#	#
Ref674333	34080246	39.856	60.199	intron	chr1	+	34068669	34365497	NM_134448	Dst	#	#	#
Ref674344	34091628	93.519	90.754	intron	chr1	+	34068669	34365497	NM_134448	Dst	#	#	#
Ref674345	34092689	79.373	81.941	intron	chr1	+	34068669	34365497	NM_134448	Dst	#	#	#
Ref674347	34093709	77.23	68.75	intron	chr1	+	34068669	34365497	NM_134448	Dst	#	#	#
Ref674354	34109485	64.912	65.254	intron	chr1	+	34068669	34365497	NM_134448	Dst	#	#	#
Ref674356	34113632	83.932	70.264	intron	chr1	+	34068669	34365497	NM_134448	Dst	#	#	#
Ref674358	34116280	80.705	74.878	intron	chr1	+	34068669	34365497	NM_134448	Dst	#	#	#
Ref674359	34118127	10.766	13.793	intron	chr1	+	34068669	34365497	NM_134448	Dst	#	#	#
Ref674365	34127472	71.646	68.305	intron	chr1	+	34068669	34365497	NM_134448	Dst	#	#	#
Ref674366	34129518	95.878	95.088	intron	chr1	+	34068669	34365497	NM_134448	Dst	#	#	#
Ref674367	34130604	43.239	36.097	intron	chr1	+	34068669	34365497	NM_134448	Dst	#	#	#
Ref674368	34131641	57.759	50.53	intron	chr1	+	34068669	34365497	NM_134448	Dst	#	#	#
Ref674369	34131872	24.004	20.474	intron	chr1	+	34068669	34365497	NM_134448	Dst	#	#	#
Ref674389	34156425	69.197	51.733	intron	chr1	+	34068669	34365497	NM_134448	Dst	#	#	#
Ref674390	34160685	14.683	9.483	intron	chr1	+	34068669	34365497	NM_134448	Dst	#	#	#
Ref674392	34161808	82.836	65.157	intron	chr1	+	34068669	34365497	NM_134448	Dst	#	#	#
Ref674393	34162134	77.969	71.545	intron	chr1	+	34068669	34365497	NM_134448	Dst	#	#	#
Ref674395	34166629	82.724	72.087	intron	chr1	+	34068669	34365497	NM_134448	Dst	#	#	#
Ref674404	34173353	35.691	31.429	intron	chr1	+	34068669	34365497	NM_134448	Dst	#	#	#
Ref674410	34177120	59.469	67.866	intron	chr1	+	34068669	34365497	NM_134448	Dst	#	#	#
Ref674411	34178047	56.427	50.658	intron	chr1	+	34068669	34365497	NM_134448	Dst	#	#	#
Ref674412	34178278	32.236	17.79	intron	chr1	+	34068669	34365497	NM_134448	Dst	#	#	#
Ref674413	34178426	32.551	39.286	intron	chr1	+	34068669	34365497	NM_134448	Dst	#	#	#
Ref674415	34178624	23.948	10.501	intron	chr1	+	34068669	34365497	NM_134448	Dst	#	#	#
Ref674416	34178700	30.671	23.913	intron	chr1	+	34068669	34365497	NM_134448	Dst	#	#	#
Ref674418	34190254	52.226	58.333	intron	chr1	+	34068669	34365497	NM_134448	Dst	#	#	#
Ref674421	34196453	62.712	62.01	intron	chr1	+	34068669	34365497	NM_134448	Dst	#	#	#
Ref674423	34196535	56.522	21.569	intron	chr1	+	34068669	34365497	NM_134448	Dst	#	#	#
Ref674426	34200515	73.51	67.136	intron	chr1	+	34068669	34365497	NM_134448	Dst	#	#	#
Ref674431	34207421	38.947	28.839	intron	chr1	+	34068669	34365497	NM_134448	Dst	#	#	#
Ref674432	34207849	27.681	22.049	intron	chr1	+	34068669	34365497	NM_134448	Dst	#	#	#
Ref674442	34215769	41.076	38.224	intron	chr1	+	34068669	34365497	NM_134448	Dst	#	#	#
Ref674448	34221062	67.156	43.35	exon	chr1	+	34068669	34365497	NM_134448	Dst	#	#	#
Ref674449	34223811	83.28	68.75	exon	chr1	+	34068669	34365497	NM_134448	Dst	#	#	#
Ref674461	34235499	88.095	88.359	intron	chr1	+	34068669	34365497	NM_134448	Dst	#	#	shore
Ref674486	34259624	82.33	83.696	intron	chr1	+	34068669	34365497	NM_134448	Dst	#	#	#
Ref674487	34259764	66.368	61.887	intron	chr1	+	34068669	34365497	NM_134448	Dst	#	#	#
Ref674492	34272687	91.941	90.137	intron	chr1	+	34068669	34365497	NM_134448	Dst	#	#	#
Ref674501	34285918	89.347	72.062	exon	chr1	+	34068669	34365497	NM_134448	Dst	#	#	#
Ref674502	34291896	71.922	61.464	intron	chr1	+	34068669	34365497	NM_134448	Dst	#	#	#
Ref674503	34292599	76.763	68.189	intron	chr1	+	34068669	34365497	NM_134448	Dst	#	#	#
Ref674504	34293454	4.701	6.433	intron	chr1	+	34068669	34365497	NM_134448	Dst	#	#	#
Ref674505	34293504	10.221	7.449	intron	chr1	+	34068669	34365497	NM_134448	Dst	#	#	#
Ref674506	34293528	3.949	7.534	intron	chr1	+	34068669	34365497	NM_134448	Dst	#	#	#
Ref674507	34293591	22.156	2.494	intron	chr1	+	34068669	34365497	NM_134448	Dst	#	#	#
Ref674509	34294302	58.115	43.231	intron	chr1	+	34068669	34365497	NM_134448	Dst	#	#	#
Ref674510	34294611	56.522	50.575	intron	chr1	+	34068669	34365497	NM_134448	Dst	#	#	#
Ref674515	34297007	73.267	60.366	intron	chr1	+	34068669	34365497	NM_134448	Dst	#	#	#
Ref674532	34311908	52.857	42.718	intron	chr1	+	34068669	34365497	NM_134448	Dst	#	#	#
Ref674543	34317971	66.28	63.768	intron	chr1	+	34068669	34365497	NM_134448	Dst	#	#	#
Ref674553	34326654	83.71	76.744	intron	chr1	+	34068669	34365497	NM_134448	Dst	#	#	#
Ref674556	34332809	92.372	96.089	intron	chr1	+	34068669	34365497	NM_134448	Dst	#	#	#
Ref674567	34344841	53.883	64.167	exon	chr1	+	34068669	34365497	NM_134448	Dst	#	#	#
Ref674581	34357615	41.887	42.581	intron	chr1	+	34068669	34365497	NM_134448	Dst	#	#	#
Ref674583	34358681	99.81	99.561	intron	chr1	+	34068669	34365497	NM_134448	Dst	#	#	#
Ref674588	34360818	55.819	39.203	intron	chr1	+	34068669	34365497	NM_134448	Dst	#	#	#
Ref674591	34363408	87.735	88.506	exon	chr1	+	34068669	34365497	NM_134448	Dst	#	#	#
Ref674603	34385645	87.005	84.948	intergenic	chr1	#	#	#	#	#	#	#	#
Ref674640	34444988	50.995	50.298	intergenic	chr1	#	#	#	#	#	#	#	#
Ref674643	34446045	44.873	46.316	intergenic	chr1	#	#	#	#	#	#	#	#
Ref674649	34458370	96.841	96.387	intergenic	chr1	#	#	#	#	#	#	#	#
Ref674678	34489413	16.481	26.335	terminator	chr1	-	34489965	34490044	NR_039562	Mir5103	#	#	#
Ref674679	34489829	4.888	12.791	terminator	chr1	-	34489965	34490044	NR_039562	Mir5103	#	#	#
Ref674680	34489856	0	7.801	terminator	chr1	-	34489965	34490044	NR_039562	Mir5103	#	#	#
Ref674681	34489940	10.082	6.191	terminator	chr1	-	34489965	34490044	NR_039562	Mir5103	#	#	#
Ref674682	34489988	14.586	21.053	exon	chr1	-	34489965	34490044	NR_039562	Mir5103	#	#	#
Ref674684	34490740	37.591	14.634	promotor	chr1	-	34489965	34490044	NR_039562	Mir5103	#	#	#
Ref674690	34491734	0	0	promotor	chr1	+	34496673	34502592	NM_178601	Imp4	#	#	#
Ref674692	34491865	34.049	18.283	promotor	chr1	+	34496673	34502592	NM_178601	Imp4	#	#	#
Ref674697	34495832	0	5.428	intron	chr1	-	34493514	34496517	NM_027159	Ccdc115	#	#	shore
Ref674699	34496344	0	9.483	exon	chr1	-	34493514	34496517	NM_027159	Ccdc115	34496086	34496983	CpG:64
Ref674700	34496509	6.096	10.256	exon	chr1	-	34493514	34496517	NM_027159	Ccdc115	34496086	34496983	CpG:64
Ref674702	34496654	26.729	2.111	promotor	chr1	+	34496673	34502592	NM_178601	Imp4	34496086	34496983	CpG:64
Ref674703	34496934	12.131	15.138	exon	chr1	+	34496673	34502592	NM_178601	Imp4	34496086	34496983	CpG:64
Ref674711	34506256	97.234	95.387	terminator	chr1	+	34496673	34502592	NM_178601	Imp4	#	#	#
Ref674715	34510141	50.512	47.195	intergenic	chr1	#	#	#	#	#	#	#	#
Ref674719	34516319	13.357	20.424	promotor	chr1	+	34516590	34530624	NM_011206	Ptpn18	34516252	34516809	CpG:43
Ref674720	34516338	5.308	8.189	promotor	chr1	+	34516590	34530624	NM_011206	Ptpn18	34516252	34516809	CpG:43
Ref674721	34516570	0	5.914	promotor	chr1	+	34516590	34530624	NM_011206	Ptpn18	34516252	34516809	CpG:43
Ref674722	34516720	72.145	59.459	exon	chr1	+	34516590	34530624	NM_011206	Ptpn18	34516252	34516809	CpG:43
Ref674724	34516858	27.509	17.92	intron	chr1	+	34516590	34530624	NM_011206	Ptpn18	#	#	shore
Ref674725	34517017	28.323	12.548	intron	chr1	+	34516590	34530624	NM_011206	Ptpn18	#	#	shore
Ref674726	34517100	7.021	7.971	intron	chr1	+	34516590	34530624	NM_011206	Ptpn18	#	#	shore
Ref674731	34520026	33.79	31.731	exon	chr1	+	34516590	34530624	NM_011206	Ptpn18	#	#	#
Ref674734	34525162	63.6	62.264	exon	chr1	+	34516590	34530624	NM_011206	Ptpn18	#	#	#
Ref674735	34529014	74.212	66.817	exon	chr1	+	34516590	34530624	NM_011206	Ptpn18	#	#	shore
Ref674736	34529697	10.364	6.48	exon	chr1	+	34516590	34530624	NM_011206	Ptpn18	34529599	34529811	CpG:19
Ref674737	34529766	2.539	4.382	exon	chr1	+	34516590	34530624	NM_011206	Ptpn18	34529599	34529811	CpG:19
Ref674738	34529830	3.283	12.005	intron	chr1	+	34516590	34530624	NM_011206	Ptpn18	#	#	shore
Ref674739	34530202	48.684	40.919	exon	chr1	+	34516590	34530624	NM_011206	Ptpn18	#	#	shore
Ref674745	34535504	95.69	93.169	terminator	chr1	+	34516590	34530624	NM_011206	Ptpn18	#	#	#
Ref674748	34538935	82.375	67.3	intergenic	chr1	#	#	#	#	#	#	#	#
Ref674751	34542509	13.729	15.493	intergenic	chr1	#	#	#	#	#	#	#	#
Ref674752	34543600	89.017	85.075	intergenic	chr1	#	#	#	#	#	#	#	#
Ref674758	34550302	98.644	93.304	promotor	chr1	+	34555274	34559907	NM_009355	Prss39	#	#	#
Ref674764	34555458	96.976	94.828	exon	chr1	+	34555274	34559907	NM_009355	Prss39	#	#	#
Ref674765	34556540	80.087	53.988	intron	chr1	+	34555274	34559907	NM_009355	Prss39	#	#	#
Ref674766	34556883	93.671	86.175	exon	chr1	+	34555274	34559907	NM_009355	Prss39	#	#	#
Ref674776	34573607	34.002	23.369	intergenic	chr1	#	#	#	#	#	#	#	#
Ref674779	34575761	64.348	37.768	intergenic	chr1	#	#	#	#	#	#	#	#
Ref674789	34593309	19.44	28.571	exon	chr1	+	34592492	34601156	NM_007685	Cfc1	#	#	#
Ref674791	34595074	77.352	73.97	intron	chr1	+	34592492	34601156	NM_007685	Cfc1	#	#	#
Ref674792	34595522	89.549	91.09	intron	chr1	+	34592492	34601156	NM_007685	Cfc1	#	#	#
Ref674812	34635852	9.32	12.088	promotor	chr1	+	34636537	34647789	NM_213727	Fam123c	#	#	shore
Ref674813	34636251	19.105	20.37	promotor	chr1	+	34636537	34647789	NM_213727	Fam123c	#	#	shore
Ref674815	34636431	0	12.469	promotor	chr1	+	34636537	34647789	NM_213727	Fam123c	34636374	34636685	CpG:42
Ref674816	34636487	10.174	16.112	promotor	chr1	+	34636537	34647789	NM_213727	Fam123c	34636374	34636685	CpG:42
Ref674817	34636607	0	8.333	exon	chr1	+	34636537	34647789	NM_213727	Fam123c	34636374	34636685	CpG:42
Ref674818	34636684	13.858	9.91	intron	chr1	+	34636537	34647789	NM_213727	Fam123c	34636374	34636685	CpG:42
Ref674821	34641618	50.578	46.548	intron	chr1	+	34636537	34647789	NM_213727	Fam123c	#	#	#
Ref674837	34657106	90.529	87.73	intergenic	chr1	#	#	#	#	#	#	#	#
Ref674838	34659350	6.89	13.75	intergenic	chr1	#	#	#	#	#	#	#	#
Ref674839	34659374	5.901	5.152	intergenic	chr1	#	#	#	#	#	#	#	#
Ref674852	34672878	82.222	81.481	intergenic	chr1	#	#	#	#	#	#	#	#
Ref674860	34692486	72.549	71.739	exon	chr1	-	34690379	34693055	NR_033627	AA619741	#	#	#
Ref674861	34692814	62.845	49.438	exon	chr1	-	34690379	34693055	NR_033627	AA619741	#	#	#
Ref674866	34699914	94.432	90.588	intergenic	chr1	#	#	#	#	#	#	#	#
Ref674875	34719714	94.872	98.179	intergenic	chr1	#	#	#	#	#	#	#	#
Ref674876	34722716	56.105	41.667	intergenic	chr1	#	#	#	#	#	#	#	#
Ref674879	34723718	60	46.194	intergenic	chr1	#	#	#	#	#	#	#	#
Ref674884	34734329	61.814	47.531	intergenic	chr1	#	#	#	#	#	#	#	shore
Ref674887	34735008	0	4.762	intergenic	chr1	#	#	#	#	#	34734915	34735264	CpG:37
Ref674888	34735058	7.088	2.644	intergenic	chr1	#	#	#	#	#	34734915	34735264	CpG:37
Ref674889	34735124	0	5.995	intergenic	chr1	#	#	#	#	#	34734915	34735264	CpG:37
Ref674890	34735138	0	8.616	intergenic	chr1	#	#	#	#	#	34734915	34735264	CpG:37
Ref674891	34735363	8.096	22.068	intergenic	chr1	#	#	#	#	#	#	#	shore
Ref674892	34735414	2.668	5.82	intergenic	chr1	#	#	#	#	#	#	#	shore
Ref674893	34735563	0	1.91	intergenic	chr1	#	#	#	#	#	#	#	shore
Ref674894	34735683	14.304	10.891	intergenic	chr1	#	#	#	#	#	#	#	shore
Ref674895	34735802	9.991	13.972	intergenic	chr1	#	#	#	#	#	#	#	shore
Ref674896	34735903	8.186	10.092	intergenic	chr1	#	#	#	#	#	#	#	shore
Ref674898	34741213	82.541	72.642	intergenic	chr1	#	#	#	#	#	#	#	#
Ref674900	34743422	58.36	48.184	intergenic	chr1	#	#	#	#	#	#	#	#
Ref674904	34750975	87.758	88.616	intergenic	chr1	#	#	#	#	#	#	#	#
Ref674905	34753497	44.384	39.885	intergenic	chr1	#	#	#	#	#	#	#	#
Ref674909	34757203	42.529	43.633	intergenic	chr1	#	#	#	#	#	#	#	#
Ref674917	34771121	75.291	69.62	intergenic	chr1	#	#	#	#	#	#	#	#
Ref674921	34776811	77.23	71.698	intergenic	chr1	#	#	#	#	#	#	#	#
Ref674925	34779786	86.323	77.876	intergenic	chr1	#	#	#	#	#	#	#	#
Ref674928	34781282	66.986	78.705	intergenic	chr1	#	#	#	#	#	#	#	#
Ref674932	34783592	73.07	70.489	intergenic	chr1	#	#	#	#	#	#	#	#
Ref674934	34789039	60.656	64.888	intergenic	chr1	#	#	#	#	#	#	#	#
Ref674935	34790500	69.811	76.457	intergenic	chr1	#	#	#	#	#	#	#	#
Ref674940	34797968	67.156	59.184	intergenic	chr1	#	#	#	#	#	#	#	#
Ref674943	34801081	97.9	96.076	intergenic	chr1	#	#	#	#	#	#	#	#
Ref674946	34806317	63.14	51.163	intergenic	chr1	#	#	#	#	#	#	#	shore
Ref674948	34807401	3.826	12.607	intergenic	chr1	#	#	#	#	#	34807103	34807930	CpG:81
Ref674953	34807544	8.009	6.022	intergenic	chr1	#	#	#	#	#	34807103	34807930	CpG:81
Ref674954	34807639	13.357	6.371	intergenic	chr1	#	#	#	#	#	34807103	34807930	CpG:81
Ref674955	34807672	0	8.271	intergenic	chr1	#	#	#	#	#	34807103	34807930	CpG:81
Ref674956	34807758	11.672	10.239	intergenic	chr1	#	#	#	#	#	34807103	34807930	CpG:81
Ref674957	34807835	13.005	18.75	intergenic	chr1	#	#	#	#	#	34807103	34807930	CpG:81
Ref674958	34808333	25.459	18.219	intergenic	chr1	#	#	#	#	#	#	#	shore
Ref674990	34850665	40.771	37.671	intergenic	chr1	#	#	#	#	#	#	#	#
Ref674991	34851615	91.959	90.909	intergenic	chr1	#	#	#	#	#	#	#	#
Ref674996	34858570	7.598	30.091	exon	chr1	+	34858566	34869599	NM_183019	Arhgef4	34858546	34858904	CpG:40
Ref675001	34858660	10.364	0	exon	chr1	+	34858566	34869599	NM_183019	Arhgef4	34858546	34858904	CpG:40
Ref675002	34858721	10.082	11.29	exon	chr1	+	34858566	34869599	NM_183019	Arhgef4	34858546	34858904	CpG:40
Ref675003	34858822	11.229	15.051	exon	chr1	+	34858566	34869599	NM_183019	Arhgef4	34858546	34858904	CpG:40
Ref675004	34858939	7.157	6.077	intron	chr1	+	34858566	34869599	NM_183019	Arhgef4	#	#	shore
Ref675005	34858964	14.122	17.553	intron	chr1	+	34858566	34869599	NM_183019	Arhgef4	#	#	shore
Ref675006	34859321	55.713	49.677	intron	chr1	+	34858566	34869599	NM_183019	Arhgef4	#	#	shore
Ref675007	34859906	75.854	74.49	intron	chr1	+	34858566	34869599	NM_183019	Arhgef4	#	#	shore
Ref675008	34860579	84.891	76.923	intron	chr1	+	34858566	34869599	NM_183019	Arhgef4	#	#	shore
Ref675011	34862851	62.771	64.945	exon	chr1	+	34858566	34869599	NM_183019	Arhgef4	#	#	#
Ref675013	34863970	48.684	66.085	exon	chr1	+	34858566	34869599	NM_183019	Arhgef4	#	#	#
Ref675015	34864067	46.943	54.06	exon	chr1	+	34858566	34869599	NM_183019	Arhgef4	#	#	#
Ref675018	34865526	42.125	48.529	intron	chr1	+	34858566	34869599	NM_183019	Arhgef4	#	#	#
Ref675022	34868579	33.036	29.147	exon	chr1	+	34858566	34869599	NM_183019	Arhgef4	#	#	#
Ref675025	34871141	45.43	41.423	exon	chr1	-	34870062	34899895	NM_174997	Fam168b	#	#	#
Ref675027	34873039	91.607	92.958	exon	chr1	-	34870062	34899895	NM_174997	Fam168b	#	#	#
Ref675028	34874925	94.468	90.164	exon	chr1	-	34870062	34899895	NM_174997	Fam168b	#	#	#
Ref675029	34885067	68.616	58.692	intron	chr1	-	34870062	34899895	NM_174997	Fam168b	#	#	#
Ref675030	34897940	56.996	41.971	intron	chr1	-	34870062	34899895	NM_174997	Fam168b	#	#	shore
Ref675031	34899437	17.209	5.759	intron	chr1	-	34870062	34899895	NM_174997	Fam168b	34899379	34900010	CpG:71
Ref675032	34899502	0	3.4	intron	chr1	-	34870062	34899895	NM_174997	Fam168b	34899379	34900010	CpG:71
Ref675033	34899542	2.346	10.773	intron	chr1	-	34870062	34899895	NM_174997	Fam168b	34899379	34900010	CpG:71
Ref675034	34899617	6.526	6.25	intron	chr1	-	34870062	34899895	NM_174997	Fam168b	34899379	34900010	CpG:71
Ref675038	34899714	0	5.542	exon	chr1	-	34870062	34899895	NM_174997	Fam168b	34899379	34900010	CpG:71
Ref675039	34899888	12.458	5.034	exon	chr1	-	34870062	34899895	NM_174997	Fam168b	34899379	34900010	CpG:71
Ref675040	34899899	0	6.832	promotor	chr1	-	34870062	34899895	NM_174997	Fam168b	34899379	34900010	CpG:71
Ref675041	34899953	0	3.298	promotor	chr1	-	34870062	34899895	NM_174997	Fam168b	34899379	34900010	CpG:71
Ref675042	34899999	0	2.613	promotor	chr1	-	34870062	34899895	NM_174997	Fam168b	34899379	34900010	CpG:71
Ref675047	34906764	12.564	4.354	promotor	chr1	+	34906803	34936430	NM_145516	Plekhb2	34906740	34907023	CpG:33
Ref675048	34906854	5.125	13.43	exon	chr1	+	34906803	34936430	NM_145516	Plekhb2	34906740	34907023	CpG:33
Ref675050	34906967	0	0	intron	chr1	+	34906803	34936430	NM_145516	Plekhb2	34906740	34907023	CpG:33
Ref675051	34907006	2.92	4.867	intron	chr1	+	34906803	34936430	NM_145516	Plekhb2	34906740	34907023	CpG:33
Ref675052	34907785	64.208	67.742	intron	chr1	+	34906803	34936430	NM_145516	Plekhb2	#	#	shore
Ref675055	34913041	96.651	95.982	intron	chr1	+	34906803	34936430	NM_145516	Plekhb2	#	#	#
Ref675057	34915728	82.222	72.222	intron	chr1	+	34906803	34936430	NM_145516	Plekhb2	#	#	#
Ref675058	34916309	98.759	97.059	intron	chr1	+	34906803	34936430	NM_145516	Plekhb2	#	#	#
Ref675063	34920000	87.352	84.44	exon	chr1	+	34906803	34936430	NM_145516	Plekhb2	#	#	#
Ref675065	34921234	99.16	97.573	intron	chr1	+	34906803	34936430	NM_145516	Plekhb2	#	#	#
Ref675068	34922822	92.563	90.385	intron	chr1	+	34906803	34936430	NM_145516	Plekhb2	#	#	#
Ref675069	34922859	84.475	81.481	intron	chr1	+	34906803	34936430	NM_145516	Plekhb2	#	#	#
Ref675070	34923114	98.667	96.144	intron	chr1	+	34906803	34936430	NM_145516	Plekhb2	#	#	#
Ref675071	34925267	96.13	94.118	intron	chr1	+	34906803	34936430	NM_145516	Plekhb2	#	#	#
Ref675074	34927120	97.963	92.958	intron	chr1	+	34906803	34936430	NM_145516	Plekhb2	#	#	#
Ref675090	34948276	80.144	64.126	intergenic	chr1	#	#	#	#	#	#	#	#
Ref675095	34950889	71.154	55.955	intergenic	chr1	#	#	#	#	#	#	#	#
Ref675096	34950930	26.188	32.489	intergenic	chr1	#	#	#	#	#	#	#	#
Ref675099	34953087	69.665	81.115	intergenic	chr1	#	#	#	#	#	#	#	#
Ref675100	34958830	99.375	96.464	intergenic	chr1	#	#	#	#	#	#	#	#
Ref675118	34983650	89.122	91.404	intergenic	chr1	#	#	#	#	#	#	#	#
Ref675151	35023435	92.832	85.507	intergenic	chr1	#	#	#	#	#	#	#	#
Ref675157	35040042	20.904	16.459	intergenic	chr1	#	#	#	#	#	#	#	#
Ref675160	35045063	63.429	55.145	intergenic	chr1	#	#	#	#	#	#	#	#
Ref675162	35045313	80.577	68.314	intergenic	chr1	#	#	#	#	#	#	#	#
Ref675164	35047686	67.402	77.495	intergenic	chr1	#	#	#	#	#	#	#	#
Ref675167	35059865	85.963	83.019	intergenic	chr1	#	#	#	#	#	#	#	#
Ref675193	35117444	72.821	54.321	intergenic	chr1	#	#	#	#	#	#	#	#
Ref675205	35142775	95.561	88.258	intergenic	chr1	#	#	#	#	#	#	#	#
Ref675215	35174947	83.819	79.907	intergenic	chr1	#	#	#	#	#	#	#	#
Ref675218	35177696	98.304	95.734	intergenic	chr1	#	#	#	#	#	#	#	#
Ref675226	35194840	86.21	86.517	intergenic	chr1	#	#	#	#	#	#	#	#
Ref675235	35220392	96.943	93.97	intergenic	chr1	#	#	#	#	#	#	#	#
Ref675248	35253736	95.878	83.969	intergenic	chr1	#	#	#	#	#	#	#	#
Ref675251	35259523	60.656	43.548	intergenic	chr1	#	#	#	#	#	#	#	#
Ref675257	35268727	94.67	96.35	intergenic	chr1	#	#	#	#	#	#	#	#
Ref675264	35274163	91.551	87.785	intergenic	chr1	#	#	#	#	#	#	#	#
Ref675265	35276045	84.525	81.738	intergenic	chr1	#	#	#	#	#	#	#	#
Ref675274	35300023	65.517	55.462	intergenic	chr1	#	#	#	#	#	#	#	#
Ref675280	35314539	52.46	49.225	intergenic	chr1	#	#	#	#	#	#	#	#
Ref675286	35318913	92.917	91.182	intergenic	chr1	#	#	#	#	#	#	#	#
Ref675287	35322664	50.553	44.938	intergenic	chr1	#	#	#	#	#	#	#	#
Ref675324	35387941	98.23	97.581	intergenic	chr1	#	#	#	#	#	#	#	#
Ref675334	35410152	97.085	93.243	intergenic	chr1	#	#	#	#	#	#	#	#
Ref675337	35420291	74.212	79.682	intergenic	chr1	#	#	#	#	#	#	#	#
Ref675339	35423994	88.756	94.374	intergenic	chr1	#	#	#	#	#	#	#	#
Ref675340	35424832	83.819	84.615	intergenic	chr1	#	#	#	#	#	#	#	#
Ref675347	35441999	93.135	97.848	intergenic	chr1	#	#	#	#	#	#	#	#
Ref675354	35460471	74.33	57.895	intergenic	chr1	#	#	#	#	#	#	#	#
Ref675379	35492680	30.328	40.51	intergenic	chr1	#	#	#	#	#	#	#	#
Ref675387	35509551	88.909	90.411	intergenic	chr1	#	#	#	#	#	#	#	#
Ref675419	35585191	60.656	51.733	intergenic	chr1	#	#	#	#	#	#	#	#
Ref675424	35601584	97.031	96.926	intergenic	chr1	#	#	#	#	#	#	#	#
Ref675433	35643308	76.479	63.181	intergenic	chr1	#	#	#	#	#	#	#	#
Ref675449	35683153	97.924	99.18	intergenic	chr1	#	#	#	#	#	#	#	#
Ref675450	35683921	98.191	98.474	intergenic	chr1	#	#	#	#	#	#	#	#
Ref675451	35686573	92.023	96.032	intergenic	chr1	#	#	#	#	#	#	#	#
Ref675455	35710395	33.945	43.421	intergenic	chr1	#	#	#	#	#	#	#	#
Ref675466	35740735	58.115	52.381	intergenic	chr1	#	#	#	#	#	#	#	#
Ref675475	35745666	36.877	46.316	intergenic	chr1	#	#	#	#	#	#	#	#
Ref675479	35752313	9.204	14.634	intergenic	chr1	#	#	#	#	#	#	#	#
Ref675480	35752394	9.561	14.163	intergenic	chr1	#	#	#	#	#	#	#	#
Ref675481	35755201	37.591	38.596	intergenic	chr1	#	#	#	#	#	#	#	#
Ref675491	35782287	98.93	98.483	intergenic	chr1	#	#	#	#	#	#	#	#
Ref675509	35806274	52.965	57.215	intergenic	chr1	#	#	#	#	#	#	#	#
Ref675510	35806433	29.134	42.581	intergenic	chr1	#	#	#	#	#	#	#	#
Ref675511	35808461	97.841	96.819	intergenic	chr1	#	#	#	#	#	#	#	#
Ref675512	35809889	96.566	95.652	intergenic	chr1	#	#	#	#	#	#	#	#
Ref675518	35816278	73.705	62.602	intergenic	chr1	#	#	#	#	#	#	#	#
Ref675523	35820431	62.6	66.057	intergenic	chr1	#	#	#	#	#	#	#	#
Ref675525	35826954	99.226	98.534	intergenic	chr1	#	#	#	#	#	#	#	#
Ref675528	35834350	90.489	84.014	intergenic	chr1	#	#	#	#	#	#	#	#
Ref675557	35868282	70.987	70.264	intergenic	chr1	#	#	#	#	#	#	#	#
Ref675567	35882332	74.747	74.436	intergenic	chr1	#	#	#	#	#	#	#	#
Ref675569	35882892	74.406	78.097	intergenic	chr1	#	#	#	#	#	#	#	#
Ref675571	35883805	58.36	63.768	intergenic	chr1	#	#	#	#	#	#	#	#
Ref675576	35902448	81.618	89.617	intergenic	chr1	#	#	#	#	#	#	#	#
Ref675577	35906021	92.563	84.829	intergenic	chr1	#	#	#	#	#	#	#	#
Ref675578	35907789	55.224	49.292	intergenic	chr1	#	#	#	#	#	#	#	#
Ref675587	35915375	81.431	74.781	intergenic	chr1	#	#	#	#	#	#	#	#
Ref675588	35921483	57.364	61.618	intergenic	chr1	#	#	#	#	#	#	#	#
Ref675589	35921802	72.382	60.199	intergenic	chr1	#	#	#	#	#	#	#	#
Ref675593	35926707	34.579	28.091	intergenic	chr1	#	#	#	#	#	#	#	#
Ref675595	35936511	15.722	30.946	intergenic	chr1	#	#	#	#	#	#	#	#
Ref675596	35936736	27.256	24.581	intergenic	chr1	#	#	#	#	#	#	#	#
Ref675603	35948641	99.669	98.828	intergenic	chr1	#	#	#	#	#	#	#	#
Ref675617	35962951	24.342	25.656	intergenic	chr1	#	#	#	#	#	#	#	#
Ref675620	35966004	99.462	96.891	intergenic	chr1	#	#	#	#	#	#	#	#
Ref675630	35983171	74.747	56.258	intergenic	chr1	#	#	#	#	#	#	#	#
Ref675631	35985354	68.574	66.561	intergenic	chr1	#	#	#	#	#	#	#	#
Ref675635	35990355	95.148	95.479	intergenic	chr1	#	#	#	#	#	#	#	#
Ref675638	35996711	96.104	98.384	intergenic	chr1	#	#	#	#	#	#	#	#
Ref675641	35998712	33.409	26.426	intergenic	chr1	#	#	#	#	#	#	#	#
Ref675642	35999325	58.998	50.382	intergenic	chr1	#	#	#	#	#	#	#	#
Ref675655	36012718	81.076	88.095	intergenic	chr1	#	#	#	#	#	#	#	#
Ref675657	36018021	90.984	92.958	intergenic	chr1	#	#	#	#	#	#	#	#
Ref675658	36021386	98.699	98.093	intergenic	chr1	#	#	#	#	#	#	#	#
Ref675665	36030280	26.729	26.58	intergenic	chr1	#	#	#	#	#	#	#	#
Ref675676	36039238	53.385	56.204	intergenic	chr1	#	#	#	#	#	#	#	#
Ref675685	36049296	68.238	49.438	intergenic	chr1	#	#	#	#	#	#	#	#
Ref675687	36052609	53.237	50.382	intergenic	chr1	#	#	#	#	#	#	#	#
Ref675688	36052742	47.491	45.652	intergenic	chr1	#	#	#	#	#	#	#	#
Ref675694	36060722	42.529	41.144	intergenic	chr1	#	#	#	#	#	#	#	#
Ref675695	36061391	94.492	93.734	intergenic	chr1	#	#	#	#	#	#	#	#
Ref675701	36065544	99.759	98.695	intergenic	chr1	#	#	#	#	#	#	#	#
Ref675702	36066085	33.409	33.781	intergenic	chr1	#	#	#	#	#	#	#	#
Ref675713	36072787	88.8	76.252	intergenic	chr1	#	#	#	#	#	#	#	#
Ref675727	36087201	25.17	38.261	intergenic	chr1	#	#	#	#	#	#	#	#
Ref675728	36087471	6.955	10.982	intergenic	chr1	#	#	#	#	#	#	#	#
Ref675729	36087545	16.667	16.459	intergenic	chr1	#	#	#	#	#	#	#	#
Ref675730	36087963	93.533	90.826	intergenic	chr1	#	#	#	#	#	#	#	#
Ref675748	36115852	96.195	93.734	intergenic	chr1	#	#	#	#	#	#	#	#
Ref675749	36117549	72.382	64.706	intergenic	chr1	#	#	#	#	#	#	#	#
Ref675750	36117603	32.314	31.373	intergenic	chr1	#	#	#	#	#	#	#	#
Ref675752	36119825	62.56	74.448	intergenic	chr1	#	#	#	#	#	#	#	#
Ref675755	36121902	0	12.256	promotor	chr1	+	36125244	36163291	NM_015818	Hs6st1	#	#	#
Ref675756	36121944	5.632	2.743	promotor	chr1	+	36125244	36163291	NM_015818	Hs6st1	#	#	#
Ref675757	36122308	11.491	11.765	promotor	chr1	+	36125244	36163291	NM_015818	Hs6st1	#	#	#
Ref675759	36122494	7.445	22.68	promotor	chr1	+	36125244	36163291	NM_015818	Hs6st1	#	#	#
Ref675760	36122847	66.071	68.189	promotor	chr1	+	36125244	36163291	NM_015818	Hs6st1	#	#	#
Ref675761	36124698	72.651	77.995	promotor	chr1	+	36125244	36163291	NM_015818	Hs6st1	#	#	shore
Ref675762	36125011	5.308	4.059	promotor	chr1	+	36125244	36163291	NM_015818	Hs6st1	#	#	shore
Ref675763	36125076	3.226	11.392	promotor	chr1	+	36125244	36163291	NM_015818	Hs6st1	#	#	shore
Ref675764	36125174	9.644	8.029	promotor	chr1	+	36125244	36163291	NM_015818	Hs6st1	#	#	shore
Ref675765	36125297	21.305	12.256	exon	chr1	+	36125244	36163291	NM_015818	Hs6st1	#	#	shore
Ref675766	36125318	0	4.867	exon	chr1	+	36125244	36163291	NM_015818	Hs6st1	36125305	36126061	CpG:81
Ref675767	36125358	6.146	7.407	exon	chr1	+	36125244	36163291	NM_015818	Hs6st1	36125305	36126061	CpG:81
Ref675772	36125480	0	8.291	exon	chr1	+	36125244	36163291	NM_015818	Hs6st1	36125305	36126061	CpG:81
Ref675773	36125520	4.793	9.044	exon	chr1	+	36125244	36163291	NM_015818	Hs6st1	36125305	36126061	CpG:81
Ref675774	36125615	4.953	22.049	exon	chr1	+	36125244	36163291	NM_015818	Hs6st1	36125305	36126061	CpG:81
Ref675775	36125637	0	0	exon	chr1	+	36125244	36163291	NM_015818	Hs6st1	36125305	36126061	CpG:81
Ref675776	36125681	0	2.709	exon	chr1	+	36125244	36163291	NM_015818	Hs6st1	36125305	36126061	CpG:81
Ref675778	36125793	0	10.758	exon	chr1	+	36125244	36163291	NM_015818	Hs6st1	36125305	36126061	CpG:81
Ref675779	36125861	0	5.006	exon	chr1	+	36125244	36163291	NM_015818	Hs6st1	36125305	36126061	CpG:81
Ref675780	36125985	6.412	7.848	exon	chr1	+	36125244	36163291	NM_015818	Hs6st1	36125305	36126061	CpG:81
Ref675781	36126089	6.146	12.256	intron	chr1	+	36125244	36163291	NM_015818	Hs6st1	#	#	shore
Ref675782	36126483	43.409	29.421	intron	chr1	+	36125244	36163291	NM_015818	Hs6st1	#	#	shore
Ref675783	36126537	54.641	35.484	intron	chr1	+	36125244	36163291	NM_015818	Hs6st1	#	#	shore
Ref675784	36126675	39.302	24.088	intron	chr1	+	36125244	36163291	NM_015818	Hs6st1	#	#	shore
Ref675789	36129850	13.858	10.377	intron	chr1	+	36125244	36163291	NM_015818	Hs6st1	#	#	#
Ref675790	36130610	52.607	39.759	intron	chr1	+	36125244	36163291	NM_015818	Hs6st1	#	#	#
Ref675795	36132879	69.197	67.933	intron	chr1	+	36125244	36163291	NM_015818	Hs6st1	#	#	#
Ref675798	36134059	48.755	47.608	intron	chr1	+	36125244	36163291	NM_015818	Hs6st1	#	#	#
Ref675799	36138064	62.387	53.083	intron	chr1	+	36125244	36163291	NM_015818	Hs6st1	#	#	#
Ref675805	36140404	53.237	44.272	intron	chr1	+	36125244	36163291	NM_015818	Hs6st1	#	#	#
Ref675807	36142063	74.549	70	intron	chr1	+	36125244	36163291	NM_015818	Hs6st1	#	#	#
Ref675808	36142776	99.502	98.457	intron	chr1	+	36125244	36163291	NM_015818	Hs6st1	#	#	#
Ref675810	36144727	61.326	71.271	intron	chr1	+	36125244	36163291	NM_015818	Hs6st1	#	#	#
Ref675813	36146202	81.253	83.296	intron	chr1	+	36125244	36163291	NM_015818	Hs6st1	#	#	#
Ref675814	36146510	55.661	51.636	intron	chr1	+	36125244	36163291	NM_015818	Hs6st1	#	#	#
Ref675815	36147348	21.937	30.556	intron	chr1	+	36125244	36163291	NM_015818	Hs6st1	#	#	#
Ref675822	36154722	98.759	98.641	intron	chr1	+	36125244	36163291	NM_015818	Hs6st1	#	#	#
Ref675825	36156820	95.257	91.493	intron	chr1	+	36125244	36163291	NM_015818	Hs6st1	#	#	#
Ref675828	36161014	99.329	96.422	exon	chr1	+	36125244	36163291	NM_015818	Hs6st1	36160382	36161031	CpG:46
Ref675837	36170843	93.323	95.017	intergenic	chr1	#	#	#	#	#	#	#	#
Ref675858	36188117	33.036	44.073	intergenic	chr1	#	#	#	#	#	#	#	#
Ref675860	36188752	81.703	79.085	intergenic	chr1	#	#	#	#	#	#	#	#
Ref675861	36189625	89.986	91.443	intergenic	chr1	#	#	#	#	#	#	#	#
Ref675863	36191666	4.701	2.072	intergenic	chr1	#	#	#	#	#	#	#	#
Ref675866	36195729	98.061	99.295	terminator	chr1	-	36196872	36301147	NM_198899	Uggt1	#	#	#
Ref675867	36197160	81.346	83.793	exon	chr1	-	36196872	36301147	NM_198899	Uggt1	#	#	#
Ref675868	36197261	43.529	51.201	exon	chr1	-	36196872	36301147	NM_198899	Uggt1	#	#	#
Ref675874	36202141	41.138	16.44	intron	chr1	-	36196872	36301147	NM_198899	Uggt1	#	#	#
Ref675893	36239387	68.266	64.945	exon	chr1	-	36196872	36301147	NM_198899	Uggt1	#	#	#
Ref675896	36243332	84.903	85.149	intron	chr1	-	36196872	36301147	NM_198899	Uggt1	#	#	#
Ref675928	36296588	75.243	62.039	intron	chr1	-	36196872	36301147	NM_198899	Uggt1	#	#	#
Ref675929	36297040	42.529	34.971	intron	chr1	-	36196872	36301147	NM_198899	Uggt1	#	#	#
Ref675935	36300205	62.56	34.555	intron	chr1	-	36196872	36301147	NM_198899	Uggt1	#	#	shore
Ref675936	36300962	11.672	28.205	exon	chr1	-	36196872	36301147	NM_198899	Uggt1	36300736	36301257	CpG:53
Ref675939	36301043	3.373	5.34	exon	chr1	-	36196872	36301147	NM_198899	Uggt1	36300736	36301257	CpG:53
Ref675940	36301101	4.824	12.088	exon	chr1	-	36196872	36301147	NM_198899	Uggt1	36300736	36301257	CpG:53
Ref675941	36301178	3.568	7.108	promotor	chr1	-	36196872	36301147	NM_198899	Uggt1	36300736	36301257	CpG:53
Ref675942	36301232	4.642	14.125	promotor	chr1	-	36196872	36301147	NM_198899	Uggt1	36300736	36301257	CpG:53
Ref675944	36303833	40.585	41.612	promotor	chr1	-	36196872	36301147	NM_198899	Uggt1	#	#	#
Ref675945	36303957	72.707	75.709	promotor	chr1	-	36196872	36301147	NM_198899	Uggt1	#	#	#
Ref675949	36309258	80.352	71.183	intergenic	chr1	#	#	#	#	#	#	#	#
Ref675950	36309920	32.314	12.685	intergenic	chr1	#	#	#	#	#	#	#	#
Ref675953	36311764	20.054	23.913	intergenic	chr1	#	#	#	#	#	#	#	#
Ref675955	36312022	27.681	23.158	intergenic	chr1	#	#	#	#	#	#	#	#
Ref675956	36312073	32.416	38.596	intergenic	chr1	#	#	#	#	#	#	#	#
Ref675957	36312952	21.893	31.731	intergenic	chr1	#	#	#	#	#	#	#	#
Ref675966	36321367	86.155	89.075	terminator	chr1	-	36321446	36330270	NM_153408	Neurl3	#	#	#
Ref675967	36323575	85.852	78.88	intron	chr1	-	36321446	36330270	NM_153408	Neurl3	#	#	#
Ref675970	36326278	62.423	36.975	exon	chr1	-	36321446	36330270	NM_153408	Neurl3	36326076	36326542	CpG:48
Ref675972	36326413	65.736	60.274	exon	chr1	-	36321446	36330270	NM_153408	Neurl3	36326076	36326542	CpG:48
Ref675973	36326600	53.765	51.794	intron	chr1	-	36321446	36330270	NM_153408	Neurl3	#	#	shore
Ref675978	36330370	73.732	70.894	promotor	chr1	-	36321446	36330270	NM_153408	Neurl3	#	#	#
Ref675999	36353380	58.84	47.368	intergenic	chr1	#	#	#	#	#	#	#	#
Ref676001	36355552	91.519	90.137	intergenic	chr1	#	#	#	#	#	#	#	#
Ref676004	36355967	90.368	86.421	intergenic	chr1	#	#	#	#	#	#	#	#
Ref676009	36360266	8.598	7.586	promotor	chr1	+	36364577	36380874	NR_033310	Arid5a	#	#	#
Ref676010	36360327	7.757	13.665	promotor	chr1	+	36364577	36380874	NR_033310	Arid5a	#	#	#
Ref676012	36361750	42.529	33.781	promotor	chr1	+	36364577	36380874	NR_033310	Arid5a	#	#	#
Ref676013	36361865	40.217	26.829	promotor	chr1	+	36364577	36380874	NR_033310	Arid5a	#	#	#
Ref676017	36364591	3.638	16.528	exon	chr1	+	36364577	36380874	NR_033310	Arid5a	36364461	36365058	CpG:61
Ref676018	36364704	0	4.922	intron	chr1	+	36364577	36380874	NR_033310	Arid5a	36364461	36365058	CpG:61
Ref676019	36365004	17.556	10.377	intron	chr1	+	36364577	36380874	NR_033310	Arid5a	36364461	36365058	CpG:61
Ref676020	36365460	27.007	13.674	intron	chr1	+	36364577	36380874	NR_033310	Arid5a	#	#	shore
Ref676021	36365512	29.134	29.272	intron	chr1	+	36364577	36380874	NR_033310	Arid5a	#	#	shore
Ref676022	36366030	87.813	79.682	intron	chr1	+	36364577	36380874	NR_033310	Arid5a	#	#	shore
Ref676031	36370679	68.719	58.738	intron	chr1	+	36364577	36380874	NR_033310	Arid5a	#	#	#
Ref676032	36370798	69.697	69.174	intron	chr1	+	36364577	36380874	NR_033310	Arid5a	#	#	#
Ref676039	36373063	95.257	93.333	exon	chr1	+	36364577	36380874	NR_033310	Arid5a	#	#	#
Ref676048	36380220	88.095	74.724	exon	chr1	+	36364577	36380874	NR_033310	Arid5a	#	#	#
Ref676050	36381324	64.912	78.571	terminator	chr1	+	36364577	36380874	NR_033310	Arid5a	#	#	#
Ref676055	36390522	80.807	60.039	terminator	chr1	-	36392574	36426026	NM_172652	4632411B12Rik	#	#	#
Ref676069	36415923	69.811	51.866	intron	chr1	-	36392574	36426026	NM_172652	4632411B12Rik	#	#	#
Ref676072	36424818	14.683	18.199	exon	chr1	-	36392574	36426026	NM_172652	4632411B12Rik	#	#	shore
Ref676073	36425153	11.859	20.668	intron	chr1	-	36392574	36426026	NM_172652	4632411B12Rik	#	#	shore
Ref676076	36425545	85.925	84.751	intron	chr1	-	36392574	36426026	NM_172652	4632411B12Rik	36425529	36426175	CpG:74
Ref676077	36425660	0	18.644	intron	chr1	-	36392574	36426026	NM_172652	4632411B12Rik	36425529	36426175	CpG:74
Ref676085	36425821	77.657	74.157	intron	chr1	-	36392574	36426026	NM_172652	4632411B12Rik	36425529	36426175	CpG:74
Ref676086	36425929	0	10.543	intron	chr1	-	36392574	36426026	NM_172652	4632411B12Rik	36425529	36426175	CpG:74
Ref676087	36425981	4.219	6.904	exon	chr1	-	36392574	36426026	NM_172652	4632411B12Rik	36425529	36426175	CpG:74
Ref676088	36426011	0	0	exon	chr1	-	36392574	36426026	NM_172652	4632411B12Rik	36425529	36426175	CpG:74
Ref676089	36426056	0	4.762	promotor	chr1	-	36392574	36426026	NM_172652	4632411B12Rik	36425529	36426175	CpG:74
Ref676090	36426086	7.445	0	promotor	chr1	-	36392574	36426026	NM_172652	4632411B12Rik	36425529	36426175	CpG:74
Ref676092	36426150	0	7.407	promotor	chr1	-	36392574	36426026	NM_172652	4632411B12Rik	36425529	36426175	CpG:74
Ref676102	36432314	79.373	81.208	intergenic	chr1	#	#	#	#	#	#	#	#
Ref676108	36440107	86.047	88.971	intergenic	chr1	#	#	#	#	#	#	#	#
Ref676112	36445528	33.248	40.455	intergenic	chr1	#	#	#	#	#	#	#	#
Ref676113	36445628	48.472	39.64	intergenic	chr1	#	#	#	#	#	#	#	#
Ref676114	36447185	53.883	42.792	intergenic	chr1	#	#	#	#	#	#	#	#
Ref676122	36458312	50.608	36.856	intergenic	chr1	#	#	#	#	#	#	#	#
Ref676123	36459441	97.807	95.298	intergenic	chr1	#	#	#	#	#	#	#	#
Ref676127	36461534	82.788	82.115	intergenic	chr1	#	#	#	#	#	#	#	#
Ref676128	36461641	87.735	87.417	intergenic	chr1	#	#	#	#	#	#	#	#
Ref676142	36473766	83.932	74.038	intergenic	chr1	#	#	#	#	#	#	#	#
Ref676156	36484447	82.375	80.882	intron	chr1	-	36480030	36502084	NM_001013374	Lman2l	#	#	#
Ref676157	36484514	61.085	48.953	intron	chr1	-	36480030	36502084	NM_001013374	Lman2l	#	#	#
Ref676167	36497665	45.922	34.891	intron	chr1	-	36480030	36502084	NM_001013374	Lman2l	#	#	#
Ref676170	36501528	13.603	9.091	intron	chr1	-	36480030	36502084	NM_001013374	Lman2l	#	#	shore
Ref676171	36501575	4.762	11.224	intron	chr1	-	36480030	36502084	NM_001013374	Lman2l	#	#	shore
Ref676172	36501815	5.997	5.577	intron	chr1	-	36480030	36502084	NM_001013374	Lman2l	36501720	36502153	CpG:44
Ref676173	36501883	4.793	8.73	intron	chr1	-	36480030	36502084	NM_001013374	Lman2l	36501720	36502153	CpG:44
Ref676174	36501971	4.474	9.483	exon	chr1	-	36480030	36502084	NM_001013374	Lman2l	36501720	36502153	CpG:44
Ref676175	36502091	6.303	12.469	promotor	chr1	-	36480030	36502084	NM_001013374	Lman2l	36501720	36502153	CpG:44
Ref676185	36514477	64.162	45.043	intergenic	chr1	#	#	#	#	#	#	#	#
Ref676188	36519251	80.435	60.829	intergenic	chr1	#	#	#	#	#	#	#	#
Ref676189	36521586	64.162	75.49	intergenic	chr1	#	#	#	#	#	#	#	#
Ref676190	36522430	95.907	93.82	intergenic	chr1	#	#	#	#	#	#	#	#
Ref676193	36526527	62.185	51.562	promotor	chr1	+	36528441	36565621	NM_033570	Cnnm4	#	#	shore
Ref676195	36528172	0	25.191	promotor	chr1	+	36528441	36565621	NM_033570	Cnnm4	36528111	36529000	CpG:72
Ref676196	36528204	0	10.377	promotor	chr1	+	36528441	36565621	NM_033570	Cnnm4	36528111	36529000	CpG:72
Ref676197	36528236	12.892	0	promotor	chr1	+	36528441	36565621	NM_033570	Cnnm4	36528111	36529000	CpG:72
Ref676198	36528332	8.467	7.692	promotor	chr1	+	36528441	36565621	NM_033570	Cnnm4	36528111	36529000	CpG:72
Ref676201	36528578	16.592	5.565	exon	chr1	+	36528441	36565621	NM_033570	Cnnm4	36528111	36529000	CpG:72
Ref676202	36528713	4.079	10.377	exon	chr1	+	36528441	36565621	NM_033570	Cnnm4	36528111	36529000	CpG:72
Ref676204	36528991	87.689	64.774	exon	chr1	+	36528441	36565621	NM_033570	Cnnm4	36528111	36529000	CpG:72
Ref676205	36529405	24.503	30.556	exon	chr1	+	36528441	36565621	NM_033570	Cnnm4	#	#	shore
Ref676208	36531075	94.068	86.387	intron	chr1	+	36528441	36565621	NM_033570	Cnnm4	#	#	#
Ref676209	36532258	56.371	63.115	intron	chr1	+	36528441	36565621	NM_033570	Cnnm4	#	#	#
Ref676217	36549585	41.236	42.308	intron	chr1	+	36528441	36565621	NM_033570	Cnnm4	#	#	#
Ref676218	36552930	86.142	82.877	intron	chr1	+	36528441	36565621	NM_033570	Cnnm4	#	#	#
Ref676219	36553003	75.431	81.678	intron	chr1	+	36528441	36565621	NM_033570	Cnnm4	#	#	#
Ref676228	36556928	95.589	93.902	intron	chr1	+	36528441	36565621	NM_033570	Cnnm4	#	#	#
Ref676234	36562500	93.803	85.88	exon	chr1	+	36528441	36565621	NM_033570	Cnnm4	#	#	#
Ref676238	36563863	71.781	73.333	exon	chr1	+	36528441	36565621	NM_033570	Cnnm4	#	#	#
Ref676240	36564192	70.995	69.657	exon	chr1	+	36528441	36565621	NM_033570	Cnnm4	#	#	#
Ref676241	36565267	46.751	46.809	exon	chr1	+	36528441	36565621	NM_033570	Cnnm4	#	#	#
Ref676242	36565812	89.194	90.196	promotor	chr1	+	36568720	36585082	NM_053186	Cnnm3	#	#	#
Ref676244	36568505	7.757	8.397	promotor	chr1	+	36568720	36585082	NM_053186	Cnnm3	#	#	shore
Ref676245	36568574	0	8.015	promotor	chr1	+	36568720	36585082	NM_053186	Cnnm3	#	#	shore
Ref676246	36568609	11.145	20.964	promotor	chr1	+	36568720	36585082	NM_053186	Cnnm3	36568608	36569851	CpG:128
Ref676249	36568895	0	9.167	exon	chr1	+	36568720	36585082	NM_053186	Cnnm3	36568608	36569851	CpG:128
Ref676250	36568962	4.762	3.537	exon	chr1	+	36568720	36585082	NM_053186	Cnnm3	36568608	36569851	CpG:128
Ref676251	36569015	10.014	9.425	exon	chr1	+	36568720	36585082	NM_053186	Cnnm3	36568608	36569851	CpG:128
Ref676252	36569100	11.432	7.801	exon	chr1	+	36568720	36585082	NM_053186	Cnnm3	36568608	36569851	CpG:128
Ref676253	36569141	2.853	5.372	exon	chr1	+	36568720	36585082	NM_053186	Cnnm3	36568608	36569851	CpG:128
Ref676254	36569199	8.598	10.773	exon	chr1	+	36568720	36585082	NM_053186	Cnnm3	36568608	36569851	CpG:128
Ref676255	36569261	9.091	8.505	exon	chr1	+	36568720	36585082	NM_053186	Cnnm3	36568608	36569851	CpG:128
Ref676256	36569346	7.703	10.959	exon	chr1	+	36568720	36585082	NM_053186	Cnnm3	36568608	36569851	CpG:128
Ref676257	36569492	16.921	10.564	exon	chr1	+	36568720	36585082	NM_053186	Cnnm3	36568608	36569851	CpG:128
Ref676258	36569588	0	6.022	exon	chr1	+	36568720	36585082	NM_053186	Cnnm3	36568608	36569851	CpG:128
Ref676259	36569621	4.888	6.762	exon	chr1	+	36568720	36585082	NM_053186	Cnnm3	36568608	36569851	CpG:128
Ref676260	36569707	2.455	7.534	exon	chr1	+	36568720	36585082	NM_053186	Cnnm3	36568608	36569851	CpG:128
Ref676261	36569760	0	3.481	exon	chr1	+	36568720	36585082	NM_053186	Cnnm3	36568608	36569851	CpG:128
Ref676262	36570280	28.03	29.272	intron	chr1	+	36568720	36585082	NM_053186	Cnnm3	#	#	shore
Ref676268	36575728	66.28	51.22	intron	chr1	+	36568720	36585082	NM_053186	Cnnm3	#	#	#
Ref676272	36579310	55.713	55.462	intron	chr1	+	36568720	36585082	NM_053186	Cnnm3	#	#	#
Ref676273	36580496	51.034	49.254	intron	chr1	+	36568720	36585082	NM_053186	Cnnm3	#	#	#
Ref676274	36580726	58.498	52.381	intron	chr1	+	36568720	36585082	NM_053186	Cnnm3	#	#	#
Ref676282	36587471	45.484	38.021	exon	chr1	-	36587378	36592574	NM_153502	Ankrd23	#	#	#
Ref676283	36587600	76.801	58.472	exon	chr1	-	36587378	36592574	NM_153502	Ankrd23	#	#	#
Ref676284	36587703	78.723	78.441	exon	chr1	-	36587378	36592574	NM_153502	Ankrd23	#	#	#
Ref676286	36588398	70.453	66.905	exon	chr1	-	36587378	36592574	NM_153502	Ankrd23	#	#	#
Ref676287	36588437	87.264	90.781	exon	chr1	-	36587378	36592574	NM_153502	Ankrd23	#	#	#
Ref676291	36590473	81.833	69.965	intron	chr1	-	36587378	36592574	NM_153502	Ankrd23	#	#	#
Ref676292	36590758	90.044	75.671	intron	chr1	-	36587378	36592574	NM_153502	Ankrd23	#	#	#
Ref676294	36591843	63.46	52.381	intron	chr1	-	36587378	36592574	NM_153502	Ankrd23	#	#	#
Ref676295	36591963	84.502	81.481	intron	chr1	-	36587378	36592574	NM_153502	Ankrd23	#	#	#
Ref676296	36593126	56.633	44.938	promotor	chr1	-	36587378	36592574	NM_153502	Ankrd23	#	#	#
Ref676298	36596151	79.599	69.027	exon	chr1	-	36595017	36604046	NM_026241	Ankrd39	#	#	#
Ref676299	36596309	88.095	82.23	exon	chr1	-	36595017	36604046	NM_026241	Ankrd39	#	#	#
Ref676300	36597527	81.191	90.691	intron	chr1	-	36595017	36604046	NM_026241	Ankrd39	#	#	#
Ref676304	36598804	74	68.75	exon	chr1	-	36595017	36604046	NM_026241	Ankrd39	#	#	#
Ref676307	36599936	87.758	88.71	intron	chr1	-	36595017	36604046	NM_026241	Ankrd39	#	#	#
Ref676312	36603471	50.226	32.234	intron	chr1	-	36595017	36604046	NM_026241	Ankrd39	#	#	shore
Ref676313	36603637	16.444	18.742	intron	chr1	-	36595017	36604046	NM_026241	Ankrd39	#	#	shore
Ref676314	36603828	9.728	8.644	intron	chr1	-	36595017	36604046	NM_026241	Ankrd39	36603755	36604135	CpG:38
Ref676315	36603873	9.814	14.474	intron	chr1	-	36595017	36604046	NM_026241	Ankrd39	36603755	36604135	CpG:38
Ref676316	36603902	0	5.015	intron	chr1	-	36595017	36604046	NM_026241	Ankrd39	36603755	36604135	CpG:38
Ref676317	36603970	3.091	1.8	exon	chr1	-	36595017	36604046	NM_026241	Ankrd39	36603755	36604135	CpG:38
Ref676319	36604040	53.765	37.5	exon	chr1	-	36595017	36604046	NM_026241	Ankrd39	36603755	36604135	CpG:38
Ref676320	36604300	7.346	18.033	promotor	chr1	-	36595017	36604046	NM_026241	Ankrd39	#	#	shore
Ref676322	36605718	45.742	44.844	exon	chr1	-	36605486	36615226	NM_001126047	Sema4c	#	#	shore
Ref676323	36606246	82.672	78.662	exon	chr1	-	36605486	36615226	NM_001126047	Sema4c	#	#	#
Ref676324	36606634	94.872	93.243	exon	chr1	-	36605486	36615226	NM_001126047	Sema4c	#	#	#
Ref676326	36606944	95.69	94.924	exon	chr1	-	36605486	36615226	NM_001126047	Sema4c	#	#	#
Ref676329	36608229	89.194	89.238	intron	chr1	-	36605486	36615226	NM_001126047	Sema4c	#	#	#
Ref676330	36608941	86.124	82.786	exon	chr1	-	36605486	36615226	NM_001126047	Sema4c	#	#	#
Ref676332	36610136	94.334	90.113	exon	chr1	-	36605486	36615226	NM_001126047	Sema4c	#	#	#
Ref676334	36611557	89.845	87.628	intron	chr1	-	36605486	36615226	NM_001126047	Sema4c	#	#	#
Ref676335	36611931	81.748	77.876	intron	chr1	-	36605486	36615226	NM_001126047	Sema4c	#	#	shore
Ref676336	36612797	27.879	30.759	exon	chr1	-	36605486	36615226	NM_001126047	Sema4c	#	#	shore
Ref676337	36612959	52.046	41.789	intron	chr1	-	36605486	36615226	NM_001126047	Sema4c	#	#	shore
Ref676338	36613367	9.32	13.721	intron	chr1	-	36605486	36615226	NM_001126047	Sema4c	#	#	shore
Ref676339	36613425	0	6.627	intron	chr1	-	36605486	36615226	NM_001126047	Sema4c	#	#	shore
Ref676340	36613464	0	2.887	intron	chr1	-	36605486	36615226	NM_001126047	Sema4c	#	#	shore
Ref676342	36613518	3.568	13.095	intron	chr1	-	36605486	36615226	NM_001126047	Sema4c	#	#	shore
Ref676343	36613667	12.967	8.174	intron	chr1	-	36605486	36615226	NM_001126047	Sema4c	36613652	36615335	CpG:145
Ref676344	36613830	10.979	17.87	intron	chr1	-	36605486	36615226	NM_001126047	Sema4c	36613652	36615335	CpG:145
Ref676345	36613855	6.643	5.093	intron	chr1	-	36605486	36615226	NM_001126047	Sema4c	36613652	36615335	CpG:145
Ref676346	36613993	0	5.612	intron	chr1	-	36605486	36615226	NM_001126047	Sema4c	36613652	36615335	CpG:145
Ref676347	36614036	0	11.36	intron	chr1	-	36605486	36615226	NM_001126047	Sema4c	36613652	36615335	CpG:145
Ref676348	36614085	6.096	4.11	intron	chr1	-	36605486	36615226	NM_001126047	Sema4c	36613652	36615335	CpG:145
Ref676349	36614157	0	4.533	intron	chr1	-	36605486	36615226	NM_001126047	Sema4c	36613652	36615335	CpG:145
Ref676350	36614225	7.157	3.156	intron	chr1	-	36605486	36615226	NM_001126047	Sema4c	36613652	36615335	CpG:145
Ref676351	36614357	8.467	14.239	intron	chr1	-	36605486	36615226	NM_001126047	Sema4c	36613652	36615335	CpG:145
Ref676352	36614389	0	5.565	intron	chr1	-	36605486	36615226	NM_001126047	Sema4c	36613652	36615335	CpG:145
Ref676353	36614440	0	9.692	intron	chr1	-	36605486	36615226	NM_001126047	Sema4c	36613652	36615335	CpG:145
Ref676354	36614648	3.5	8.49	intron	chr1	-	36605486	36615226	NM_001126047	Sema4c	36613652	36615335	CpG:145
Ref676355	36614726	5.386	11.957	intron	chr1	-	36605486	36615226	NM_001126047	Sema4c	36613652	36615335	CpG:145
Ref676356	36614832	0	5.836	intron	chr1	-	36605486	36615226	NM_001126047	Sema4c	36613652	36615335	CpG:145
Ref676357	36614848	0	10.138	intron	chr1	-	36605486	36615226	NM_001126047	Sema4c	36613652	36615335	CpG:145
Ref676358	36614909	5.506	7.666	exon	chr1	-	36605486	36615226	NM_001126047	Sema4c	36613652	36615335	CpG:145
Ref676359	36615049	63.671	56.674	exon	chr1	-	36605486	36615226	NM_001126047	Sema4c	36613652	36615335	CpG:145
Ref676361	36615141	8.598	4.215	exon	chr1	-	36605486	36615226	NM_001126047	Sema4c	36613652	36615335	CpG:145
Ref676362	36615200	9.035	4.736	exon	chr1	-	36605486	36615226	NM_001126047	Sema4c	36613652	36615335	CpG:145
Ref676363	36615268	3.674	10.377	promotor	chr1	-	36605486	36615226	NM_001126047	Sema4c	36613652	36615335	CpG:145
Ref676364	36615323	7.298	11.028	promotor	chr1	-	36605486	36615226	NM_001126047	Sema4c	36613652	36615335	CpG:145
Ref676365	36615658	15.449	33.11	promotor	chr1	-	36605486	36615226	NM_001126047	Sema4c	#	#	shore
Ref676366	36616015	78.723	66.561	promotor	chr1	-	36605486	36615226	NM_001126047	Sema4c	#	#	shore
Ref676368	36617828	80.56	71.223	promotor	chr1	-	36605486	36615226	NM_001126047	Sema4c	#	#	#
Ref676372	36621272	89.941	89.362	exon	chr1	-	36619540	36740028	NM_001126046	Fam178b	#	#	#
Ref676374	36623524	70.09	61.111	intron	chr1	-	36619540	36740028	NM_001126046	Fam178b	#	#	#
Ref676375	36624950	75.211	64.651	intron	chr1	-	36619540	36740028	NM_001126046	Fam178b	#	#	#
Ref676376	36625169	55.224	46.61	intron	chr1	-	36619540	36740028	NM_001126046	Fam178b	#	#	#
Ref676377	36625209	59.147	56.122	intron	chr1	-	36619540	36740028	NM_001126046	Fam178b	#	#	#
Ref676379	36626630	83.042	67.848	intron	chr1	-	36619540	36740028	NM_001126046	Fam178b	#	#	#
Ref676380	36626689	75.51	63.768	intron	chr1	-	36619540	36740028	NM_001126046	Fam178b	#	#	#
Ref676390	36637019	48.755	47.826	intron	chr1	-	36619540	36740028	NM_001126046	Fam178b	#	#	#
Ref676391	36637111	17.209	12.256	intron	chr1	-	36619540	36740028	NM_001126046	Fam178b	#	#	#
Ref676398	36642810	88.458	85.656	exon	chr1	-	36619540	36740028	NM_001126046	Fam178b	#	#	#
Ref676399	36643261	92.636	90.02	intron	chr1	-	36619540	36740028	NM_001126046	Fam178b	#	#	#
Ref676401	36644878	76.504	81.481	intron	chr1	-	36619540	36740028	NM_001126046	Fam178b	#	#	#
Ref676402	36645584	78.296	78.801	intron	chr1	-	36619540	36740028	NM_001126046	Fam178b	#	#	#
Ref676403	36646439	45.122	42.308	intron	chr1	-	36619540	36740028	NM_001126046	Fam178b	#	#	#
Ref676404	36646834	81.076	89.399	intron	chr1	-	36619540	36740028	NM_001126046	Fam178b	#	#	#
Ref676407	36652337	64.348	45.75	intron	chr1	-	36619540	36740028	NM_001126046	Fam178b	#	#	#
Ref676408	36652647	40.822	44.678	intron	chr1	-	36619540	36740028	NM_001126046	Fam178b	#	#	#
Ref676412	36656742	66.28	78.079	intron	chr1	-	36619540	36740028	NM_001126046	Fam178b	#	#	#
Ref676414	36660066	64.912	53.198	intron	chr1	-	36619540	36740028	NM_001126046	Fam178b	#	#	#
Ref676415	36660571	26.523	23.28	intron	chr1	-	36619540	36740028	NM_001126046	Fam178b	#	#	#
Ref676416	36660634	68.174	51.439	intron	chr1	-	36619540	36740028	NM_001126046	Fam178b	#	#	#
Ref676419	36663906	35.922	34.516	intron	chr1	-	36619540	36740028	NM_001126046	Fam178b	#	#	#
Ref676420	36664077	71.998	55.865	intron	chr1	-	36619540	36740028	NM_001126046	Fam178b	#	#	#
Ref676421	36664127	72.222	54.707	intron	chr1	-	36619540	36740028	NM_001126046	Fam178b	#	#	#
Ref676422	36665691	88.623	79.097	intron	chr1	-	36619540	36740028	NM_001126046	Fam178b	#	#	#
Ref676425	36668473	54.485	42.308	intron	chr1	-	36619540	36740028	NM_001126046	Fam178b	#	#	#
Ref676426	36668561	60.809	52.381	intron	chr1	-	36619540	36740028	NM_001126046	Fam178b	#	#	#
Ref676429	36672042	90.798	77.749	intron	chr1	-	36619540	36740028	NM_001126046	Fam178b	#	#	#
Ref676430	36672464	81.618	77.324	intron	chr1	-	36619540	36740028	NM_001126046	Fam178b	#	#	#
Ref676433	36676123	42.125	37.251	intron	chr1	-	36619540	36740028	NM_001126046	Fam178b	#	#	#
Ref676434	36677881	96.008	98.141	intron	chr1	-	36619540	36740028	NM_001126046	Fam178b	#	#	#
Ref676437	36685505	40.217	26.426	intron	chr1	-	36619540	36740028	NM_001126046	Fam178b	#	#	#
Ref676439	36688447	79.752	80.905	intron	chr1	-	36619540	36740028	NM_001126046	Fam178b	#	#	#
Ref676440	36689975	96.208	90.741	intron	chr1	-	36619540	36740028	NM_001126046	Fam178b	#	#	#
Ref676441	36691835	57.163	53.412	intron	chr1	-	36619540	36740028	NM_001126046	Fam178b	#	#	#
Ref676443	36693486	51.904	40.689	intron	chr1	-	36619540	36740028	NM_001126046	Fam178b	#	#	#
Ref676445	36695061	38.811	43.598	intron	chr1	-	36619540	36740028	NM_001126046	Fam178b	#	#	#
Ref676446	36695318	50.226	44.126	intron	chr1	-	36619540	36740028	NM_001126046	Fam178b	#	#	#
Ref676449	36697203	62.185	63.309	intron	chr1	-	36619540	36740028	NM_001126046	Fam178b	#	#	#
Ref676450	36698717	86.835	80.946	intron	chr1	-	36619540	36740028	NM_001126046	Fam178b	#	#	#
Ref676466	36729966	57.882	48.025	intron	chr1	-	36619540	36740028	NM_001126046	Fam178b	#	#	#
Ref676468	36736597	87.516	78.827	intron	chr1	-	36619540	36740028	NM_001126046	Fam178b	#	#	#
Ref676479	36740914	22.699	24.74	promotor	chr1	-	36619540	36740028	NM_001126046	Fam178b	#	#	shore
Ref676482	36745621	95.855	93.956	promotor	chr1	+	36748331	36750233	NM_009942	Cox5b	#	#	#
Ref676483	36748238	11.859	14.649	promotor	chr1	+	36748331	36750233	NM_009942	Cox5b	36748167	36748714	CpG:58
Ref676484	36748346	3.171	5.34	exon	chr1	+	36748331	36750233	NM_009942	Cox5b	36748167	36748714	CpG:58
Ref676486	36748562	5.089	2.813	intron	chr1	+	36748331	36750233	NM_009942	Cox5b	36748167	36748714	CpG:58
Ref676487	36748578	6.412	3.374	intron	chr1	+	36748331	36750233	NM_009942	Cox5b	36748167	36748714	CpG:58
Ref676490	36748674	0	3.481	intron	chr1	+	36748331	36750233	NM_009942	Cox5b	36748167	36748714	CpG:58
Ref676491	36748743	2.875	6.395	intron	chr1	+	36748331	36750233	NM_009942	Cox5b	#	#	shore
Ref676501	36754874	59.677	52.906	terminator	chr1	+	36748331	36750233	NM_009942	Cox5b	#	#	#
Ref676503	36756041	69.665	73.029	terminator	chr1	-	36756046	36766770	NM_146107	Actr1b	#	#	#
Ref676507	36758478	85.74	90.588	intron	chr1	-	36756046	36766770	NM_146107	Actr1b	#	#	#
Ref676510	36758877	82.696	79.2	intron	chr1	-	36756046	36766770	NM_146107	Actr1b	#	#	#
Ref676519	36764290	64.535	49.933	intron	chr1	-	36756046	36766770	NM_146107	Actr1b	#	#	#
Ref676520	36766123	18.624	6.577	intron	chr1	-	36756046	36766770	NM_146107	Actr1b	#	#	shore
Ref676521	36766476	3.5	3.695	intron	chr1	-	36756046	36766770	NM_146107	Actr1b	36766466	36766993	CpG:50
Ref676522	36766642	0	7.801	intron	chr1	-	36756046	36766770	NM_146107	Actr1b	36766466	36766993	CpG:50
Ref676523	36766703	0	3.427	exon	chr1	-	36756046	36766770	NM_146107	Actr1b	36766466	36766993	CpG:50
Ref676525	36766745	18.546	0	exon	chr1	-	36756046	36766770	NM_146107	Actr1b	36766466	36766993	CpG:50
Ref676528	36766930	0	0	promotor	chr1	+	36771382	36814805	NR_040290	4933424G06Rik	36766466	36766993	CpG:50
Ref676540	36778555	86.945	83.99	intron	chr1	+	36771382	36814805	NR_040290	4933424G06Rik	#	#	#
Ref676542	36780496	73.732	76.948	intron	chr1	+	36771382	36814805	NR_040290	4933424G06Rik	#	#	#
Ref676545	36784948	97.262	96.536	intron	chr1	+	36771382	36814805	NR_040290	4933424G06Rik	#	#	#
Ref676552	36794172	6.526	18.465	intron	chr1	+	36771382	36814805	NR_040290	4933424G06Rik	#	#	#
Ref676555	36796054	46.943	55.797	intron	chr1	+	36771382	36814805	NR_040290	4933424G06Rik	#	#	#
Ref676562	36801275	62.963	42.308	intron	chr1	+	36771382	36814805	NR_040290	4933424G06Rik	#	#	#
Ref676564	36803401	61.538	71.781	exon	chr1	+	36771382	36814805	NR_040290	4933424G06Rik	#	#	#
Ref676581	36818986	96.953	94.728	intron	chr1	+	36818705	36839661	NM_009539	Zap70	#	#	#
Ref676583	36820352	98.804	97.438	intron	chr1	+	36818705	36839661	NM_009539	Zap70	#	#	#
Ref676585	36820653	84.289	75.862	intron	chr1	+	36818705	36839661	NM_009539	Zap70	#	#	#
Ref676586	36821388	73.51	52.381	intron	chr1	+	36818705	36839661	NM_009539	Zap70	#	#	#
Ref676591	36823717	55.983	46.809	intron	chr1	+	36818705	36839661	NM_009539	Zap70	#	#	#
Ref676592	36824384	59.243	59.459	intron	chr1	+	36818705	36839661	NM_009539	Zap70	#	#	#
Ref676593	36825468	59.396	54.321	intron	chr1	+	36818705	36839661	NM_009539	Zap70	#	#	#
Ref676595	36825631	50.226	54.545	intron	chr1	+	36818705	36839661	NM_009539	Zap70	#	#	#
Ref676597	36827894	12.671	20.056	exon	chr1	+	36818705	36839661	NM_009539	Zap70	36827653	36828038	CpG:44
Ref676600	36827991	44.873	51.697	exon	chr1	+	36818705	36839661	NM_009539	Zap70	36827653	36828038	CpG:44
Ref676603	36835008	80.144	84.871	exon	chr1	+	36818705	36839661	NM_009539	Zap70	#	#	shore
Ref676610	36838430	81.022	84.028	intron	chr1	+	36818705	36839661	NM_009539	Zap70	#	#	#
Ref676611	36838528	92.636	85.345	intron	chr1	+	36818705	36839661	NM_009539	Zap70	#	#	#
Ref676613	36838902	96.883	95.754	intron	chr1	+	36818705	36839661	NM_009539	Zap70	#	#	#
Ref676614	36839376	87.352	81.481	exon	chr1	+	36818705	36839661	NM_009539	Zap70	#	#	#
Ref676617	36841830	0	6.25	terminator	chr1	+	36818705	36839661	NM_009539	Zap70	#	#	#
Ref676618	36841866	0	10.891	terminator	chr1	+	36818705	36839661	NM_009539	Zap70	#	#	#
Ref676619	36841985	7.021	3.716	terminator	chr1	+	36818705	36839661	NM_009539	Zap70	#	#	#
Ref676620	36842091	19.786	8.56	terminator	chr1	+	36818705	36839661	NM_009539	Zap70	#	#	#
Ref676621	36842452	36.437	2.174	terminator	chr1	+	36818705	36839661	NM_009539	Zap70	#	#	#
Ref676622	36842712	32.081	12.088	terminator	chr1	+	36818705	36839661	NM_009539	Zap70	#	#	#
Ref676626	36846120	96.717	94.273	terminator	chr1	-	36849033	36996372	NM_018872	Tmem131	#	#	#
Ref676627	36846636	85.287	87.14	terminator	chr1	-	36849033	36996372	NM_018872	Tmem131	#	#	#
Ref676628	36847974	50.226	62.062	terminator	chr1	-	36849033	36996372	NM_018872	Tmem131	#	#	#
Ref676630	36850101	91.156	87.944	intron	chr1	-	36849033	36996372	NM_018872	Tmem131	#	#	#
Ref676631	36850922	50.226	46.809	exon	chr1	-	36849033	36996372	NM_018872	Tmem131	#	#	#
Ref676632	36851284	92.212	93.902	intron	chr1	-	36849033	36996372	NM_018872	Tmem131	#	#	#
Ref676639	36853533	95.548	94.128	intron	chr1	-	36849033	36996372	NM_018872	Tmem131	#	#	#
Ref676642	36855651	98.001	93.902	intron	chr1	-	36849033	36996372	NM_018872	Tmem131	#	#	#
Ref676646	36865259	72.744	57.225	exon	chr1	-	36849033	36996372	NM_018872	Tmem131	#	#	#
Ref676653	36868980	89.059	78.691	intron	chr1	-	36849033	36996372	NM_018872	Tmem131	#	#	#
Ref676654	36872994	95.257	95.812	exon	chr1	-	36849033	36996372	NM_018872	Tmem131	#	#	#
Ref676661	36885570	65.68	63.568	intron	chr1	-	36849033	36996372	NM_018872	Tmem131	#	#	#
Ref676663	36887713	53.883	53.226	intron	chr1	-	36849033	36996372	NM_018872	Tmem131	#	#	#
Ref676668	36893145	53.883	50.315	intron	chr1	-	36849033	36996372	NM_018872	Tmem131	#	#	#
Ref676669	36893206	19.44	21.569	intron	chr1	-	36849033	36996372	NM_018872	Tmem131	#	#	#
Ref676674	36898881	37.186	24.812	intron	chr1	-	36849033	36996372	NM_018872	Tmem131	#	#	#
Ref676676	36902112	64.912	51.318	intron	chr1	-	36849033	36996372	NM_018872	Tmem131	#	#	#
Ref676677	36902146	7.757	22	intron	chr1	-	36849033	36996372	NM_018872	Tmem131	#	#	#
Ref676683	36908468	70.754	59.459	intron	chr1	-	36849033	36996372	NM_018872	Tmem131	#	#	#
Ref676687	36912523	74.33	69.526	intron	chr1	-	36849033	36996372	NM_018872	Tmem131	#	#	#
Ref676688	36917461	17.874	20.183	intron	chr1	-	36849033	36996372	NM_018872	Tmem131	#	#	#
Ref676689	36917626	14.98	28.715	intron	chr1	-	36849033	36996372	NM_018872	Tmem131	#	#	#
Ref676693	36921729	29.423	20.886	intron	chr1	-	36849033	36996372	NM_018872	Tmem131	#	#	#
Ref676700	36932143	72.906	55	intron	chr1	-	36849033	36996372	NM_018872	Tmem131	#	#	#
Ref676702	36942499	84.02	78.261	intron	chr1	-	36849033	36996372	NM_018872	Tmem131	#	#	#
Ref676703	36946548	100	94.624	intron	chr1	-	36849033	36996372	NM_018872	Tmem131	#	#	#
Ref676704	36949431	62.387	65.517	intron	chr1	-	36849033	36996372	NM_018872	Tmem131	#	#	#
Ref676707	36951317	99.009	94.286	intron	chr1	-	36849033	36996372	NM_018872	Tmem131	#	#	#
Ref676712	36977214	4.421	19.176	intron	chr1	-	36849033	36996372	NM_018872	Tmem131	#	#	#
Ref676717	36982759	42.529	29.73	intron	chr1	-	36849033	36996372	NM_018872	Tmem131	#	#	#
Ref676719	36995413	24.342	8.088	intron	chr1	-	36849033	36996372	NM_018872	Tmem131	#	#	shore
Ref676720	36995824	16.3	13.866	intron	chr1	-	36849033	36996372	NM_018872	Tmem131	36995686	36996967	CpG:154
Ref676721	36995912	0	6.12	intron	chr1	-	36849033	36996372	NM_018872	Tmem131	36995686	36996967	CpG:154
Ref676722	36995948	7.65	2.945	intron	chr1	-	36849033	36996372	NM_018872	Tmem131	36995686	36996967	CpG:154
Ref676723	36995999	0	5.612	intron	chr1	-	36849033	36996372	NM_018872	Tmem131	36995686	36996967	CpG:154
Ref676724	36996127	4.421	8.862	exon	chr1	-	36849033	36996372	NM_018872	Tmem131	36995686	36996967	CpG:154
[truncated: 186,906 more rows]
