# Supplementary material for: DNA methylation profiling in the thalamus and hippocampus of postnatal malnourished mice, including effects related to long-term potentiation
Source: BMC Neurosci. 2014 Feb 20;15:31. doi: 10.1186/1471-2202-15-31 (PMC3941971; doi:10.1186/1471-2202-15-31)
Supplement: Additional file 4: Table S3 — Selected 500 distinctive genes in the thalamus. [file 1471-2202-15-31-S4.xls]

## Sheet: Tabe S3
Table S3: Selected 500 distinctive genes in the thalamus.
windows_start	windows_stop	CpG number	normal	famine	diff(famine-normal)	p value	gene
chr18_75528801	chr18_75529001	3	21.92	51	29.08	0.00393824	Smad7
chr2_143836001	chr2_143836201	3	4.86	30.41	25.55	1.11352e-05	Rrbp1
chr10_62254801	chr10_62255001	3	27.03	52.99	25.96	0.00501506	Ccar1
chr11_4035401	chr11_4035601	3	17.92	44.14	26.22	1.17691e-06	Rnf215
chr4_136512601	chr4_136512801	4	3.89	31.75	27.86	0.0102883	Epha8
chr2_90781001	chr2_90781201	3	8.47	34.27	25.8	2.55002e-08	Celf1
chr4_116230001	chr4_116230201	3	0.74	26.16	25.42	0.0472222	Gpbp1l1
chr15_34012801	chr15_34013001	3	3.63	33.42	29.79	0.00130858	Mtdh
chr18_84254601	chr18_84254801	4	4.56	33.67	29.11	0.00485532	Tshz1
chr3_104591801	chr3_104592001	3	4.4	31.58	27.18	0.0254058	Rhoc
chr11_113480601	chr11_113480801	3	1.81	28.27	26.46	0.0274256	Sstr2
chr6_39760801	chr6_39761001	3	20.61	46.2	25.59	2.17931e-08	Mrps33
chr1_66514601	chr1_66514801	3	15.88	50.04	34.16	0.00426955	Unc80
chr8_124806201	chr8_124806401	3	9.52	40.13	30.61	0.01685	Zfpm1
chr7_141862601	chr7_141862801	4	20.22	45.59	25.37	1.39684e-16	Dock1
chr12_85911001	chr12_85911201	3	16.47	41.89	25.42	0.0237789	Vsx2
chr11_61307801	chr11_61308001	3	17.85	45.11	27.26	1.96058e-07	Mapk7
chr7_137690401	chr7_137690601	3	17.71	48.08	30.37	0.0088929	Nsmce4a
chr1_31006001	chr1_31006201	3	14.3	47.79	33.49	3.33795e-10	Ptp4a1
chr18_43367201	chr18_43367401	3	10.32	35.59	25.27	1.41881e-05	Stk32a
chr4_133130801	chr4_133131001	4	4.72	29.92	25.2	0.0374866	Gpatch3
chr5_135965001	chr5_135965201	4	3.29	32.1	28.81	0.00430193	Hip1
chr10_126467801	chr10_126468001	3	7.9	35.73	27.83	0.0235707	Tsfm
chr4_108056001	chr4_108056201	3	33.45	61.54	28.09	5.46691e-11	Fam159a
chr15_57865601	chr15_57865801	3	5.7	32.33	26.63	0.0495557	9130401M01Rik
chr13_55828601	chr13_55828801	3	17.53	43.85	26.32	1.54882e-07	Pcbd2
chr4_126106601	chr4_126106801	3	10.88	37.18	26.3	2.46671e-07	Eif2c3
chr16_36694201	chr16_36694401	3	11.99	37.66	25.67	0.00398093	Ildr1
chr4_116806401	chr4_116806601	3	40.54	67.22	26.68	1.24464e-05	Plk3
chr18_77168801	chr18_77169001	4	8.74	39.42	30.68	4.39653e-05	Ier3ip1
chr1_158135001	chr1_158135201	4	28.97	60.7	31.73	4.84863e-11	Fam163a
chr19_4214401	chr19_4214601	3	24.22	50.9	26.68	0.0232876	Clcf1
chr3_130814001	chr3_130814201	4	24.14	53.72	29.58	9.35714e-12	Lef1
chr9_106724801	chr9_106725001	3	20.13	46.05	25.92	6.62318e-15	Vprbp
chr6_149049601	chr6_149049801	3	13.24	38.58	25.34	1.32096e-08	Dennd5b
chr1_36125401	chr1_36125601	4	13.52	41.65	28.13	1.3545e-06	Hs6st1
chr18_21160601	chr18_21160801	3	16.03	50.99	34.96	1.89016e-08	Rnf138
chr12_35732001	chr12_35732201	3	7.2	35.88	28.68	0.0016043	Snx13
chr13_54570001	chr13_54570201	3	26.13	52.09	25.96	0.0310003	Thoc3
chr16_78376601	chr16_78376801	3	15.89	45.31	29.42	0.0398605	Btg3
chr15_75829201	chr15_75829401	3	13.13	45.11	31.98	0.00821355	Mapk15
chr15_93167001	chr15_93167201	3	13.15	41.17	28.02	6.28742e-07	Yaf2
chr19_42506201	chr19_42506401	4	4.71	30.78	26.07	1.34152e-07	Crtac1
chr14_15535601	chr14_15535801	4	9.41	37.58	28.17	0.00576174	Slc4a7
chr6_47785801	chr6_47786001	4	1.61	28.46	26.85	0.0188211	Zfp398
chr2_68700001	chr2_68700201	3	10.54	39.41	28.87	2.43856e-11	Lass6
chr11_50038801	chr11_50039001	4	1.44	28.02	26.58	0.0159201	Mgat4b
chr3_30993801	chr3_30994001	3	17.96	44.16	26.2	0.00165135	Skil
chr15_54944001	chr15_54944201	3	5.21	37.88	32.67	0.000535483	Gm9920
chr11_115337001	chr11_115337201	3	24.88	55.45	30.57	2.33069e-12	Armc7
chr2_119625401	chr2_119625601	6	9.79	47.71	37.92	0	Tyro3
chr18_67608401	chr18_67608601	3	2.95	45.39	42.44	0.00412152	Afg3l2
chr10_70810601	chr10_70810801	3	14.3	39.66	25.36	0.0122005	Ipmk
chr2_167247001	chr2_167247201	3	4.32	33.62	29.3	0.000857283	Slc9a8
chr5_102194401	chr5_102194601	4	6.3	34.57	28.27	1.35288e-05	Cds1
chr18_31769201	chr18_31769401	3	28.42	53.51	25.09	0.00134516	Slc25a46
chr19_5742001	chr19_5742201	3	12.79	41.24	28.45	1.77391e-07	Ltbp3
chr3_57651601	chr3_57651801	4	4.03	29.65	25.62	0.00289965	Pfn2
chr5_124566001	chr5_124566201	3	25.77	56.41	30.64	6.65074e-05	Arl6ip4
chr19_55391001	chr19_55391201	3	6.92	35.42	28.5	0.0436446	Vti1a
chr14_35315201	chr14_35315401	3	21.78	48.16	26.38	3.46602e-12	Bmpr1a
chr18_23199801	chr18_23200001	4	30.62	57.47	26.85	6.56945e-14	Nol4
chr11_63735601	chr11_63735801	3	6.55	36	29.45	3.35268e-10	Hs3st3b1
chr4_129012001	chr4_129012201	3	3.56	28.86	25.3	0.00990433	Rbbp4
chr11_70833201	chr11_70833401	3	34.18	63.78	29.6	5.70449e-13	Mis12
chr9_20988601	chr9_20988801	3	18.32	44.9	26.58	0.0223828	Pde4a
chr8_108692801	chr8_108693001	3	9.71	39.61	29.9	1.26435e-06	Slc7a6
chr19_38911801	chr19_38912001	3	18.5	47.99	29.49	0.00180748	Tbc1d12
chr2_155102401	chr2_155102601	3	11.6	38.87	27.27	6.72176e-05	Map1lc3a
chr4_151236801	chr4_151237001	4	25.62	52.22	26.6	3.72397e-06	Camta1
chr5_139470801	chr5_139471001	3	17.34	44.73	27.39	0.000905524	Pdgfa
chr1_52289601	chr1_52289801	3	6.76	33.03	26.27	0.000631942	Gls
chr13_99033201	chr13_99033401	3	2.5	28	25.5	0.0117216	Ankra2
chr5_64484401	chr5_64484601	3	2.48	28.25	25.77	0.00360772	Pgm1
chr6_115626201	chr6_115626401	4	5.63	34.7	29.07	0.0220283	Raf1
chr9_44187401	chr9_44187601	3	9.32	38.86	29.54	5.95642e-05	Hyou1
chr11_106781401	chr11_106781601	5	21.85	48.96	27.11	0	Smurf2
chr1_33777001	chr1_33777201	3	10.57	43.44	32.87	0.00144778	Rab23
chr13_81025201	chr13_81025401	4	4.31	30.73	26.42	0.000519714	Arrdc3
chr3_14886201	chr3_14886401	3	17.7	48.46	30.76	1.32824e-06	Car2
chr11_6191601	chr11_6191801	3	15.94	46.79	30.85	5.81542e-05	Ogdh
chr13_46058801	chr13_46059001	3	26.48	55.38	28.9	0.048041	Atxn1
chr4_148681601	chr4_148681801	4	7.81	34.75	26.94	0.000148554	Kif1b
chr16_3872201	chr16_3872401	3	29.87	55.85	25.98	0.000146117	Zfp597
chr16_17234001	chr16_17234201	3	16.67	41.71	25.04	3.83102e-11	Hic2
chr12_114394401	chr12_114394601	3	33.34	58.86	25.52	0.000247375	4930427A07Rik
chr6_85324401	chr6_85324601	4	11.5	47.85	36.35	2.37878e-05	Rab11fip5
chr9_random_57201	chr9_random_57401	3	6.9	35.33	28.43	9.99332e-08	Ppp2r3d
chr2_167457401	chr2_167457601	4	10.58	36.29	25.71	5.03999e-05	Ube2v1
chr11_20012801	chr11_20013001	3	8.61	39.77	31.16	0.000772074	Actr2
chr14_76956401	chr14_76956601	3	4.12	29.6	25.48	0.005005	Serp2
chr12_85029201	chr12_85029401	4	17.58	43.11	25.53	8.3894e-06	Psen1
chrX_148238001	chrX_148238201	3	22.01	47.38	25.37	0.0033817	Huwe1
chr4_149746001	chr4_149746201	3	13.5	39.1	25.6	8.04931e-05	Rere
chr12_62624201	chr12_62624401	3	10.58	37.51	26.93	4.62714e-05	Lrfn5
chr8_60131001	chr8_60131201	3	4.28	31.8	27.52	0.000882103	Galnt7
chr13_36061001	chr13_36061201	4	8.82	40.15	31.33	0.00158756	Ppp1r3g
chr16_11323001	chr16_11323201	4	22.53	49.34	26.81	0.00579361	Rundc2a
chr11_84336201	chr11_84336401	3	18.83	44.51	25.68	2.66094e-09	Lhx1
chr8_86222601	chr8_86222801	3	18.58	44.61	26.03	0.000918928	Pkn1
chr19_45734201	chr19_45734401	3	22.62	51.94	29.32	0.00287916	Fbxw4
chr1_9690201	chr1_9690401	3	31.06	61.96	30.9	0.0031766	Mybl1
chr8_73987201	chr8_73987401	3	15.99	44.36	28.37	1.19204e-09	Abhd8
chr4_148511401	chr4_148511601	3	36	69.16	33.16	8.62423e-06	Apitd1
chr13_104710601	chr13_104710801	3	33.61	64.24	30.63	1.85634e-10	Erbb2ip
chr12_16807601	chr12_16807801	3	20.69	52.34	31.65	0.0034085	Greb1
chr17_3115401	chr17_3115601	3	3.76	29.13	25.37	1.67383e-05	Scaf8
chr1_61685401	chr1_61685601	4	3.18	28.27	25.09	0.00012364	Pard3b
chr11_20730801	chr11_20731001	3	8.42	35.71	27.29	0.00386193	1110067D22Rik
chr10_76722201	chr10_76722401	3	14.99	41.85	26.86	1.04752e-05	Pofut2
chr5_115157801	chr5_115158001	3	43.17	73.47	30.3	1.29247e-11	Tchp
chr2_24534601	chr2_24534801	3	26.32	52.93	26.61	0.000542439	Cacna1b
chr11_120588401	chr11_120588601	3	6.05	36.44	30.39	1.81564e-07	Dcxr
chr7_30066601	chr7_30066801	3	5.45	34.66	29.21	3.17211e-05	Spint2
chr12_8954801	chr12_8955001	3	22.55	55.45	32.9	0.00104453	Matn3
chr2_30329201	chr2_30329401	4	17.19	51.97	34.78	5.02121e-06	Ier5l
chr6_106749801	chr6_106750001	4	3.5	29.32	25.82	0.0126623	Crbn
chr11_101032401	chr11_101032601	4	13.04	45.27	32.23	0.00354804	Plekhh3
chr9_47339201	chr9_47339401	3	9.3	36.79	27.49	2.1923e-10	Cadm1
chr4_82152401	chr4_82152601	3	33.44	60.21	26.77	0.00336291	Nfib
chr2_34228001	chr2_34228201	4	3.18	29.92	26.74	0.000931909	Pbx3
chr13_24730601	chr13_24730801	4	15.24	43.54	28.3	2.89786e-06	Fam65b
chr14_33278401	chr14_33278601	3	15.48	51.42	35.94	0.0442021	Chat
chr19_59335601	chr19_59335801	3	27.01	52.17	25.16	5.76299e-06	Slc18a2
chr13_69878001	chr13_69878201	3	27.23	58.35	31.12	3.12603e-08	Ube2ql1
chr2_154616801	chr2_154617001	3	8.91	38.32	29.41	1.51305e-05	Raly
chr14_76956601	chr14_76956801	3	17.44	44.48	27.04	0.000496975	Serp2
chr7_91300401	chr7_91300601	3	5.62	38.25	32.63	3.33437e-05	Fam108c
chr6_29346601	chr6_29346801	3	22.59	51.15	28.56	0.000374321	Ccdc136
chr18_64500001	chr18_64500201	4	13.57	38.68	25.11	5.60076e-28	Onecut2
chr16_30599801	chr16_30600001	3	8.38	36.64	28.26	1.22346e-07	Fam43a
chr5_140388601	chr5_140388801	4	24.46	51.64	27.18	0.000111967	Elfn1
chrX_11664201	chrX_11664401	3	15.12	41.44	26.32	1.60992e-06	Bcor
chr10_79850001	chr10_79850201	4	8.91	36.23	27.32	1.03785e-06	Mex3d
chr1_58852401	chr1_58852601	3	6.24	32.36	26.12	0.0101576	Casp8
chr14_27457401	chr14_27457601	3	34.11	59.98	25.87	0.00541906	Arf4
chr16_38902601	chr16_38902801	3	11.13	40.19	29.06	0.000152551	Igsf11
chr4_random_110201	chr4_random_110401	3	30.31	56.69	26.38	8.56601e-09	Dhrsx
chr4_21806801	chr4_21807001	3	4.92	31.19	26.27	0.043278	Coq3
chr4_154524801	chr4_154525001	3	11.69	37.11	25.42	0.002188	Ski
chr11_57615401	chr11_57615601	4	11.75	37.42	25.67	1.25608e-05	Sap30l
chr3_108218401	chr3_108218601	3	1.78	31.23	29.45	0.00569392	Celsr2
chr18_38578601	chr18_38578801	3	11.91	41.1	29.19	4.25837e-07	Ndfip1
chr17_64950601	chr17_64950801	3	15.09	40.63	25.54	0.0108652	Man2a1
chr11_78325401	chr11_78325601	3	19.06	47.36	28.3	0.0284309	Tmem199
chr13_69673801	chr13_69674001	3	6.24	41.3	35.06	1.04755e-05	Papd7
chr2_125977801	chr2_125978001	4	23.13	58.61	35.48	1.53083e-22	Dtwd1
chr18_75979801	chr18_75980001	3	19.54	48.07	28.53	0.0329551	Zbtb7c
chr8_122638401	chr8_122638601	3	22.9	50.05	27.15	0.0326731	6430548M08Rik
chr4_128925801	chr4_128926001	3	10.36	49.8	39.44	3.56442e-05	C77080
chr2_119096601	chr2_119096801	3	2.37	29.02	26.65	6.42642e-05	Rhov
chr10_120415601	chr10_120415801	4	9.79	39.43	29.64	0.000116408	Lemd3
chr11_98274001	chr11_98274201	3	8.82	35.82	27	1.30981e-10	Erbb2
chrX_49518401	chrX_49518601	3	16.36	46.73	30.37	1.14669e-08	Gpc4
chr14_66587401	chr14_66587601	3	11.83	39.28	27.45	0.0350611	Clu
chr11_55274401	chr11_55274601	3	8.28	37.5	29.22	0.00136409	Atox1
chr7_91300601	chr7_91300801	3	12.9	40.14	27.24	0.00104675	Fam108c
chr7_138704001	chr7_138704201	4	2.4	30.26	27.86	2.06936e-05	Bub3
chr12_88225001	chr12_88225201	3	11.29	37.39	26.1	0.000398413	6430527G18Rik
chr2_164611201	chr2_164611401	3	9.52	34.78	25.26	4.41484e-05	Snx21
chr15_83935801	chr15_83936001	3	24.88	52.26	27.38	1.10133e-06	Sult4a1
chr10_82448201	chr10_82448401	4	27.61	52.94	25.33	4.51192e-17	Chst11
chr11_120685201	chr11_120685401	3	17.43	44.62	27.19	3.79935e-08	Fasn
chr4_132895201	chr4_132895401	3	18.24	46.93	28.69	4.71296e-07	Wdtc1
chr15_89330201	chr15_89330401	3	13.46	39.1	25.64	4.82492e-06	Shank3
chr19_37000601	chr19_37000801	4	3.47	30.17	26.7	1.31153e-05	Btaf1
chr7_111367801	chr7_111368001	3	22.99	52.92	29.93	1.49223e-09	Trim6
chr16_44140201	chr16_44140401	3	20.27	50.72	30.45	0.00546189	Naa50
chr10_59569601	chr10_59569801	3	11.67	40.14	28.47	0.00079542	Spock2
chr2_105239401	chr2_105239601	4	17.95	47.5	29.55	1.37036e-09	Rcn1
chr2_154233401	chr2_154233601	3	23.01	53.32	30.31	0.0470299	Snta1
chr12_72117801	chr12_72118001	3	18.59	47.41	28.82	7.04992e-05	Arid4a
chr8_110112001	chr8_110112201	3	5.88	31.69	25.81	3.45905e-06	Psmd7
chr8_91151401	chr8_91151601	3	14.41	40.47	26.06	0.000198871	Snx20
chr19_47253801	chr19_47254001	4	11.91	37.72	25.81	3.63658e-06	Neurl1a
chr2_49474801	chr2_49475001	5	10.91	36.46	25.55	0.000793967	Kif5c
chr3_30494201	chr3_30494401	3	13.47	39.98	26.51	5.55614e-05	Arpm1
chr5_130925601	chr5_130925801	3	8.07	39.97	31.9	0.0317184	Caln1
chr1_87943001	chr1_87943201	3	6.27	38.19	31.92	2.26816e-05	2810459M11Rik
chr15_93349601	chr15_93349801	3	1.2	28.25	27.05	0.00696462	Prickle1
chr10_79209201	chr10_79209401	3	16.54	42.52	25.98	3.86031e-07	Polrmt
chr5_115608201	chr5_115608401	3	30.55	59.1	28.55	0.00115069	Mlec
chr11_120534401	chr11_120534601	3	3.76	36.01	32.25	1.82545e-07	Aspscr1
chr8_96334201	chr8_96334401	3	28.04	56.74	28.7	0.00978048	Gnao1
chr5_53132801	chr5_53133001	3	11.61	44.03	32.42	0.00080698	Pi4k2b
chr11_41995601	chr11_41995801	3	7.52	33.22	25.7	0.000170427	Gabra1
chr2_109534001	chr2_109534201	3	22.64	50.05	27.41	0.0267041	Bdnf
chr11_53292801	chr11_53293001	3	24.46	51.63	27.17	0.00809971	Ankrd43
chr5_28643801	chr5_28644001	4	20.52	47.41	26.89	0.000303451	Rbm33
chr11_74710601	chr11_74710801	4	7.69	34.36	26.67	2.49805e-07	Tsr1
chr19_6341201	chr19_6341401	3	16.44	43.91	27.47	5.24374e-06	Map4k2
chr6_119058601	chr6_119058801	3	13.55	39.7	26.15	0.0387086	Cacna1c
chr13_21454801	chr13_21455001	3	14.48	47.85	33.37	8.25096e-10	Zscan12
chr8_41720001	chr8_41720201	3	9.17	43.31	34.14	1.48052e-08	Mtmr7
chr2_119584401	chr2_119584601	3	34.91	65.5	30.59	1.71111e-05	Ltk
chr15_79963801	chr15_79964001	3	4.12	35.96	31.84	7.45786e-07	Tab1
chr4_44716801	chr4_44717001	3	21.86	49.24	27.38	0.00756697	Pax5
chr5_38668601	chr5_38668801	3	20.85	46.94	26.09	0.0132975	Otop1
chr2_152777201	chr2_152777401	3	12.8	39.35	26.55	1.92293e-06	Dusp15
chr3_136333401	chr3_136333601	3	13.21	41.11	27.9	4.47945e-12	Ppp3ca
chr10_36857001	chr10_36857201	3	7.37	43.87	36.5	9.23367e-05	Marcks
chr16_91730001	chr16_91730201	3	6.28	32.14	25.86	0.000246478	Itsn1
chr14_70954001	chr14_70954201	3	12.31	39.95	27.64	0.00101629	Hr
chr11_103994201	chr11_103994401	3	10.65	36.24	25.59	1.71227e-12	Crhr1
chr17_15664001	chr17_15664201	4	41.94	67.18	25.24	0.0440335	Pdcd2
chr10_22451201	chr10_22451401	3	6.03	38.86	32.83	2.8731e-07	Tbpl1
chr2_142889001	chr2_142889201	3	15.18	51.83	36.65	4.12796e-07	Snrpb2
chr16_90283801	chr16_90284001	3	12.07	40.67	28.6	0.0111457	Scaf4
chr14_102128801	chr14_102129001	3	3.95	29.03	25.08	0.00211953	Lmo7
chr4_19969001	chr4_19969201	3	18.06	43.42	25.36	3.50828e-14	Ggh
chr2_134612001	chr2_134612201	3	13.08	50.17	37.09	2.16678e-08	Plcb1
chr7_19610001	chr7_19610201	3	18.54	44.64	26.1	0.000221306	Sympk
chr16_30064001	chr16_30064201	3	7.84	33.89	26.05	1.22449e-10	Hes1
chr11_103815201	chr11_103815401	4	5.54	30.77	25.23	8.76286e-06	Nsf
chr2_70499801	chr2_70500001	5	4.84	30.05	25.21	0.000150046	Gorasp2
chr9_71063801	chr9_71064001	3	13.4	40.12	26.72	3.44351e-05	Aldh1a2
chr11_88921801	chr11_88922001	4	11.91	40.65	28.74	0.00816255	Dgke
chr3_101180801	chr3_101181001	3	13.73	41.02	27.29	0.0181719	Igsf3
chr3_110053801	chr3_110054001	3	3.82	43.05	39.23	3.79884e-06	Prmt6
chr2_20889801	chr2_20890001	3	5.27	30.28	25.01	2.60725e-06	Gm13375
chr5_50449801	chr5_50450001	3	31.44	59.42	27.98	2.80703e-05	Gpr125
chr9_66198401	chr9_66198601	3	7.18	34.47	27.29	1.53991e-06	Herc1
chr3_79371201	chr3_79371401	3	12.75	40.8	28.05	2.60392e-11	Fnip2
chr2_157193401	chr2_157193601	4	15.43	44.54	29.11	4.16718e-08	Manbal
chr9_65428001	chr9_65428201	3	13.59	38.84	25.25	8.70353e-06	Plekho2
chr8_122434801	chr8_122435001	3	11.27	45.75	34.48	0.000303572	Usp10
chr17_6106601	chr17_6106801	4	16.52	41.98	25.46	0.0151647	Tulp4
chr1_155747601	chr1_155747801	3	26.27	51.66	25.39	3.9954e-11	Glul
chr5_137463401	chr5_137463601	4	8.34	33.53	25.19	1.11816e-05	Znhit1
chr8_86628401	chr8_86628601	3	6.56	41.7	35.14	0.000744593	Dcaf15
chr4_11083601	chr4_11083801	4	8.65	39.93	31.28	1.02701e-10	Trp53inp1
chr13_58008801	chr13_58009001	3	20.91	46.07	25.16	0.000321674	Spock1
chr9_91276401	chr9_91276601	5	20.94	46.47	25.53	2.48661e-06	Zic4
chr5_117808001	chr5_117808201	3	32.16	58.89	26.73	5.0512e-05	Wsb2
chr5_14514801	chr5_14515001	3	6.84	38.08	31.24	0.000349625	Pclo
chr19_55173601	chr19_55173801	3	10.14	36.6	26.46	0.000334768	Gpam
chr11_86171401	chr11_86171601	3	10.06	37.18	27.12	0.000294429	Med13
chr6_143048201	chr6_143048401	3	6.73	40.69	33.96	3.2747e-07	5730419I09Rik
chr5_135554001	chr5_135554201	3	10.56	37.57	27.01	0.00364427	Vps37d
chr15_79521401	chr15_79521601	3	2.62	30.68	28.06	0.0418413	Gtpbp1
chr9_119487801	chr9_119488001	3	17.16	49.13	31.97	0.0111857	Scn5a
chr5_67652201	chr5_67652401	3	20.68	46.36	25.68	0.00120628	Tmem33
chr18_34532601	chr18_34532801	3	47.36	73.79	26.43	5.94967e-05	Reep5
chr17_87845601	chr17_87845801	3	24.77	60.45	35.68	6.5685e-05	Calm2
chr16_10545401	chr16_10545601	3	25.98	55.32	29.34	1.6665e-10	Clec16a
chr2_153355801	chr2_153356001	3	6.11	39.36	33.25	5.84058e-06	8430427H17Rik
chr17_29627601	chr17_29627801	4	19.66	47.44	27.78	1.02809e-09	Pim1
chr7_34953201	chr7_34953401	4	49.96	81.12	31.16	2.49322e-09	Uba2
chr17_87153001	chr17_87153201	3	20.68	46.79	26.11	0.0115054	Epas1
chr1_64737801	chr1_64738001	3	4.78	30.96	26.18	0.00143959	Ccnyl1
chr2_119625201	chr2_119625401	3	9.89	37.69	27.8	7.13491e-07	Tyro3
chr3_90193801	chr3_90194001	3	9.47	34.6	25.13	8.51647e-09	Slc27a3
chr6_7794801	chr6_7795001	4	8.23	40.18	31.95	0.0022876	C1galt1
chr8_26864801	chr8_26865001	4	19.25	47.79	28.54	1.97061e-06	Ddhd2
chr8_128998801	chr8_128999001	3	21.58	48.09	26.51	0.00810869	Gm17296
chr16_30388401	chr16_30388601	3	14.66	50.13	35.47	0.00747527	Atp13a3
chr19_10175601	chr19_10175801	3	9.22	35.06	25.84	0.0195066	Fads2
chrX_50410401	chrX_50410601	3	13.57	58.67	45.1	3.77118e-16	C430049B03Rik
chr3_156224601	chr3_156224801	3	23.02	51.35	28.33	0.00145154	4930570G19Rik
chr5_123974001	chr5_123974201	3	7.19	40.69	33.5	0.00013637	Diablo
chr12_100139201	chr12_100139401	3	7.12	38.75	31.63	3.90748e-06	Eml5
chr8_128519201	chr8_128519401	3	20.92	47.24	26.32	4.18607e-05	Kcnk1
chr12_32634601	chr12_32634801	4	8.76	33.98	25.22	4.49181e-05	Hbp1
chr2_91762401	chr2_91762601	3	19.47	46.75	27.28	0.0300142	Chrm4
chr4_42930001	chr4_42930201	3	1.02	29.21	28.19	0.0479977	N28178
chr5_67818201	chr5_67818401	4	9.51	43.78	34.27	0.0017406	Bend4
chr5_34064801	chr5_34065001	4	8.77	35.38	26.61	1.66585e-07	Fgfr3
chr16_17797401	chr16_17797601	4	31.3	61.68	30.38	0.00230101	Scarf2
chr7_142129601	chr7_142129801	4	19.91	49.06	29.15	0.000177893	Dock1
chr13_109106601	chr13_109106801	4	4.57	31.22	26.65	0.0112121	Depdc1b
chr16_87699401	chr16_87699601	4	17.11	52.91	35.8	1.44414e-18	Bach1
chr6_53989801	chr6_53990001	3	40.22	69.03	28.81	0.0149496	Chn2
chr11_21270801	chr11_21271001	4	14.26	39.87	25.61	0.000345361	Ugp2
chr4_109149201	chr4_109149401	3	13.81	41.89	28.08	0.00286125	Rnf11
chr8_112392401	chr8_112392601	3	43.85	70.47	26.62	0.000255144	Phlpp2
chr9_21731601	chr9_21731801	3	22.42	55.1	32.68	1.22687e-11	Tmem205
chr15_68090401	chr15_68090601	3	10.15	38.2	28.05	0.00647105	Zfat
chr10_121063001	chr10_121063201	3	5.79	42.29	36.5	3.53152e-07	Xpot
chr2_38208001	chr2_38208201	3	28.76	58.59	29.83	0.00348683	Lhx2
chr8_109572401	chr8_109572601	5	7.66	32.72	25.06	4.8073e-07	Pdf
chr1_136195401	chr1_136195601	3	22.53	53.55	31.02	0.00843198	Ppfia4
chr12_74685401	chr12_74685601	3	33.74	63.96	30.22	1.27334e-08	Prkch
chr12_32319601	chr12_32319801	3	2.36	29.84	27.48	0.000241185	Bcap29
chr14_25065001	chr14_25065201	3	1.35	36.03	34.68	0.0134966	Dlg5
chr10_126496801	chr10_126497001	3	13.26	40.28	27.02	0.00903086	39880
chr17_56724201	chr17_56724401	3	24.04	49.88	25.84	2.84422e-07	Safb
chr3_35653401	chr3_35653601	3	2.64	29.82	27.18	0.00863719	Atp11b
chr15_82043201	chr15_82043401	3	20.05	46.72	26.67	6.83036e-05	AI848285
chr8_48798601	chr8_48798801	3	10.35	39.16	28.81	1.67418e-07	Cdkn2aip
chr9_74885601	chr9_74885801	3	19.93	48.76	28.83	0.0300409	Arpp19
chr6_85452801	chr6_85453001	3	5.27	33.39	28.12	0.0224867	Fbxo41
chr8_73121601	chr8_73121801	4	34.95	60.38	25.43	1.64655e-08	Ssbp4
chr10_93296601	chr10_93296801	3	2.46	28.98	26.52	0.0144048	Usp44
chr9_56920401	chr9_56920601	3	12.29	40.3	28.01	8.10934e-06	Sin3a
chr4_33118201	chr4_33118401	4	8.93	38.54	29.61	1.28103e-09	4933421O10Rik
chr12_32184001	chr12_32184201	3	21.86	57.3	35.44	9.86737e-08	Cbll1
chr12_72117401	chr12_72117601	3	19.28	45.06	25.78	1.69293e-06	Arid4a
chr7_87515801	chr7_87516001	3	14.42	39.97	25.55	6.65196e-06	Man2a2
chr9_34296401	chr9_34296601	3	9.72	34.81	25.09	8.72947e-08	Kirrel3
chr4_123364601	chr4_123364801	3	36.88	64.68	27.8	1.43723e-10	Macf1
chr9_121551601	chr9_121551801	3	13.99	39.91	25.92	4.44929e-06	Vipr1
chr19_46576601	chr19_46576801	3	11.18	38.54	27.36	0.0187128	Trim8
chr13_9763601	chr13_9763801	3	7.48	40.61	33.13	0.0013618	Zmynd11
chr1_162836401	chr1_162836601	3	25.58	53.3	27.72	4.27685e-10	Rc3h1
chr5_137508401	chr5_137508601	3	12.5	39.43	26.93	0.00583185	Vgf
chr3_36588601	chr3_36588801	4	2.32	29.04	26.72	0.000906414	Trpc3
chr7_86866401	chr7_86866601	4	5.69	31.57	25.88	3.60052e-05	Plin1
chr4_115690401	chr4_115690601	4	3.83	34.33	30.5	7.47923e-08	Faah
chr2_5863601	chr2_5863801	3	11.63	38.59	26.96	0.00106826	Dhtkd1
chr10_70807201	chr10_70807401	3	15.88	41.83	25.95	0.0132304	Cisd1
chr9_64233401	chr9_64233601	3	30.49	57.49	27	4.31998e-18	Megf11
chr11_61392801	chr11_61393001	3	15.71	41.5	25.79	0.0319961	Epn2
chr8_47826401	chr8_47826601	3	11.8	45.22	33.42	2.60189e-05	Irf2
chr4_19636001	chr4_19636201	3	10.34	35.55	25.21	0.000162887	Wwp1
chr7_70589801	chr7_70590001	3	5.36	32.78	27.42	0.000586382	Otud7a
chr2_163575601	chr2_163575801	3	20.92	54.26	33.34	1.74311e-09	Ada
chr5_76733001	chr5_76733201	3	3.77	35.14	31.37	0.00208841	Clock
chr5_139471401	chr5_139471601	3	7.02	34.33	27.31	0.0361859	Pdgfa
chr17_24607601	chr17_24607801	3	11.74	41	29.26	0.00751243	Pgp
chr13_20182801	chr13_20183001	3	9.72	34.85	25.13	0.000119322	Elmo1
chr5_3928201	chr5_3928401	3	7	33.54	26.54	1.02923e-05	Akap9
chr15_88649601	chr15_88649801	3	12.18	39.6	27.42	0.0189107	Alg12
chr7_117265801	chr7_117266001	3	6.45	31.68	25.23	0.00334309	Wee1
chr7_150511001	chr7_150511201	3	31.25	62.38	31.13	1.1405e-12	Kcnq1
chr15_76307801	chr15_76308001	3	8.99	39.17	30.18	3.34654e-07	Hsf1
chr10_79502401	chr10_79502601	3	7.82	33.09	25.27	0.00112078	Polr2e
chr12_58639801	chr12_58640001	3	3.6	38.97	35.37	0.0272565	Foxa1
chr4_43644201	chr4_43644401	3	3.67	33.94	30.27	0.000969925	Npr2
chr4_151413801	chr4_151414001	3	28.12	56.41	28.29	5.34558e-09	Nol9
chr19_46078001	chr19_46078201	4	8.82	40.87	32.05	0.000416374	Hps6
chr13_21272001	chr13_21272201	3	22.18	49.69	27.51	3.30309e-10	Trim27
chr18_67934601	chr18_67934801	3	2.13	32.94	30.81	0.000116714	Seh1l
chr13_54795601	chr13_54795801	3	14.77	41	26.23	0.000686581	Rnf44
chr17_72132001	chr17_72132201	5	12.26	37.62	25.36	2.71797e-06	Clip4
chr15_75577001	chr15_75577201	3	11.18	47.01	35.83	0.00282854	Mafa
chr3_68673001	chr3_68673201	3	16.42	48.13	31.71	0.000396048	1110032F04Rik
chr12_109417001	chr12_109417201	4	8.52	39.37	30.85	1.79126e-06	Setd3
chr4_48486001	chr4_48486201	4	7.86	33.58	25.72	8.3636e-06	Tex10
chr9_100446401	chr9_100446601	3	11.48	36.94	25.46	1.22039e-06	Nck1
chr5_121848001	chr5_121848201	3	7.29	35.95	28.66	1.83219e-05	Naa25
chr3_54611401	chr3_54611601	3	4.49	33.32	28.83	0.00664896	Rfxap
chr4_111087601	chr4_111087801	3	15.14	45.04	29.9	0.00170393	Agbl4
chr5_140212201	chr5_140212401	3	7.8	35.25	27.45	0.000953302	Micall2
chr10_82323201	chr10_82323401	3	6.56	39.35	32.79	0.00110275	Txnrd1
chr15_34608401	chr15_34608601	3	5.39	32.02	26.63	0.0341393	Nipal2
chr11_109224601	chr11_109224801	3	8.12	37.36	29.24	0.00045345	Gm11696
chr7_120513201	chr7_120513401	3	11.62	38.49	26.87	0.0219752	Btbd10
chr3_145651001	chr3_145651201	3	7.64	36.05	28.41	3.08246e-05	Syde2
chr5_92567201	chr5_92567401	3	5.98	44.81	38.83	3.00899e-08	Uso1
chr19_46403201	chr19_46403401	4	18.19	51.44	33.25	3.21292e-07	Fbxl15
chr8_86535201	chr8_86535401	3	10.61	37.43	26.82	4.47638e-12	Mir1199
chr9_21043001	chr9_21043201	4	16.32	44.79	28.47	0.0400981	Keap1
chr4_107704401	chr4_107704601	3	8.93	35.12	26.19	8.71628e-05	Podn
chr2_164705201	chr2_164705401	3	20.62	46.89	26.27	6.79778e-05	Pcif1
chr11_60033801	chr11_60034001	3	11.11	38.11	27	3.6073e-08	Srebf1
chr10_126946201	chr10_126946401	3	13	45.25	32.25	5.91892e-06	Stac3
chr19_29175601	chr19_29175801	3	11.55	41.88	30.33	7.65902e-07	Rcl1
chr7_100229001	chr7_100229201	4	11.44	39.2	27.76	8.59549e-14	Fam181b
chr7_137690801	chr7_137691001	3	6.35	32.57	26.22	1.7715e-05	Nsmce4a
chr2_116947201	chr2_116947401	3	19.17	47.07	27.9	0.000162975	Spred1
chr15_93105401	chr15_93105601	3	17.68	42.69	25.01	0.000663477	Gxylt1
chr6_146836801	chr6_146837001	3	5.14	35.4	30.26	0.00372477	Ppfibp1
chr4_115822801	chr4_115823001	4	5.84	38.06	32.22	0.00977593	Pomgnt1
chr3_108714401	chr3_108714601	3	15.54	41.07	25.53	0.000629919	Prpf38b
chr10_58276001	chr10_58276201	3	44.38	70.63	26.25	9.25877e-11	Sh3rf3
chr12_8778801	chr12_8779001	3	10.6	41.76	31.16	0.0159293	Sdc1
chr8_74998801	chr8_74999001	3	6.6	32.61	26.01	0.000256368	Cherp
chr11_97530801	chr11_97531001	3	47.33	73.3	25.97	7.5759e-08	Mllt6
chrX_65932401	chrX_65932601	3	4.32	37.49	33.17	5.20311e-06	Fmr1
chr19_57685401	chr19_57685601	3	6.32	33.96	27.64	0.0455596	Atrnl1
chr12_32184401	chr12_32184601	3	6.83	33.08	26.25	0.0137549	Cbll1
chr2_130468201	chr2_130468401	3	5.92	33.79	27.87	2.48881e-06	Prosapip1
chr5_8422601	chr5_8422801	3	29.49	57.99	28.5	0.00146703	Dbf4
chr9_108363001	chr9_108363201	3	34.6	60.74	26.14	0.0293511	Klhdc8b
chr14_26587801	chr14_26588001	3	14.15	43.73	29.58	1.14919e-05	Zcchc24
chr5_35740201	chr5_35740401	3	26.33	54.53	28.2	0.00618002	Hmx1
chr2_27281601	chr2_27281801	3	4.6	31.09	26.49	0.0412026	Vav2
chr12_32244401	chr12_32244601	3	7.52	36.93	29.41	0.00101104	Slc26a4
chr10_118676801	chr10_118677001	3	17.47	49.32	31.85	0.0135419	Cand1
chr5_73882201	chr5_73882401	3	7.67	34.99	27.32	0.00605813	Dcun1d4
chr12_33832201	chr12_33832401	3	14.37	41.37	27	4.42716e-06	F730043M19Rik
chr4_124334401	chr4_124334601	3	5.12	34.89	29.77	1.2125e-06	Pou3f1
chr6_51220601	chr6_51220801	3	3.41	31.78	28.37	0.010232	Mir148a
chr19_3768801	chr19_3769001	4	11.19	37.63	26.44	0.000818401	Suv420h1
chr15_36140201	chr15_36140401	4	7.08	32.47	25.39	0.0207317	Spag1
chr2_24805401	chr2_24805601	3	20.64	50.16	29.52	0.0087344	Zmynd19
chr1_88051201	chr1_88051401	3	12.17	41.31	29.14	0.0424108	Armc9
chr8_86535401	chr8_86535601	4	25.35	51.72	26.37	1.05357e-07	Mir1199
chr8_125100601	chr8_125100801	3	11.16	37.44	26.28	0.0118595	Aprt
chr11_17059401	chr11_17059601	4	17.56	49.27	31.71	2.05177e-06	Ppp3r1
chr7_86040801	chr7_86041001	3	5.75	45.2	39.45	4.07365e-05	Aen
chr19_36131601	chr19_36131801	3	7.19	36	28.81	0.0008544	Htr7
chr10_6372601	chr10_6372801	3	5.19	33.25	28.06	0.0148574	Mthfd1l
chr3_108714601	chr3_108714801	3	22.96	49.12	26.16	2.3544e-07	Prpf38b
chr1_60237401	chr1_60237601	3	6.9	33	26.1	3.50066e-07	Nbeal1
chr5_93327001	chr5_93327201	3	4.25	34.51	30.26	0.000828355	Shroom3
chr7_19543401	chr7_19543601	4	10.03	36.41	26.38	4.3167e-05	Nova2
chr4_124762601	chr4_124762801	3	14.7	43.61	28.91	0.0409612	Meaf6
chr13_9276201	chr13_9276401	3	5.73	31.98	26.25	0.046699	Dip2c
chr10_11063201	chr10_11063401	3	2.9	31.81	28.91	0.00245365	Epm2a
chr5_23670801	chr5_23671001	4	12.16	39.57	27.41	0.00329948	Nupl2
chr9_106073201	chr9_106073401	3	5.31	38.3	32.99	0.00485293	Wdr82
chr15_82042801	chr15_82043001	3	15.83	47.61	31.78	0.00520186	AI848285
chr13_93124601	chr13_93124801	3	11.22	36.93	25.71	3.13015e-05	Msh3
chr15_27611001	chr15_27611201	3	17.2	46.31	29.11	0.0285356	Fam105a
chr12_33063801	chr12_33064001	5	16.82	45.54	28.72	7.94153e-08	2010109K11Rik
chr2_76513201	chr2_76513401	3	7.59	35.13	27.54	5.61836e-08	Plekha3
chr5_130925401	chr5_130925601	3	15.31	40.67	25.36	0.000345327	Caln1
chr5_121995601	chr5_121995801	3	15.67	46.64	30.97	0.000193631	Mapkapk5
chr11_106781601	chr11_106781801	3	4.71	44.73	40.02	0.000641223	Smurf2
chr10_66559201	chr10_66559401	3	6.3	32.97	26.67	0.0022121	Reep3
chr2_90758001	chr2_90758201	3	35.71	67.13	31.42	2.09608e-06	Ptpmt1
chr13_3537401	chr13_3537601	3	13.06	40.1	27.04	9.99603e-07	Gdi2
chr1_89110601	chr1_89110801	3	3.2	30.3	27.1	0.00862321	Eif4e2
chr17_24210201	chr17_24210401	3	11.43	41.06	29.63	0.0311104	Kctd5
chr8_119780401	chr8_119780601	3	30.84	59.59	28.75	0.000495551	4933407C03Rik
chr8_46443801	chr8_46444001	3	8.33	41.73	33.4	2.09578e-05	Fam149a
chr17_34724401	chr17_34724601	3	15.69	42.27	26.58	0.00123287	Notch4
chr11_51912601	chr11_51912801	3	4.47	33.84	29.37	5.02262e-06	Ppp2ca
chr8_87083401	chr8_87083601	3	26.65	53.54	26.89	2.67642e-10	Cacna1a
chr2_59962801	chr2_59963001	3	1.62	27.33	25.71	5.41815e-05	Baz2b
chr3_146475601	chr3_146475801	3	16.17	44.56	28.39	1.08542e-06	Prkacb
chr18_20904201	chr18_20904401	3	23.44	56.38	32.94	0.000418221	B4galt6
chr1_58561801	chr1_58562001	3	22.59	59.26	36.67	2.8949e-08	Orc2
chr5_124357201	chr5_124357401	3	7.11	32.27	25.16	0.00672358	Denr
chr2_92274401	chr2_92274601	3	28	60.25	32.25	0.00040575	Cry2
chr6_47893401	chr6_47893601	3	17.32	44.39	27.07	0.00105691	Zfp783
chr2_92023801	chr2_92024001	3	1.9	30.73	28.83	0.0236978	Phf21a
chr2_102291601	chr2_102291801	3	16.71	47.71	31	1.15391e-08	Fjx1
chr3_79371401	chr3_79371601	4	5.75	33.72	27.97	7.0557e-05	Fnip2
chr3_87573001	chr3_87573201	3	21.18	54.06	32.88	8.38331e-11	Pear1
chr11_79525201	chr11_79525401	3	4.63	47.02	42.39	0.0392111	Mir193
chr9_62191801	chr9_62192001	4	20.95	47.23	26.28	0.000806112	Anp32a
chr5_3802601	chr5_3802801	3	12.2	39.82	27.62	0.00371822	Ankib1
chr16_45742801	chr16_45743001	4	43.11	71.66	28.55	3.60249e-05	Abhd10
chr6_29457601	chr6_29457801	3	24.7	52.69	27.99	0.000105174	Kcp
chr3_129581401	chr3_129581601	3	7.85	32.87	25.02	0.000120195	Pla2g12a
chr10_41239201	chr10_41239401	3	16.03	41.16	25.13	5.15898e-08	Cd164
chr8_97605201	chr8_97605401	3	40.14	71.22	31.08	7.62988e-09	Katnb1
chr5_122279001	chr5_122279201	3	16.47	49.81	33.34	0.0490915	Sh2b3
chr18_9449601	chr18_9449801	5	26.2	52.37	26.17	0	Ccny
chr11_5965201	chr11_5965401	3	6.97	32.35	25.38	3.15697e-05	Camk2b
chr4_111392601	chr4_111392801	3	30.37	67.53	37.16	4.37313e-16	Spata6
chr15_79572601	chr15_79572801	4	3.65	29.37	25.72	0.0110737	Sun2
chr2_65962201	chr2_65962401	3	14.24	40.1	25.86	9.36059e-06	Galnt3
chr15_73555201	chr15_73555401	3	30.14	63.39	33.25	3.96228e-06	Ptp4a3
chr14_62267601	chr14_62267801	3	23.13	48.59	25.46	1.57711e-05	Dleu2
chrX_7419401	chrX_7419601	4	16.15	49.88	33.73	0.0129126	Otud5
chr16_97392201	chr16_97392401	3	3.95	33.94	29.99	1.68214e-05	Dscam
chr12_60232201	chr12_60232401	4	11.87	38.5	26.63	7.3014e-06	Ctage5
chr15_103368201	chr15_103368401	4	13.77	39.48	25.71	1.90301e-06	Ppp1r1a
chr8_74249401	chr8_74249601	3	9.47	37.47	28	4.17275e-06	Fcho1
chr4_117508401	chr4_117508601	3	9.97	37.67	27.7	0.00134212	Slc6a9
chr2_119163601	chr2_119163801	3	33.54	63.16	29.62	7.0992e-14	Dll4
chr11_97407801	chr11_97408001	3	6.05	34.06	28.01	0.00161677	Srcin1
chr15_100253401	chr15_100253601	3	1.96	27.35	25.39	0.00175306	Slc11a2
chr5_36827001	chr5_36827201	3	15.97	41.68	25.71	0.00182294	Ccdc96
chr6_125046201	chr6_125046401	3	5.04	34.8	29.76	0.00293656	Chd4
chr14_70977601	chr14_70977801	3	11.57	38.85	27.28	0.00033097	Nudt18
chr18_44540201	chr18_44540401	3	13.35	40.39	27.04	4.48405e-10	Dcp2
chr2_28302601	chr2_28302801	4	14.41	41.72	27.31	1.2971e-08	Gm347
chr3_89717001	chr3_89717201	3	4.07	35.73	31.66	4.03939e-06	Il6ra
chr19_23833201	chr19_23833401	3	12.48	46.6	34.12	0.000258187	Apba1
chr15_5066801	chr15_5067001	3	6.62	36.72	30.1	4.49842e-05	Rpl37
chr6_86619201	chr6_86619401	4	3.28	33.37	30.09	5.47596e-10	Mxd1
chr13_42147401	chr13_42147601	4	2.43	35.44	33.01	0.0420415	Hivep1
chr3_137806401	chr3_137806601	3	6.19	35.57	29.38	3.10291e-07	Rg9mtd2
chr10_80391401	chr10_80391601	3	20.91	49.09	28.18	0.0031853	Gadd45b
chr10_75383801	chr10_75384001	3	15.53	45.78	30.25	5.01455e-05	Smarcb1
chr10_127452201	chr10_127452401	3	18.39	43.58	25.19	9.692e-05	Prim1
chr18_61867001	chr18_61867201	3	18.05	47.3	29.25	4.02319e-08	Pcyox1l
chr14_55495401	chr14_55495601	3	20.03	47.16	27.13	0.00289862	Ppp1r3e
chr4_99768601	chr4_99768801	3	16.95	43.9	26.95	0.000285962	Ror1
chr18_46757201	chr18_46757401	3	26.92	55.44	28.52	1.37712e-09	Eif1a
chr2_92885601	chr2_92885801	3	23.47	49.96	26.49	0.0491341	Prdm11
chr13_31898801	chr13_31899001	3	16.1	45.54	29.44	2.14043e-07	Foxc1
chr1_134921601	chr1_134921801	3	12.74	37.91	25.17	1.13559e-06	Mdm4
chr2_168056201	chr2_168056401	3	3.66	33.06	29.4	4.31684e-05	Mocs3
chr4_58925201	chr4_58925401	3	5.86	31.29	25.43	6.48723e-05	AI314180
chr2_6244001	chr2_6244201	3	8	38.53	30.53	0.0403009	Usp6nl
chr4_131430001	chr4_131430201	3	4.93	37.56	32.63	0.0135306	Srsf4
chr2_30650201	chr2_30650401	3	18.43	50.22	31.79	0.0002227	1700001O22Rik
chr10_59681801	chr10_59682001	3	2.03	29.9	27.87	0.00343166	Chst3
chr7_97605601	chr7_97605801	3	8.52	37.33	28.81	7.66143e-06	Tmem126a
chr1_88478601	chr1_88478801	3	24.23	49.44	25.21	0.000550971	Pde6d
chr7_114353601	chr7_114353801	3	21.95	47.84	25.89	0.00249835	Rbmxl2
chr12_87423601	chr12_87423801	3	7.86	35.09	27.23	3.71135e-08	1700019E19Rik
chr11_101087401	chr11_101087601	3	4.74	36.36	31.62	0.000439383	Ezh1
chr10_80841001	chr10_80841201	3	5.98	31	25.02	1.49496e-06	Fzr1
chr6_122770201	chr6_122770401	3	14.84	40.38	25.54	8.10624e-07	Foxj2
chr8_127275201	chr8_127275401	3	9.06	37.61	28.55	1.90376e-05	Fam89a
chr11_70658401	chr11_70658601	4	7.52	38.85	31.33	9.21887e-09	Rabep1
chr11_75027401	chr11_75027601	3	23.06	50.29	27.23	0.0180088	Rtn4rl1
chr2_27282401	chr2_27282601	3	10.4	41.7	31.3	0.000774631	Vav2
chr4_151308001	chr4_151308201	3	16.4	44.94	28.54	0.00243133	Dnajc11
chr5_148706401	chr5_148706601	3	27.66	56.43	28.77	0.000746285	Slc46a3
chr10_12810601	chr10_12810801	3	28.64	53.96	25.32	4.69796e-11	Plagl1
chr8_123607601	chr8_123607801	3	45.52	74.88	29.36	0.0464291	Foxf1a
chr4_117509001	chr4_117509201	3	11.91	43.3	31.39	0.000624857	Slc6a9
chr18_12327201	chr18_12327401	4	15.3	42.5	27.2	0.000133367	3110002H16Rik
